# Supplementary material for: The genome and sex-dependent responses to temperature in the common yellow butterfly, Eurema hecabe
Source: BMC Biol. 2023 Sep 25;21:200. doi: 10.1186/s12915-023-01703-1 (PMC10521528; doi:10.1186/s12915-023-01703-1)
Supplement: Supplementary file 2 — Additional file 2. Transposable elements information. [file 12915_2023_1703_MOESM2_ESM.xlsx]

## Sheet: TE table eurHec
TE type	Coverage (Mb)	No. elements	Percentage of genome	No. distinct TE classifications
Rolling Circle	25.789	112439	8.69755	128
DNA	5.01459	16430	1.69121	172
LINE	13.2834	46687	4.47993	385
SINE	0.003972	32	0.00133959	2
LTR	2.43075	6150	0.819789	92
Penelope	0.030637	39	0.0103326	3
Unclassified	13.6026	52254	4.58758	217
Simple Repeat, Microsatellite, RNA	0.000747	-	0.000251931	-
Total	60.1558	234031	20.288	999
