# Supplementary material for: The genome and sex-dependent responses to temperature in the common yellow butterfly, Eurema hecabe
Source: BMC Biol. 2023 Sep 25;21:200. doi: 10.1186/s12915-023-01703-1 (PMC10521528; doi:10.1186/s12915-023-01703-1)
Supplement: Supplementary file 3 — Additional file 3. Summary of differentially expressed protein coding genes and microRNAs. [file 12915_2023_1703_MOESM3_ESM.xlsx]

## Sheet: Gene
At 25°C vs at 30°C
Up-regulated at 30°C in female's body
	Ehe_020537
	Ehe_020225
	Ehe_020190
	Ehe_013620
	Ehe_009983
	Ehe_017690
	Ehe_012191
	Ehe_013619
	Ehe_004790
	Ehe_017261
	Ehe_007475
	Ehe_011846
	Ehe_014047
	Ehe_009735
	Ehe_012130
	Ehe_008960
	Ehe_006457
	Ehe_018395
	Ehe_010407
	Ehe_002553
	Ehe_016340
	Ehe_001634
	Ehe_005781
	Ehe_013936
	Ehe_004787
	Ehe_015700
	Ehe_005002
	Ehe_007378
	Ehe_014658
	Ehe_015158
	Ehe_007423
	Ehe_013701
	Ehe_017166
	Ehe_019248
	Ehe_012045
	Ehe_018413
	Ehe_007339
	Ehe_017838
	Ehe_006692
	Ehe_009656
	Ehe_009493
	Ehe_020626
	Ehe_000363
	Ehe_013478
	Ehe_010998
	Ehe_002734
	Ehe_013187
	Ehe_019010
	Ehe_017837
	Ehe_006401
	Ehe_017707
	Ehe_016661
	Ehe_002551
	Ehe_014034
	Ehe_016738
	Ehe_013699
	Ehe_012846
	Ehe_014134
	Ehe_012932
	Ehe_010397
	Ehe_007723
	Ehe_002683
	Ehe_010425
	Ehe_011992
	Ehe_007418
	Ehe_008669
	Ehe_002920
	Ehe_005523
	Ehe_008668
	Ehe_011202
	Ehe_010365
	Ehe_007476
	Ehe_011950
	Ehe_018247
	Ehe_008548
	Ehe_015846
	Ehe_002705
	Ehe_011220
	Ehe_011908
	Ehe_008431
	Ehe_003992
	Ehe_010646
	Ehe_008802
	Ehe_015104
	Ehe_020199
	Ehe_006012
	Ehe_006436
	Ehe_009908
	Ehe_007460
	Ehe_008106
	Ehe_013815
	Ehe_012688
	Ehe_020380
	Ehe_020903
	Ehe_012085
	Ehe_014060
	Ehe_002396
	Ehe_015406
	Ehe_011403
	Ehe_004024
Down-regulated at 30°C in female's body
	Ehe_013942
	Ehe_010323
	Ehe_007806
	Ehe_013479
	Ehe_010324
	Ehe_016028
	Ehe_002699
	Ehe_000436
	Ehe_011029
	Ehe_011441
	Ehe_019941
	Ehe_010211
	Ehe_002270
	Ehe_012456
	Ehe_015060
	Ehe_006149
	Ehe_016344
	Ehe_018550
	Ehe_001707
	Ehe_007894
	Ehe_010232
	Ehe_007742
	Ehe_004799
	Ehe_020362
	Ehe_010557
	Ehe_012457
	Ehe_018354
	Ehe_012451
	Ehe_013503
	Ehe_016868
	Ehe_007616
	Ehe_000226
	Ehe_013941
	Ehe_013016
	Ehe_016867
	Ehe_020985
	Ehe_013209
	Ehe_016350
	Ehe_010259
	Ehe_017795
	Ehe_000056
	Ehe_013655
	Ehe_001113
	Ehe_002334
	Ehe_006622
	Ehe_008310
	Ehe_006372
	Ehe_015673
	Ehe_013399
	Ehe_014456
	Ehe_013658
	Ehe_013517
	Ehe_020232
	Ehe_018866
	Ehe_003495
	Ehe_014055
	Ehe_015543
	Ehe_010386
	Ehe_000418
	Ehe_016485
	Ehe_006793
	Ehe_020962
	Ehe_018459
	Ehe_001736
	Ehe_013641
	Ehe_013649
	Ehe_001104
	Ehe_021081
	Ehe_007972
	Ehe_006591
	Ehe_002273
	Ehe_007852
	Ehe_001110
	Ehe_001089
	Ehe_006886
	Ehe_007925
	Ehe_013477
	Ehe_019988
	Ehe_011982
	Ehe_001805
	Ehe_010549
	Ehe_002636
	Ehe_016314
	Ehe_004144
	Ehe_002766
	Ehe_021050
	Ehe_010624
	Ehe_014341
	Ehe_013662
	Ehe_016755
	Ehe_016026
	Ehe_016304
	Ehe_013519
	Ehe_005828
	Ehe_011929
	Ehe_016033
	Ehe_013474
	Ehe_018457
	Ehe_010442
	Ehe_013253
	Ehe_011984
	Ehe_011918
	Ehe_005391
	Ehe_015464
	Ehe_018476
	Ehe_014792
	Ehe_005789
	Ehe_000970
	Ehe_011385
	Ehe_005478
	Ehe_018689
	Ehe_012707
	Ehe_003092
Up-regulated at 30°C in female's head
	Ehe_020537
	Ehe_020190
	Ehe_020225
	Ehe_013620
	Ehe_012954
	Ehe_012953
	Ehe_017503
	Ehe_013815
	Ehe_012430
	Ehe_012511
	Ehe_002301
	Ehe_000873
	Ehe_020457
	Ehe_001535
	Ehe_019539
	Ehe_012955
	Ehe_019713
	Ehe_015744
	Ehe_009983
	Ehe_007452
	Ehe_003451
	Ehe_012688
	Ehe_003334
	Ehe_009780
	Ehe_013017
	Ehe_001131
	Ehe_019441
	Ehe_014625
	Ehe_008548
Down-regulated at 30°C in female's head
	Ehe_010566
	Ehe_013494
	Ehe_001096
	Ehe_003296
	Ehe_010259
	Ehe_016347
	Ehe_010232
	Ehe_002418
	Ehe_018354
	Ehe_004182
	Ehe_002699
	Ehe_019655
	Ehe_015259
	Ehe_013553
	Ehe_017030
	Ehe_011441
	Ehe_021010
	Ehe_010231
	Ehe_006372
	Ehe_014792
	Ehe_014433
	Ehe_012074
	Ehe_014434
	Ehe_000418
	Ehe_013479
	Ehe_016006
	Ehe_016028
	Ehe_012457
	Ehe_013895
	Ehe_020232
	Ehe_016706
	Ehe_020985
Up-regulated at 30°C in male's body
	Ehe_015683
	Ehe_012265
	Ehe_018140
Down-regulated at 30°C in male's body
	Ehe_009481
	Ehe_017690
	Ehe_011932
Up-regulated at 30°C in male's head
	Ehe_015170
	Ehe_012430
	Ehe_012884
	Ehe_010538
	Ehe_012954
	Ehe_017441
	Ehe_001848
	Ehe_005753
	Ehe_006061
Down-regulated at 30°C in male's head
	Ehe_012712
	Ehe_008023
	Ehe_003512
	Ehe_004008
	Ehe_018027
	Ehe_017328
At 25°C vs at 18°C
Up-regulated at 18°C in female's body
	Ehe_004038
	Ehe_010123
	Ehe_004015
	Ehe_020312
	Ehe_010966
Down-regulated at 18°C in female's body
	Ehe_002959
	Ehe_013298
	Ehe_018365
	Ehe_002982
	Ehe_016196
	Ehe_006236
	Ehe_000072
	Ehe_014934
	Ehe_001546
	Ehe_014740
Up-regulated at 18°C in female's head
	Ehe_013109
	Ehe_007601
	Ehe_017428
	Ehe_002014
	Ehe_010966
	Ehe_013831
	Ehe_000370
	Ehe_013110
	Ehe_012430
Down-regulated at 18°C in female's head
	Ehe_018432
	Ehe_017054
	Ehe_020419
	Ehe_007707
Up-regulated at 18°C in male's body
	Ehe_001880
	Ehe_001879
	Ehe_002480
	Ehe_014233
	Ehe_007516
Down-regulated at 18°C in male's body
	Ehe_005044
	Ehe_017313
	Ehe_003145
	Ehe_000484
	Ehe_005045
	Ehe_017690
	Ehe_020101
	Ehe_000825
	Ehe_003139
	Ehe_009620
	Ehe_015837
	Ehe_005043
	Ehe_011875
	Ehe_017876
	Ehe_000894
	Ehe_011188
	Ehe_012327
	Ehe_013820
	Ehe_000641
	Ehe_015774
	Ehe_019059
	Ehe_019058
	Ehe_010780
	Ehe_014740
	Ehe_010940
	Ehe_003201
Up-regulated at 18°C in male's head
	Ehe_002690
	Ehe_012430
	Ehe_013110
Down-regulated at 18°C in male's head
	Ehe_006990
At 18°C vs at 30°C
Up-regulated at 30°C in female's body
	Ehe_001566
	Ehe_000493
	Ehe_010998
	Ehe_002735
	Ehe_009916
	Ehe_002553
	Ehe_002733
	Ehe_006811
	Ehe_017283
	Ehe_007987
	Ehe_004125
	Ehe_002552
	Ehe_017950
	Ehe_013924
	Ehe_013298
	Ehe_020309
	Ehe_006843
	Ehe_010548
	Ehe_002551
	Ehe_008106
	Ehe_002734
	Ehe_018798
	Ehe_017166
	Ehe_010761
	Ehe_018569
	Ehe_001634
	Ehe_005094
	Ehe_016194
	Ehe_017238
	Ehe_017806
	Ehe_010126
	Ehe_018365
	Ehe_013199
	Ehe_017838
	Ehe_013620
	Ehe_013619
	Ehe_006236
	Ehe_014047
	Ehe_007208
	Ehe_009493
	Ehe_020044
	Ehe_001719
	Ehe_016082
	Ehe_019622
	Ehe_013936
	Ehe_015523
	Ehe_002717
	Ehe_019675
	Ehe_013913
	Ehe_000072
	Ehe_018289
	Ehe_001499
	Ehe_004634
	Ehe_006242
	Ehe_016196
	Ehe_010425
	Ehe_018203
	Ehe_005140
	Ehe_008519
	Ehe_008714
	Ehe_013301
	Ehe_008960
	Ehe_019632
	Ehe_002838
	Ehe_016203
	Ehe_004790
	Ehe_016747
	Ehe_016340
	Ehe_021011
	Ehe_020531
	Ehe_014740
	Ehe_016166
	Ehe_010263
	Ehe_013478
	Ehe_009264
	Ehe_004476
	Ehe_002982
	Ehe_017044
	Ehe_002911
	Ehe_018567
	Ehe_012934
	Ehe_001489
	Ehe_015324
	Ehe_015600
	Ehe_007918
	Ehe_010152
	Ehe_009662
	Ehe_001695
	Ehe_018867
	Ehe_004411
	Ehe_001884
	Ehe_017690
	Ehe_013698
	Ehe_013701
	Ehe_012932
	Ehe_015702
	Ehe_014215
	Ehe_008693
	Ehe_013493
	Ehe_005335
	Ehe_020244
	Ehe_001128
	Ehe_002265
	Ehe_007985
	Ehe_008953
	Ehe_001075
	Ehe_000384
	Ehe_010094
	Ehe_014422
	Ehe_017058
	Ehe_006360
	Ehe_001134
	Ehe_013102
	Ehe_010947
	Ehe_005730
	Ehe_005808
	Ehe_019465
	Ehe_020843
	Ehe_006620
	Ehe_006401
	Ehe_012688
Down-regulated at 30°C in female's body
	Ehe_002128
	Ehe_013479
	Ehe_003433
	Ehe_006372
	Ehe_010232
	Ehe_013517
	Ehe_012456
	Ehe_007742
	Ehe_010442
	Ehe_019988
	Ehe_016344
	Ehe_017396
	Ehe_016028
	Ehe_013503
	Ehe_011991
	Ehe_016350
	Ehe_010622
	Ehe_019557
	Ehe_018866
	Ehe_001667
	Ehe_011984
	Ehe_001366
	Ehe_001108
	Ehe_016013
	Ehe_012451
	Ehe_018354
	Ehe_005885
	Ehe_000970
	Ehe_017795
	Ehe_001880
	Ehe_021081
	Ehe_001908
	Ehe_021085
	Ehe_007305
	Ehe_012676
	Ehe_005886
	Ehe_006622
	Ehe_018689
	Ehe_002730
	Ehe_001110
	Ehe_014835
	Ehe_001104
	Ehe_001139
	Ehe_013633
	Ehe_012457
	Ehe_016213
	Ehe_010966
	Ehe_010307
	Ehe_005752
	Ehe_003092
	Ehe_001105
	Ehe_017087
	Ehe_001113
	Ehe_004365
	Ehe_001211
	Ehe_016867
	Ehe_008864
	Ehe_020403
	Ehe_016033
	Ehe_015341
	Ehe_008830
	Ehe_013708
	Ehe_013945
	Ehe_000226
	Ehe_010456
	Ehe_020144
	Ehe_007806
	Ehe_018174
	Ehe_013526
	Ehe_011918
	Ehe_013520
	Ehe_018476
	Ehe_012734
	Ehe_013426
	Ehe_009774
	Ehe_016792
	Ehe_013655
	Ehe_015271
	Ehe_006886
	Ehe_012116
	Ehe_003601
	Ehe_020260
	Ehe_002125
	Ehe_002476
	Ehe_005254
	Ehe_020345
	Ehe_013578
	Ehe_013642
	Ehe_000457
	Ehe_008400
	Ehe_004234
	Ehe_011671
	Ehe_020409
	Ehe_013641
	Ehe_002699
	Ehe_002637
	Ehe_013662
	Ehe_013649
	Ehe_013049
	Ehe_012250
	Ehe_019121
	Ehe_007527
	Ehe_013941
	Ehe_013146
	Ehe_005478
	Ehe_009777
	Ehe_008955
	Ehe_012119
	Ehe_000659
	Ehe_013942
	Ehe_013400
	Ehe_000717
	Ehe_003616
	Ehe_005130
	Ehe_002073
	Ehe_014761
	Ehe_010259
	Ehe_008866
	Ehe_019627
	Ehe_016713
	Ehe_012049
	Ehe_015045
	Ehe_016151
	Ehe_019455
	Ehe_012138
	Ehe_020962
	Ehe_018198
	Ehe_007616
	Ehe_010577
	Ehe_005841
	Ehe_001089
	Ehe_016465
Up-regulated at 30°C in female's head
	Ehe_008873
	Ehe_013020
	Ehe_008874
	Ehe_012954
	Ehe_019827
	Ehe_006516
	Ehe_019328
	Ehe_012953
	Ehe_016409
	Ehe_013066
	Ehe_018432
	Ehe_006768
	Ehe_013620
	Ehe_012955
	Ehe_015245
	Ehe_011985
	Ehe_016488
	Ehe_010126
	Ehe_011168
	Ehe_009781
	Ehe_015403
	Ehe_013218
	Ehe_016515
	Ehe_007071
	Ehe_015744
	Ehe_020041
	Ehe_014115
	Ehe_006843
	Ehe_010986
	Ehe_005305
	Ehe_016410
	Ehe_000878
	Ehe_019713
	Ehe_006709
	Ehe_013584
	Ehe_007632
	Ehe_013083
	Ehe_007707
	Ehe_019992
	Ehe_004256
	Ehe_015066
	Ehe_004361
	Ehe_007256
	Ehe_018507
	Ehe_018241
	Ehe_015931
	Ehe_014854
	Ehe_020578
	Ehe_014244
	Ehe_009780
	Ehe_017054
	Ehe_009789
	Ehe_000758
	Ehe_012316
	Ehe_015402
	Ehe_004525
	Ehe_009322
	Ehe_020215
	Ehe_009787
	Ehe_001958
	Ehe_009239
	Ehe_012688
	Ehe_019940
	Ehe_015405
	Ehe_003319
	Ehe_013709
	Ehe_010763
	Ehe_000052
	Ehe_005759
	Ehe_012984
	Ehe_004290
	Ehe_001155
	Ehe_009440
	Ehe_014769
Down-regulated at 30°C in female's head
	Ehe_013553
	Ehe_007601
	Ehe_013110
	Ehe_016706
	Ehe_013109
	Ehe_010259
	Ehe_001099
	Ehe_001096
	Ehe_006372
	Ehe_019988
	Ehe_010442
	Ehe_016347
	Ehe_016345
	Ehe_012681
	Ehe_012839
	Ehe_009126
	Ehe_013832
	Ehe_012129
	Ehe_003296
	Ehe_010232
	Ehe_002699
	Ehe_013895
	Ehe_013531
	Ehe_009029
	Ehe_019964
	Ehe_012602
	Ehe_013479
	Ehe_014433
	Ehe_002014
	Ehe_001880
	Ehe_008061
	Ehe_016351
	Ehe_020409
	Ehe_012124
	Ehe_004176
	Ehe_018689
	Ehe_018354
	Ehe_009386
	Ehe_007516
	Ehe_012037
	Ehe_019626
	Ehe_008658
	Ehe_012074
	Ehe_020345
	Ehe_017030
	Ehe_011159
	Ehe_017795
	Ehe_020856
	Ehe_006617
	Ehe_012078
	Ehe_004606
	Ehe_001802
	Ehe_010728
	Ehe_016705
	Ehe_015259
	Ehe_010709
	Ehe_004336
	Ehe_021081
	Ehe_017894
	Ehe_008195
	Ehe_011966
	Ehe_005857
	Ehe_003433
	Ehe_017866
	Ehe_017588
	Ehe_012131
	Ehe_011937
	Ehe_005390
	Ehe_017988
	Ehe_010816
Up-regulated at 30°C in male's body
	Ehe_012075
	Ehe_002531
	Ehe_017955
	Ehe_012327
	Ehe_004146
	Ehe_005044
	Ehe_003414
	Ehe_000484
	Ehe_001525
	Ehe_000825
	Ehe_005045
	Ehe_015774
	Ehe_010149
	Ehe_017876
	Ehe_017313
	Ehe_002876
	Ehe_005043
	Ehe_004621
	Ehe_019059
	Ehe_008580
	Ehe_008579
	Ehe_008535
	Ehe_005657
	Ehe_012332
	Ehe_009282
	Ehe_019778
	Ehe_014740
	Ehe_008776
	Ehe_000641
	Ehe_013292
	Ehe_011188
	Ehe_019057
	Ehe_016283
	Ehe_016784
	Ehe_009620
	Ehe_002901
	Ehe_014665
	Ehe_016783
	Ehe_014934
	Ehe_009462
	Ehe_011799
	Ehe_002375
	Ehe_000888
	Ehe_011305
	Ehe_017691
	Ehe_020756
	Ehe_000806
	Ehe_015138
	Ehe_007724
	Ehe_001883
	Ehe_017254
	Ehe_011798
	Ehe_010179
	Ehe_006884
	Ehe_020828
	Ehe_009196
	Ehe_003403
	Ehe_005658
	Ehe_017236
	Ehe_001451
	Ehe_013771
	Ehe_007590
	Ehe_001378
	Ehe_017875
	Ehe_017358
	Ehe_017385
	Ehe_001616
	Ehe_000640
	Ehe_018409
	Ehe_005745
	Ehe_019612
	Ehe_002983
	Ehe_010631
	Ehe_017420
	Ehe_010780
	Ehe_003497
	Ehe_012425
	Ehe_007598
	Ehe_010781
	Ehe_020115
	Ehe_000839
	Ehe_015093
	Ehe_018358
	Ehe_007563
	Ehe_007439
	Ehe_017256
	Ehe_000072
	Ehe_008851
	Ehe_016884
	Ehe_008337
	Ehe_005063
	Ehe_005165
	Ehe_014354
	Ehe_008255
	Ehe_012954
	Ehe_017106
	Ehe_010867
	Ehe_015824
	Ehe_001134
	Ehe_014254
	Ehe_007914
	Ehe_019054
	Ehe_014002
	Ehe_015118
	Ehe_020708
Down-regulated at 30°C in male's body
	Ehe_010728
	Ehe_017800
	Ehe_019309
	Ehe_012676
	Ehe_007516
	Ehe_016277
	Ehe_003102
	Ehe_012108
	Ehe_013382
	Ehe_009894
	Ehe_017998
	Ehe_007305
	Ehe_011982
	Ehe_006854
Up-regulated at 30°C in male's head
	Ehe_018432
	Ehe_015931
	Ehe_008810
	Ehe_014115
	Ehe_012955
	Ehe_012954
	Ehe_014665
	Ehe_016515
	Ehe_012953
	Ehe_014254
Down-regulated at 30°C in male's head
	Ehe_004606
	Ehe_012712
	Ehe_004008
	Ehe_008061
	Ehe_013110
	Ehe_013109
	Ehe_009386
	Ehe_015971
	Ehe_007601
	Ehe_012730
	Ehe_010458
	Ehe_018061
	Ehe_016467
	Ehe_008702
	Ehe_002014
	Ehe_018157
	Ehe_015341
	Ehe_011924
	Ehe_001098
	Ehe_002648

## Sheet: miRNA
At 25°C vs at 30°C
Up-regulated at 30°C in female's body
	SclBVEt_4282_231531-5p	mir-2733-11b-5p
	SclBVEt_7306_701130-5p	mir-2733-11a-5p
	SclBVEt_4282_231531-3p	mir-2733-11b-3p
	SclBVEt_4282_231533-3p	mir-2733-10b-3p
	SclBVEt_4282_231543-3p	mir-2733-23-3p
	SclBVEt_7306_701128-3p	mir-2733-10a-3p
	SclBVEt_7306_701130-3p	mir-2733-11a-3p
	SclBVEt_7306_717477-3p	mir-2733-6-3p
	SclBVEt_4282_231541-5p	mir-2733-22-5p
	SclBVEt_4282_231537-3p	mir-2733-20b-3p
	SclBVEt_7306_701144-3p	mir-2733-2b-3p
	SclBVEt_7306_701148-3p	mir-2733-15-3p
	SclBVEt_7306_701152-3p	mir-2733-17a-3p
	SclBVEt_7306_701154-3p	mir-2733-18-3p
	SclBVEt_7306_701158-3p	mir-2733-19-3p
	SclBVEt_7306_701160-3p	mir-2733-20-3p
	SclBVEt_7306_717467-3p	mir-2733-1-3p
	SclBVEt_7306_717469-3p	mir-2733-2a-3p
	SclBVEt_4282_231535-3p	mir-2733-21-3p
	SclBVEt_4282_231541-3p	mir-2733-22-3p
	SclBVEt_7306_701132-3p	mir-2733-12-3p
	SclBVEt_7306_717481-3p	mir-2733-8-3p
	SclBVEt_7306_717483-3p	mir-2733-9-3p
	SclBVEt_7306_701138-3p	mir-2733-5b-3p
	SclBVEt_7306_717475-3p	mir-2733-5a-3p
	SclBVEt_7306_701138-5p	mir-2733-5b-5p
	SclBVEt_7306_717475-5p	mir-2733-5a-5p
	SclBVEt_7306_717481-5p	mir-2733-8-5p
	SclBVEt_4282_231543-5p	mir-2733-23-5p
	SclBVEt_7306_701132-5p	mir-2733-12-5p
	SclBVEt_7306_717483-5p	mir-2733-9-5p
	SclBVEt_7306_717467-5p	mir-2733-1-5p
	SclBVEt_7306_701139-3p	mir-2733-13-3p
	SclBVEt_7306_717474-3p	mir-2733-4-3p
	SclBVEt_7306_701141-5p	mir-2733-14-5p
	SclBVEt_7306_701149-5p	mir-2733-16-5p
	SclBVEt_7306_717472-5p	mir-2733-3-5p
	SclBVEt_7306_701135-5p	mir-2733-7b-5p
	SclBVEt_7306_717480-5p	mir-2733-7a-5p
At 25°C vs at 18°C
Up-regulated at 18°C in female's body
	SclBVEt_6959_535820-5p	mir-317-5p
	SclBVEt_7323_1115221-3p	mir-263-1-3p
Down-regulated at 18°C in female's body
	SclBVEt_7334_1245972-5p	mir-190-1-5p
	SclBVEt_7334_1245982-5p	mir-190-2-5p
	SclBVEt_6729_462794-3p	mir-9-2-3p
	SclBVEt_7319_987922-3p	mir-278-3p
	SclBVEt_6959_541442-5p	mir-279-4-5p
	SclBVEt_3595_152121-3p	mir-2755-3p
	SclBVEt_7334_1254659-3p	mir-281-3p
	SclBVEt_5387_285317-3p	mir-6307-1-3p
	SclBVEt_5387_285327-3p	mir-6307-2-3p
	SclBVEt_7310_769952-5p	mir-71-5p
	SclBVEt_6959_535820-3p	mir-317-3p
	SclBVEt_5466_359486-3p	mir-11-3p
	SclBVEt_7311_792461-3p	mir-3286-3p
	SclBVEt_7312_879477-3p	mir-9-1-3p
	SclBVEt_7334_1240196-5p	mir-282-1-5p
	SclBVEt_7334_1253477-5p	mir-282-2-5p
	SclBVEt_7334_1259970-5p	mir-184-5p
	SclBVEt_7334_1235049-3p	mir-2768-1-3p
	SclBVEt_7334_1248188-3p	mir-2768-2-3p
	SclBVEt_7321_1047239-3p	mir-970-3p
	SclBVEt_7318_951505-3p	mir-252-3p
	SclBVEt_7334_1245972-3p	mir-190-1-3p
	SclBVEt_7334_1245982-3p	mir-190-2-3p
	SclBVEt_7313_891083-3p	mir-285-1-3p
	SclBVEt_7313_913048-3p	mir-285-2-3p
	SclBVEt_7310_744546-3p	mir-14-3p
	SclBVEt_7318_934505-5p	Novel 1-2-5p
	SclBVEt_7318_949920-5p	Novel 1-1-5p
	SclBVEt_7325_1140988-5p	let-7-1-5p
	SclBVEt_7325_1140996-5p	let-7-2-5p
	SclBVEt_7334_1254659-5p	mir-281-5p
Up-regulated at 18°C in male's body
	SclBVEt_6959_535820-5p	mir-317-5p
Down-regulated at 18°C in male's body
	SclBVEt_7321_1047239-3p	mir-970-3p
At 18°C vs at 30°C
Up-regulated at 30°C in female's body
	SclBVEt_4282_231531-3p	mir-2733-11b-3p
	SclBVEt_4282_231533-3p	mir-2733-10b-3p
	SclBVEt_4282_231543-3p	mir-2733-23-3p
	SclBVEt_7306_701128-3p	mir-2733-10a-3p
	SclBVEt_7306_701130-3p	mir-2733-11a-3p
	SclBVEt_7306_717477-3p	mir-2733-6-3p
	SclBVEt_4282_231535-3p	mir-2733-21-3p
	SclBVEt_4282_231541-3p	mir-2733-22-3p
	SclBVEt_7306_701132-3p	mir-2733-12-3p
	SclBVEt_6959_541442-5p	mir-279-4-5p
	SclBVEt_4282_231537-3p	mir-2733-20b-3p
	SclBVEt_7306_701144-3p	mir-2733-2b-3p
	SclBVEt_7306_701148-3p	mir-2733-15-3p
	SclBVEt_7306_701152-3p	mir-2733-17a-3p
	SclBVEt_7306_701154-3p	mir-2733-18-3p
	SclBVEt_7306_701158-3p	mir-2733-19-3p
	SclBVEt_7306_701160-3p	mir-2733-20-3p
	SclBVEt_7306_717467-3p	mir-2733-1-3p
	SclBVEt_7306_717469-3p	mir-2733-2a-3p
	SclBVEt_7306_701138-3p	mir-2733-5b-3p
	SclBVEt_7306_717475-3p	mir-2733-5a-3p
	SclBVEt_4282_231543-5p	mir-2733-23-5p
	SclBVEt_7306_701132-5p	mir-2733-12-5p
	SclBVEt_7306_717483-5p	mir-2733-9-5p
	SclBVEt_7306_701138-5p	mir-2733-5b-5p
	SclBVEt_7306_717475-5p	mir-2733-5a-5p
	SclBVEt_7334_1245972-3p	mir-190-1-3p
	SclBVEt_7334_1245982-3p	mir-190-2-3p
	SclBVEt_4282_231541-5p	mir-2733-22-5p
	SclBVEt_6729_462794-3p	mir-9-2-3p
	SclBVEt_7306_717481-5p	mir-2733-8-5p
	SclBVEt_4282_231531-5p	mir-2733-11b-5p
	SclBVEt_7306_701130-5p	mir-2733-11a-5p
	SclBVEt_6959_535820-3p	mir-317-3p
	SclBVEt_7306_701139-3p	mir-2733-13-3p
	SclBVEt_7306_717474-3p	mir-2733-4-3p
	SclBVEt_5387_285317-3p	mir-6307-1-3p
	SclBVEt_5387_285327-3p	mir-6307-2-3p
	SclBVEt_6959_535681-5p	mir-34-5p
	SclBVEt_7318_951505-3p	mir-252-3p
	SclBVEt_7306_701141-5p	mir-2733-14-5p
	SclBVEt_7306_701149-5p	mir-2733-16-5p
	SclBVEt_7306_717472-5p	mir-2733-3-5p
	SclBVEt_7334_1245972-5p	mir-190-1-5p
	SclBVEt_7334_1245982-5p	mir-190-2-5p
	SclBVEt_7306_701135-5p	mir-2733-7b-5p
	SclBVEt_7306_717480-5p	mir-2733-7a-5p
	SclBVEt_7318_934505-5p	Novel 1-2-5p
	SclBVEt_7318_949920-5p	Novel 1-1-5p
	SclBVEt_3595_152121-3p	mir-2755-3p
	SclBVEt_7319_987922-3p	mir-278-3p
	SclBVEt_5466_370051-3p	mir-2756-3p
	SclBVEt_7334_1254659-3p	mir-281-3p
	SclBVEt_7334_1240196-5p	mir-282-1-5p
	SclBVEt_7334_1253477-5p	mir-282-2-5p
	SclBVEt_2614_30893-5p	mir-87-5p
	SclBVEt_5466_359486-3p	mir-11-3p
	SclBVEt_7306_717481-3p	mir-2733-8-3p
	SclBVEt_7306_717483-3p	mir-2733-9-3p
	SclBVEt_7321_1047239-3p	mir-970-3p
	SclBVEt_7311_792457-3p	mir-210-3p
	SclBVEt_4282_231533-5p	mir-2733-10b-5p
	SclBVEt_7306_701128-5p	mir-2733-10a-5p
	SclBVEt_6729_473961-3p	mir-3338-3p
	SclBVEt_4282_231535-5p	mir-2733-21-5p
	SclBVEt_7073_552065-3p	mir-965-2-3p
	SclBVEt_7075_552271-3p	mir-965-1-3p
	SclBVEt_7313_891083-3p	mir-285-1-3p
	SclBVEt_7313_913048-3p	mir-285-2-3p
	SclBVEt_7306_701148-5p	mir-2733-15-5p
	SclBVEt_7306_701154-5p	mir-2733-18-5p
	SclBVEt_7306_701144-5p	mir-2733-2b-5p
	SclBVEt_7306_717469-5p	mir-2733-2a-5p
	SclBVEt_7334_1259970-5p	mir-184-5p
	SclBVEt_7310_744546-3p	mir-14-3p
	SclBVEt_5292_252761-3p	mir-993-3p
	SclBVEt_7310_744546-5p	mir-14-5p
Down-regulated at 30°C in female's body
	SclBVEt_7305_691838-5p	Novel 10-5p
	SclBVEt_6959_535820-5p	mir-317-5p
Up-regulated at 30°C in male's body
	SclBVEt_7334_1254659-3p	mir-281-3p
	SclBVEt_7321_1047239-3p	mir-970-3p
	SclBVEt_3595_152121-3p	mir-2755-3p
	SclBVEt_6729_462794-3p	mir-9-2-3p
	SclBVEt_7319_987922-3p	mir-278-3p
Down-regulated at 30°C in male's body
	SclBVEt_6959_535820-5p	mir-317-5p
	SclBVEt_6959_541442-3p	mir-279-4-3p
Down-regulated at 30°C in female's head
	SclBVEt_7318_945939-3p	mir-929-3p

## Sheet: Common between sexes
Differential expressed gene common in both sexes
Ehe_007516	chitin deacetylase 1
Ehe_014934	trifunctional purine biosynthetic protein adenosine-3
Ehe_015931	aminoacylase-1-like
Ehe_001880	endochitinase
Ehe_014115	vesicular integral-membrane protein VIP36
Ehe_018432	transcription factor Adf-1-like
Ehe_012953	histone-lysine N-methyltransferase, H3 lysine-79 specific
Ehe_016515	large neutral amino acids transporter small subunit 2
Ehe_013110	lysine-specific demethylase 6A
Ehe_012676	glutaminase liver isoform, mitochondrial isoform X1
Ehe_010728	protein lin-52 homolog
Ehe_007601	prostaglandin reductase 1-like
Ehe_012430	zinc finger protein jing
Ehe_012955	histone-lysine N-methyltransferase, H3 lysine-79 specific
Ehe_009386	interaptin-like
Ehe_002014	putative glutathione-specific gamma-glutamylcyclotransferase 2
Ehe_017690	poly [ADP-ribose] polymerase tankyrase
Ehe_001134	intraflagellar transport protein 172 homolog
Ehe_015341	luciferin 4-monooxygenase-like
Ehe_011982	protein yellow-like
Ehe_014740	Hypothetical protein
Ehe_012954	histone-lysine N-methyltransferase, H3 lysine-79 specific
Ehe_000072	interferon-related developmental regulator 1
Ehe_007305	Hypothetical protein
Ehe_008061	N-acylneuraminate-9-phosphatase
Ehe_004606	facilitated trehalose transporter Tret1-2 homolog
Ehe_013109	lysine-specific demethylase 6A
Differential expressed miRNA common in both sexes
SclBVEt_7321_1047239-3p	mir-970-3p
SclBVEt_7334_1254659-3p	mir-281-3p
SclBVEt_6959_535820-5p	mir-317-5p
SclBVEt_7319_987922-3p	mir-278-3p
SclBVEt_6729_462794-3p	mir-9-2-3p
SclBVEt_3595_152121-3p	mir-2755-3p
