# Supplementary material for: The genome and sex-dependent responses to temperature in the common yellow butterfly, Eurema hecabe
Source: BMC Biol. 2023 Sep 25;21:200. doi: 10.1186/s12915-023-01703-1 (PMC10521528; doi:10.1186/s12915-023-01703-1)
Supplement: Supplementary file 4 — Additional file 4. Expression data of mRNA. [file 12915_2023_1703_MOESM4_ESM.xlsx]

## Sheet: Additional file 3. mRNA
gene_id	Female.Body_18C.1m	Female.Body_18C.2m	Female.Body_18C.3m	Female.Head_18C.1	Female.Head_18C.2	Female.Head_18C.3m	Male.Body_18C.1m	Male.Body_18C.2m	Male.Body_18C.3m	Male.Head_18C.1	Male.Head_18C.2	Male.Head_18C.3m	Female.Body_25C.1	Female.Body_25C.2	Female.Body_25C.3m	Female.Head_25C.1	Female.Head_25C.2	Female.Head_25C.3m	Male.Body_25C.1	Male.Body_25C.2	Male.Body_25C.3m	Male.Head_25C.1	Male.Head_25C.2	Male.Head_25C.3m	Female.Body_30C.1	Female.Body_30C.2	Female.Body_30C.3m	Female.Head_30C.1	Female.Head_30C.2	Female.Head_30C.3m	Male.Body_30C.1	Male.Body_30C.2	Male.Body_30C.3m	Male.Head_30C.1	Male.Head_30C.2	Male.Head_30C.3m	Ehe_Egg_1	Ehe_L1_1	Ehe_L2_1	Ehe_L3_1	Ehe_L4_1	Ehe_L5_2	Ehe_Pupa_1	Yellow_Adult_1
Ehe_000001	0	0	0	0	0	0.0474982	0	0	0	0	0.35574	0	0	0.0617913	0	0	0.147816	0	0.0549843	0	0	0	0	0	0	0	0	0	0	0.161509	0	0	0.0995516	0	0	0.159633	0.0909753	0	0	0	0.147515	0	0	0.063234
Ehe_000002	0	0	0	0	0	0	0	0	0	0	0	0	0	0	0	0	0	0	0	0	0	0	0	0	0	0	0	0	0	0	0	0	0	0	0	0	0	0	0	0	0	0	0	0
Ehe_000003	0	0	0	0	0	0	0	0	0	0	0	0	0	0	0	0	0	0	0	0	0	0	0	0	0	0	0	0	0	0	0	0	0	0	0	0	0	0	0	0	0	0	0	0
Ehe_000004	0	0	0	0	0	0	0	0	0	0	0	0	0	0	0	0	0	0	0	0	0	0	0	0	0	0	0	0	0	0	0	0	0	0	0	0	0	0	0	0	0	0	0	0
Ehe_000005	0	0	0	0	0	0	0	0	0	0	0	0	0	0	0	0	0	0	0	0	0	0	0	0	0	0	0	0	0	0	0	0	0	0	0	0	0	0	0	0	0	0	0	0
Ehe_000006	3.18716	0.597076	5.08958	8.42515	11.922	9.45215	5.22722	2.82697	0.722123	10.9453	12.5526	3.10286	10.5886	2.10091	7.70473	16.0917	2.95631	14.2643	6.6531	1.20082	10.0893	11.9307	2.35181	15.6067	9.4789	1.68129	2.09097	21.3745	4.87181	4.48187	7.01255	2.33553	2.68789	9.44946	2.9429	4.52292	6.27729	6.21619	5.68625	8.06815	8.77714	2.97275	7.02928	7.20868
Ehe_000007	0.322751	0.597076	1.26113	7.54981	10.8987	10.4496	17.2818	6.03596	11.2832	7.4532	11.1296	5.56173	0.967774	1.11224	0.733784	9.01896	10.4456	6.94066	10.7769	3.53183	14.3559	6.65365	8.0399	6.31928	0.690211	1.3756	0.826661	7.63375	4.92534	5.61243	12.4911	11.0938	14.883	7.71163	4.54811	4.36329	2.54731	3.55211	0.97828	1.61363	3.02406	1.44826	0.241004	24.9774
Ehe_000008	0.242063	0	0.270243	1.69597	0	2.7074	4.96052	0.84045	6.81504	1.66785	0.15246	2.57596	0.284639	0.185374	0	0	0.541991	1.34027	1.59454	0.494456	3.21252	0	0	1.14896	0.184056	0	0.34039	0.579112	2.3556	2.38225	4.09065	4.35258	4.87803	0.923223	1.97977	2.18164	0.227438	0	0	0	0	0	0	0.442638
Ehe_000009	0	0	0	0	0	0	0	0	0	0	0	0	0	0	0	0	0	0	0	0	0.351369	0	0	0	0	0	0	0	0	0	0	0	0.846189	0	0	0	0	0	0	0	0	0	0	0
Ehe_000010	0	0	0	0	0	0	0	0	0	0	0	0	0	0	0	0	0	0	0	0	0	0	0	0	0	0	0	0	0	0	0	0	0	0	0	0	0	0	0	0	0	0	0	0
Ehe_000011	0	0	0	0	0	0	0	0	0	0	0	0	0	0	0	0	0	0	0	0	0	0	0	0	0	0	0	0	0	0	0	0	0	0	0	0	0	0	0	0	0	0	0	0
Ehe_000012	0	0	0	0	0	0	0	0	0	0	0	0	0	0	0	0	0	0	0	0	0	0	0	0	0	0	0	0	0	0	0	0	0	0	0	0	0	0	0	0	0	0	0	0
Ehe_000013	0	0	0	0	0	0	0	0	0	0	0	0	0	0	0	0	0	0	0	0	0	0	0	0	0	0	0	0	0	0	0	0	0	0	0	0	0	0	0	0	0	0	0	0
Ehe_000014	0	0	0	0	0	0	0	0	0	0	0	0	0	0	0	0	0	0	0	0	0	0	0	0	0	0	0	0	0	0	0	0	0	0	0	0	0	0	0	0	0	0	0	0
Ehe_000015	0	0	0	0	0	0	0.0533389	0.152809	0	0.312722	0.15246	0	0	0.308957	0	0	0.246359	0	0.38489	0.141273	0	0.344154	0	0	0.138042	0	0.0486271	0	0.160609	0	0	0.106161	0	0.271536	0.107014	0	0	0	0	0	0	0	0	0
Ehe_000016	0	0.358246	0	0	0.307004	0	0.106678	0	0	0.260601	0.609841	0	0	0.617913	0	0	0.640534	0	0.38489	0	0	0.401514	0	0	0.138042	0.152845	0.145881	0	0.374754	0	0	0.424642	0	0	0.321043	0	0	0	0	0	0	0	0	0
Ehe_000017	0	0	0	0	0	0	0	0	0	0	0	0	0	0	0	0	0	0	0	0	0	0	0	0	0	0	0	0	0	0	0	0	0	0	0	0	0	0	0	0	0	0	0	0
Ehe_000018	0	0	0	0	0	0	0	0	0	0	0	0	0	0	0	0	0	0	0	0	0	0	0	0	0	0	0	0	0	0	0	0	0	0	0	0	0	0	0	0	0	0	0	0
Ehe_000019	0.363095	0	0.540486	1.20359	1.33035	0.427484	0.213356	0	0	0.521203	1.0164	0	0.910846	0.308957	0.366892	2.32594	0.985437	0.813733	0	0.353183	0.401565	0.803027	0.875092	0.622354	0	0.866121	0	0	0.749509	0.605657	1.75314	1.22085	0	0.977531	1.55171	1.59633	1.18268	1.33204	1.28399	0.998913	1.25388	0.228673	0.843513	1.07498
Ehe_000020	19.9299	0	16.1695	0	0	0	7.20076	2.06292	42.515	0	0	0.234178	7.00213	9.45407	12.9788	0	0	0	7.36789	5.36837	14.1552	0.229436	0	0	4.83148	7.18371	9.87131	0	0.107073	0	7.66997	7.05967	76.5054	0	0	0.212843	2.82023	9.57801	23.8456	28.4306	12.5388	6.02173	0	2.27642
Ehe_000021	0	0	0	0	0	0	0	0	0	0	0	0	0	0	0	0	0	0	0	0	0	0	0	0	0	0	0	0	0	0	0	0	0	0	0	0	0	0	0	0	0	0	0	0
Ehe_000022	0	0	0	0	0	0	0	0	0	0	0	0	0	0	0	0	0	0	0	0	0	0	0	0	0	0	0	0	0	0	0	0	0	0	0	0	0	0	0	0	0	0	0	0
Ehe_000023	0.201719	1.67181	1.4413	1.42243	2.96771	1.85243	0	0.84045	2.88849	0	2.08362	4.50793	1.0247	0.308957	0	1.75632	1.28107	0	0	0.635729	0	0	1.47672	0	0	1.17181	3.20939	0	2.24853	3.23017	1.16876	0.477722	2.78744	0.488765	0.802608	4.25687	0.591339	1.07832	0	0	0.811332	1.21959	1.12468	2.21319
Ehe_000024	0.282407	0	0.360324	0.164126	0.562841	0.569979	0.640067	0	0.0902654	0.886045	0.20328	0.351267	0.227711	0.185374	0.091723	0.0949364	0.0985437	0.478666	0.439874	0.21191	0.150587	0.860386	0.273466	0.191493	0.0920281	0.30569	0.34039	0.105293	1.07073	0.484526	0.365237	0.106161	0.0995516	0.434458	0.96313	0.106422	0.181951	0.0634305	0.0611425	0.230518	0	0.228673	0.522175	0.189702
Ehe_000025	0	0	0	0	0	0	0	0	0	0	0	0	0.0569279	0	0	0	0	0	0	0	0	0	0	0	0	0	0	0	0	0	0	0	0	0	0.0535072	0	0	0	0	0	0	0	0	0
Ehe_000026	0	0	0	0	0	0	0	0	0	0	0	0	0	0	0	0	0	0	0	0	0	0	0	0	0	0	0	0	0	0	0	0	0	0	0	0	0	0	0	0	0	0	0	0
Ehe_000027	18.9213	22.1515	46.2566	0.273544	0	0	24.4826	22.3101	0	0.156361	0	0	39.451	39.8554	38.3861	0	0	0	36.3996	25.5704	51.0489	0	0	0	40.9065	24.2004	26.21	0	0.214145	0.363394	32.9444	17.9411	0	0.108615	0.428058	0	8.14229	37.2972	71.1088	77.3005	51.0402	65.9341	0	2.40289
Ehe_000028	7.78636	0	0	98.9682	1.17685	0	0	0	0	0	0	0	5.80664	0	0	81.8827	0	0	0	0	0	0	0	0	0	0	0	0	0	0	0	0	0	0	0	0	0	0	0	0	0	0	0	47.9314
Ehe_000029	0	0	0	0	0	0	0	0	0	0	0	0	0	0	0	0	0	0	0	0	0	0	0	0	0	0	0	0	0	0	0	0	0	0	0	0	0	0	0	0	0	0	0	0
Ehe_000030	0	0.537369	0	0.164126	0.20467	0.0949965	0.0533389	0.534832	0.406194	0	0.20328	0.878168	0.227711	0	0.229308	0.189873	0	0.335066	0	0.494456	0.552151	0.114718	0.492239	0.382987	0.0920281	0.203793	0.0972543	0	0.321218	0	0.584379	0	1.09507	0.488765	0	0.744952	0.0454876	0	0.122285	0	0	0.0762244	0.401673	0
Ehe_000031	0	0	0	0	0.20467	0.284989	0	0	0.361062	0	0	0.468356	0.455423	0	0.275169	0.52215	0.246359	0.239333	0	0	0	0	0	0.0957467	0	0	0.486271	0	0	0.888298	0	0.0530803	0.348431	0	0.642087	0	0.136463	0.444014	0.122285	0.384197	0	0.228673	0	0
Ehe_000032	0.52447	0.0597076	1.6665	1.53185	1.48385	1.28245	1.2268	0.0764045	0.180531	0.833925	0.711481	0.351267	0.227711	0	0.091723	0.189873	0.837622	0.239333	0.714795	1.48337	0.301174	1.37662	1.42202	0.622354	0.598183	1.17181	0.534898	0.210586	0.642436	0.56528	0.292189	0.530803	0.895964	0.760302	0.481565	1.11743	0.500364	0.951458	0.427998	1.38311	0.59006	0	0.281171	3.09847
Ehe_000033	0	0	0	0	0	0	0	0	0	0	0	0	0	0	0	0	0	0	0	0	0	0	0	0	0	0	0	0	0	0	0	0	0	0	0	0	0	0	0	0	0	0	0	0
Ehe_000034	0	0	0	0	0	0	0	0	0	0	0	0	0	0	0	0	0	0	0	0	0	0	0	0	0	0	0	0	0	0	0	0	0	0	0	0	0	0	0	0	0	0	0	0
Ehe_000035	0	0	0	0	0	0	0	0	0	0	0	0	0	0	0	0	0	0	0	0	0	0	0	0	0	0	0	0	0	0	0	0	0	0	0	0	0	0	0	0	0	0	0	0
Ehe_000036	0	0	0	0	0	0	0	0	0	0	0	0	0	0	0	0	0	0	0	0	0	0	0	0	0	0	0	0	0	0	0	0	0	0	0	0	0	0	0	0	0	0	0	0
Ehe_000037	110.946	133.387	67.6508	0.218835	0.0511674	0	0	0	0	0	0	0	61.8236	39.2993	52.0528	0	0	0	0	0.0706365	0	0	0	0	17.8074	33.7787	61.951	0	0	0	0	0	0	0	0	0	0	0	0	0	0	0	3.01255	0.189702
Ehe_000038	0.564814	1.73152	0.315284	0.711214	0.921013	0.759972	1.06678	1.7573	0.0902654	1.35513	0.660661	0.409812	0.626206	1.17404	1.00895	0.617087	0.541991	0.478666	1.70451	1.62464	0.501956	0.975104	0.765705	0.28724	0.0920281	0.764224	0.437644	0.421172	0.267682	0.888298	0.730474	0.796204	1.49327	0.543073	0.856115	0.478898	0.454876	0.634305	0.855995	1.61363	2.80278	1.98183	0.562342	31.0479
Ehe_000039	0.52447	0.656784	1.08097	0.875341	1.99553	0.949965	1.76018	0.305618	1.21858	1.14665	1.2705	0.936713	1.19548	0.679705	1.65101	0.474682	1.28107	0.5744	1.37461	1.05955	1.25489	2.40908	1.91426	0.57448	1.28839	1.12086	1.45881	1.4741	0.695972	1.69584	1.75314	1.06161	1.4435	0.59738	1.23067	0.851374	1.13719	1.01489	1.83428	0.537876	2.72903	0.533571	2.85188	0.63234
Ehe_000040	9.4808	3.04509	12.0709	3.17311	4.96324	5.12981	22.189	4.20225	1.12832	7.14048	1.2705	0	7.34369	7.106	9.81436	3.93986	3.20267	4.1644	10.2271	2.54291	8.03129	4.99024	0	4.59584	2.48476	5.70621	4.6682	2.21116	2.03438	2.09961	7.45083	1.69857	3.98206	2.71536	0	2.12843	13.6463	11.4175	9.17138	8.3755	6.63817	4.87836	1.8477	2.21319
Ehe_000041	4.27645	0.776199	1.26113	4.65025	1.17685	2.32741	1.33347	0	2.43717	0.886045	0.965581	4.56647	2.50483	3.83106	2.15549	5.0791	7.73568	6.27053	0.439874	0.706365	4.5176	1.72077	1.20325	5.31394	3.68113	0.458534	1.41019	5.73847	0.910118	1.49396	1.89923	1.85781	4.87803	2.11798	3.85252	4.68255	4.09389	4.82072	1.83428	1.07575	2.21272	1.44826	1.76736	1.70732
Ehe_000042	1.291	0.179123	1.53138	0.109418	0.102335	0	0.373373	0.916854	0	0	0.10164	0	1.59398	1.66837	1.05481	0	0	0.1436	0.824764	0.353183	1.40548	0	0	0.382987	0.322098	1.32466	0.389017	0	0.107073	0	2.70275	0.265401	0	0.325844	0	0	2.77475	6.40649	3.79084	10.3733	8.11332	4.34479	16.7096	0.252936
Ehe_000043	5.8902	2.56743	5.94535	5.635	3.93989	6.98224	4.21378	1.6809	4.33274	2.76238	2.69346	4.3323	5.97742	5.0051	7.47543	7.83225	3.4983	7.56293	6.04827	7.13429	8.03129	3.4989	5.08647	3.35114	10.0311	6.67422	7.14819	4.6329	3.26572	3.51281	6.72036	7.5374	7.46637	3.36705	2.88939	5.42751	7.96034	5.3916	4.83026	6.83871	5.97435	2.59163	10.4837	2.46613
Ehe_000044	0	0.716492	4.9995	1.14888	0.409339	7.69471	1.54683	1.60449	1.57964	2.8145	2.23608	1.69779	2.10633	0.92687	2.981	4.22467	1.18252	3.8772	2.52928	4.09692	0.602347	3.21211	4.813	1.05321	2.71483	1.68129	0.68078	3.36938	3.74754	1.57471	0	2.38861	0.696861	0.814609	2.51484	1.9688	3.41157	1.90292	2.07885	2.9199	1.0326	0.533571	2.53054	4.48961
Ehe_000045	0	0	0	0	0	0	0	0	0	0	0	0	0	0	0	0	0	0	0	0	0	0	0	0	0	0	0	0	0	0	0	0	0	0	0	0	0	0	0	0	0	0	0	0
Ehe_000046	0	0	0	0	0	0	0	0	0	0	0	0.351267	0.0569279	0	0.0458615	0	0	0	0	0	0	0	0.492239	0	0	0	0	0	0.0535363	0	0	0.106161	0	0	0.321043	0.372476	0.0909753	0	0	0	0.0737575	0	0	0.252936
Ehe_000047	2.70304	0	0.135122	2.24306	0	0.80747	0.426711	0	0	0.208481	0.20328	0.351267	1.53705	0	0.5962	1.99366	0	0.4308	0	0	0.652543	0	0	0.43086	0	0	0	0	0	0	0	0.318482	2.09058	0	0	1.4899	0.409389	0.507444	0.183428	0	0	0	0	2.02349
Ehe_000048	1.89616	1.37328	2.34211	1.42243	2.25137	1.56744	3.147	1.52809	0.631858	3.23146	3.5574	1.28798	2.27711	3.64569	1.7886	1.9462	3.59685	2.4412	2.63924	3.24928	2.05802	3.44154	2.89874	2.01068	4.14127	4.27965	3.30664	3.63261	4.60413	3.31093	3.87151	3.87486	1.29417	2.82398	3.21043	1.17064	2.00146	2.72751	2.56799	2.07467	2.9503	5.18326	5.06108	0.569106
Ehe_000050	0	0	0	0	0	0	0	0	0	0	0	0	0	0	0	0	0	0	0	0	0	0	0	0	0	0	0	0	0	0	0	0	0	0	0	0	0	0	0	0	0	0	0	0
Ehe_000051	0.52447	1.19415	1.4413	4.10316	5.57725	10.8771	4.00042	0.84045	2.66283	10.6847	7.47055	12.7627	0.626206	2.47165	5.18235	2.70569	10.1007	16.6097	2.03442	6.99301	0.903521	7.16988	18.4316	3.44688	2.71483	4.48345	4.4737	10.0555	11.4032	12.3958	1.75314	4.0341	10.4529	8.09178	10.0058	19.1559	5.504	6.0259	9.90509	4.76405	5.67932	6.70775	4.0569	3.85727
Ehe_000052	1.6541	0.0597076	2.34211	2.5166	5.27024	4.51233	1.86686	0.305618	0.361062	6.77564	5.94595	3.10286	2.84639	3.08957	4.21926	3.41771	6.45462	5.1696	5.16852	5.65092	2.91134	12.3322	8.47745	3.5905	3.63511	5.85905	3.69566	9.37109	11.0285	19.4618	3.14104	7.96204	5.72422	4.18166	8.82869	4.57613	1.72853	2.34693	2.75141	1.99783	3.24533	2.21051	5.26191	2.02349
Ehe_000053	0	0	0.135122	0	0	0.189993	0	0	0.0451327	0.0521203	0.20328	0.234178	0.284639	0.0617913	0.0458615	0	0.0492719	0	0.0549843	0.0706365	0	0	0.218773	0	0.0460141	0.0509483	0.0486271	0	0	0.0403772	0	0.0530803	0	0	0.37455	0.0532108	0	0	0	0	0	0.0762244	0	0.126468
Ehe_000054	1.12963	0	0.090081	2.13364	0.0511674	0	0.0533389	1.37528	0.0902654	0.104241	0.20328	0	0.0569279	0.0617913	0.229308	0	0.0492719	0	0.494858	0.141273	0	0.229436	0.16408	0	0.0460141	0.203793	0	0.263233	0	0.0403772	0.584379	0.212321	0	0	0.0535072	0.106422	0.181951	0.0634305	0.24457	0.0768395	0.147515	0.228673	0.160669	0.569106
Ehe_000055	0.887564	0.537369	0	0.218835	0.20467	0	0.0533389	0.229214	4.37787	0.260601	0.10164	0.819623	0.113856	0	2.33894	0	0.197087	0.239333	1.15467	0.423819	0.501956	0.229436	0.16408	0	1.56448	0.101897	0.291763	0.473819	0.160609	0.161509	0.292189	0	1.4435	0.380151	0	0.63853	0.454876	1.07832	1.10057	0.768395	2.21272	1.52449	0.321338	0.126468
Ehe_000056	62.2909	60.6033	140.391	0.109418	0	0.189993	86.5691	98.7146	102.812	0.208481	0	0.351267	97.2328	259.771	206.835	0	0.246359	0.191467	124.649	148.195	68.5672	0	0	0	42.8391	53.5976	63.6043	0	0	0	143.173	35.9353	27.974	0	0	0	0.0909753	1.26861	0.73371	0.461037	0.147515	0.304898	0	2.65583
Ehe_000057	0	0	0	0	0	0	0	0	0	0	0	0	0	0	0	0	0	0	0	0	0	0	0	0	0	0	0	0	0	0	0	0	0	0	0	0	0	0	0	0	0	0	0	0
Ehe_000058	2.9451	1.5524	2.1169	0	0	0.284989	19.8421	7.10562	1.98584	0	0	0	17.9892	10.6899	1.55929	0.712023	0	0.0957333	4.56369	5.08583	6.67601	0	0	0	0	2.90405	3.25802	0	0	0.0807543	5.33246	3.60946	0.59731	0.108615	0	0	0	7.73853	250.684	121.483	192.433	724.589	0.482007	2.972
Ehe_000059	1.81547	0.417954	0.450405	2.29777	2.3537	0.997463	0.320034	0.229214	2.0761	0.260601	0.2541	0.995257	0.227711	1.11224	0.137585	0.52215	3.00558	0.478666	0.274921	0.141273	0.552151	0	0.328159	1.14896	0.782239	1.3756	1.6047	1.73734	3.5334	4.27998	0.511331	1.06161	0.447982	0.380151	0.856115	0.266054	0.363901	0.507444	0.427998	0.614716	0.221272	1.52449	3.33389	0.758808
Ehe_000060	0	0	0	0	0	0	0	0	0	0	0	0	0	0	0	0	0	0	0	0	0	0	0	0	0	0	0	0	0	0	0	0	0	0	0	0	0	0	0	0	0	0	0	0
Ehe_000061	0	0	0	0	0	0	0	0	0	0	0	0	0	0	0	0	0	0	0	0	0	0	0	0	0	0	0	0	0	0	0	0	0	0	0	0	0	0	0	0	0	0	0	0
Ehe_000062	0	0	0	0	0	0	0	0	0	0	0	0	0	0	0	0	0	0	0	0	0	0	0	0	0	0	0	0	0	0	0	0	0	0	0	0	0	0	0	0	0	0	0	0
Ehe_000063	0.0403438	0	0	0.0547088	0.0511674	0.0474982	0.0533389	0.0764045	0	0.0521203	0.0508201	0.0585445	0.0569279	0.0617913	0.0458615	0	0.0492719	0.0478666	0.0549843	0	0.0501956	0.0573591	0.0546932	0.0957467	0.0460141	0.0509483	0.0486271	0.0526466	0.0535363	0.0403772	0.0730474	0.0530803	0.0497758	0.0543073	0.0535072	0.0532108	0.0454876	0.0634305	0.0611425	0.0768395	0	0.0762244	0.0401673	0.063234
Ehe_000064	0	0	0	0	0	0	0	0	0	0	0	0	0	0	0	0	0	0	0	0	0	0	0	0	0	0	0	0	0	0	0	0	0	0	0	0	0	0	0	0	0	0	0	0
Ehe_000065	42.8855	170.644	75.4879	36.7643	95.2737	29.2589	121.773	148.836	17.015	91.5232	65.1513	13.0554	82.7162	112.151	78.9735	66.1707	50.7008	50.4514	126.134	372.537	43.8709	65.6761	215.819	33.7507	111.354	95.2223	111.113	148.674	109.696	73.4864	128.052	160.886	31.4085	83.959	121.408	18.8366	48.8082	42.6253	65.5448	103.887	68.2256	114.184	52.2175	43.9476
Ehe_000066	0.282407	0	0	0.218835	0	0	0	0	0	0	0	0	0	0	0	0.569618	0.0492719	0	0	0	0.150587	0	0	0.382987	0	0	0	0	0	0	0	0	0	0	0	0	0	0	0	0	0	0	0	0
Ehe_000067	0.968252	0	0.540486	0.656505	0.358172	0.379986	0	0	0.541593	0	0.2541	0.409812	1.53705	0.247165	0.91723	0.664555	0.295631	0.335066	0.274921	1.13018	1.50587	0.860386	1.75018	0.957467	0.966295	0.356638	1.11842	1.26352	0.374754	1.09018	0.876568	0.636963	1.39372	0.543073	0.749101	0.798163	0.272926	0.570875	0.427998	0.691555	1.91769	1.90561	1.64686	0.695574
Ehe_000068	2.70304	2.68684	1.39626	1.20359	1.33035	1.32995	1.06678	3.51461	2.70796	1.04241	2.13444	1.87343	1.4232	1.11224	1.69688	2.75316	0.739078	1.24453	0.274921	2.26037	1.1043	1.77813	0.765705	0.239367	1.10434	0.560431	1.41019	1.21087	1.01719	0	1.89923	0.743124	1.59283	1.57491	1.39119	0.904584	1.18268	0.507444	1.71199	0.691555	1.10636	0.533571	1.60669	1.77055
Ehe_000069	0.242063	0.119415	0.585527	0.109418	3.93989	0.427484	0.106678	0.152809	0.0451327	0.0521203	0.457381	0.117089	0	0.679705	0.963092	0.237341	2.51287	0.335066	0.76978	0.847638	0.150587	0.0573591	0.273466	0	0.138042	0.815172	0.972543	1.31616	2.9445	2.94753	0.0730474	0.265401	0.248879	0.162922	0.107014	0.691741	1.13719	1.58576	0.73371	0.384197	0.885089	0.914693	2.73138	1.20145
Ehe_000070	1.04894	0.537369	0	4.48612	3.07004	0	0	0.152809	0	3.54418	7.26727	0	0	0.803287	0	0.759491	3.30122	0.622266	2.91417	0.423819	0	5.50647	0.328159	1.67557	0.828253	0.662328	0.486271	2.73762	3.21218	2.74565	0.511331	2.54785	0	5.48503	4.12006	0	1.04622	1.07832	0	0	0	0	0	1.01174
Ehe_000071	0	0	0	0	0	0	0	0	0	0	0	0	0	0	0	0	0	0	0	0	0	0	0	0	0	0	0	0	0	0	0	0	0	0	0	0	0	0	0	0	0	0	0	0
Ehe_000072	0.0403438	0.298538	0.360324	1.64126	3.68405	2.32741	0.533389	0.0764045	0.0451327	3.75266	2.2869	2.57596	2.39097	5.37585	4.67787	4.84176	2.26651	2.96773	3.07912	11.655	2.71056	3.44154	8.20398	2.82453	3.35903	2.44552	3.06351	3.10615	2.19499	3.47244	1.75314	7.43124	4.47982	2.49813	6.52788	2.82017	2.36536	3.48868	1.65085	4.30301	6.12187	6.17418	0.964015	5.24842
Ehe_000073	9.76321	8.83673	6.12551	11.4341	9.4148	4.27484	5.22722	8.71011	8.34955	2.8145	9.35089	8.0206	7.00213	0.0617913	5.31994	10.9652	0.197087	6.1748	3.02413	6.49856	6.02347	4.18721	6.12564	8.23422	1.33441	5.04388	3.06351	2.68497	7.22741	3.7147	4.0176	2.49477	6.32153	5.48503	2.67536	6.70457	10.6896	26.2602	22.2559	20.1319	28.3229	17.9127	2.57071	6.38663
Ehe_000074	2.38029	0.597076	1.21609	1.58655	0.562841	0.854968	1.76018	1.29888	1.89557	0.416962	1.06722	1.52216	0.853918	1.66837	0.871369	0.569618	0.936166	1.38813	2.96915	2.75482	0.100391	1.2619	1.25794	0	0.782239	1.93603	1.16705	0.947638	0.856581	1.37282	0.730474	2.38861	4.87803	0.923223	1.92626	1.86238	0.727802	1.20518	0.794853	0.537876	0.663817	1.82939	1.88786	1.01174
Ehe_000075	0	0.0597076	0	0	0	0.0949965	0.106678	0	0.225664	0.0521203	0	0	0.0569279	0	0	0	0.0985437	0	0.0549843	0.282546	0	0	0	0	0	0	0.0972543	0	0.107073	0.0403772	0.219142	0	0.0995516	0	0	0	0	0	0.0611425	0.153679	0.147515	0.0762244	0	0
Ehe_000076	0.201719	0	0	0.273544	0.20467	0.284989	0	0	0.225664	0	0	0.468356	0.341567	0.556122	0.275169	0.52215	0.246359	0.239333	0	0	0	0	0	0.0957467	0	0	0.486271	0	0	0.84792	0	0.318482	0.348431	0	0.695594	0.212843	0.136463	0.444014	0.122285	0.384197	0.885089	0.228673	0	0
Ehe_000077	2.50132	2.56743	3.46812	9.3552	17.1411	12.4445	7.36077	4.73708	5.00973	11.9355	15.0427	7.02534	4.61116	5.80839	4.08168	9.3987	5.91262	12.9719	12.2615	15.2575	4.11604	10.5541	18.541	5.55331	10.9974	7.18371	4.95997	16.4257	9.79715	10.4577	8.25435	4.67106	8.21301	7.98317	9.89883	8.77979	10.1892	11.4175	12.8399	33.4252	25.6676	13.8728	3.41422	2.59259
Ehe_000078	0	0	0	0	0	0	0	0	0	0	0	0	0	0	0	0	0	0	0	0	0	0	0	0	0	0	0	0	0	0	0	0	0	0	0	0	0	0	0	0	0	0	0	0
Ehe_000079	1.57341	3.70187	1.21609	0.820632	2.09786	1.13996	8.48089	1.37528	0.135398	4.32598	0.965581	0.117089	0.512351	2.10091	1.88032	1.56645	1.03471	1.436	1.70451	0.988911	3.76467	3.32683	0.984478	3.68625	4.73945	2.29267	2.38273	4.26437	1.7667	1.25169	2.19142	2.91941	0.298655	3.96443	3.53148	0.106422	0.909753	1.01489	1.52856	0.537876	1.32763	0.838469	0.923848	1.45438
Ehe_000080	8.79496	7.10521	8.01721	0	0	0	5.38723	4.20225	0.315929	0	0	0	1.53705	5.19047	4.21926	0	0	0	2.91417	3.6731	11.1936	0	0	0.0478734	4.60141	2.54741	3.16076	0	0.107073	0.161509	3.65237	3.02557	0	0	0.0535072	0	0.909753	3.48868	10.7611	10.6807	8.03956	4.95459	0.0401673	0.252936
Ehe_000081	0.0403438	0	0	0	0	0	0	0	0	0	0	0	0.0569279	0	0	0	0	0	0	0.0706365	0.0501956	0	0	0	0	0	0.0486271	0	0	0	0.0730474	0	0.0497758	0	0	0	0	0.0634305	0.0611425	0	0	0	0	0
Ehe_000082	1.97685	0.119415	2.88259	1.80539	1.33035	1.37745	0.960101	0.305618	1.94071	1.04241	1.37214	1.28798	5.29429	4.38718	3.07272	2.51581	1.08398	1.19667	3.95887	2.331	3.06193	1.66341	1.20325	1.62769	0	2.49647	1.0698	0.0526466	1.28487	0.928675	2.99494	4.2995	4.43005	1.4663	1.92626	1.17064	1.72853	2.98124	2.07885	1.45995	2.28648	2.89653	1.20502	1.70732
Ehe_000083	0.242063	0	0.765689	1.31301	3.58172	2.46991	0.533389	0.152809	0.180531	3.38782	2.64264	7.08389	1.4232	2.28628	2.3848	2.9905	2.90704	4.8824	2.03442	2.1191	2.15841	4.58873	5.6881	2.92027	2.57679	0.866121	2.13959	3.36938	0.803045	2.86678	3.43323	1.53933	3.33498	3.69289	2.35432	5.05503	1.27365	2.47379	4.27998	4.30301	5.82684	4.57346	2.77154	1.70732
Ehe_000084	0	0	0	0	0	0	0	0	0	0	0	0.117089	0	0	0	0	0	0	0	0	0	0	0	0	0	0	0	0	0	0	0	0.106161	0.149327	0	0	0	29.1121	56.7069	52.8883	46.1805	160.054	142.159	0	0
Ehe_000085	0	0	0	0	0	0	0	0	0	0	0	0	0	0	0	0	0	0	0	0	0	0	0	0	0	0	0	0	0	0	0	0	0	0	0	0	0	0	0	0	0	0	0	0
Ehe_000086	0	0.0597076	0.090081	0.0547088	0	0.379986	0.213356	0	0.135398	0.625443	0.2541	0.175634	0.113856	0.370748	0.091723	0.474682	0.295631	0.4308	0.494858	1.83655	0.552151	0.401514	0.218773	0.7181	0.644197	0.203793	0.243136	0.789698	0.267682	2.09961	0	0.955445	0.149327	0.271536	0.642087	0.212843	0.272926	0.317153	0.366855	0.230518	0.221272	0	0.0803346	0.252936
Ehe_000087	0	0	0	0	0	0	0	0	0	0	0	0	0	0	0	0	0	0	0	0	0	0	0	0	0	0.101897	0	0	0	0	0	0	0	0	0	0	0	0	0	0	0	0	0	0.063234
Ehe_000088	0	7.0455	4.32389	0.109418	10.387	3.65736	14.4549	14.8989	0	14.4894	13.5181	0	0.113856	9.76303	3.11858	0.474682	11.3818	6.22266	5.9383	17.8004	0.351369	11.7586	16.4627	0.28724	5.8898	5.55336	2.18822	11.9508	11.9921	5.16828	2.48361	9.97909	0.398206	2.2809	9.41727	0.585319	3.13865	2.72751	2.56799	2.68938	1.0326	1.75316	0.763179	0
Ehe_000089	0.0403438	0	0	0	0.0511674	0.0474982	0.106678	0	0.0902654	0.0521203	0	0.0585445	0	0	0.0458615	0	0	0.0957333	0.219937	0	0.0501956	0.0573591	0.0546932	0.0478734	0.0460141	0.0509483	0	0.0526466	0	0.0403772	0.0730474	0	0.0497758	0.0543073	0.0535072	0.0532108	0.0454876	0.126861	0.0611425	0	0.0737575	0	0.0401673	0.063234
Ehe_000090	0	0	0	0	0	0	0	0	0	0	0	0	0	0	0	0	0	0	0	0	0	0	0	0	0	0	0	0	0	0	0	0	0	0	0	0	0	0	0	0	0	0	0	0
Ehe_000092	4.67989	0	4.45901	6.01797	3.63288	5.5098	0.960101	1.14607	0.947787	2.50177	3.70986	2.16615	11.4994	3.5839	3.85237	8.11706	5.61699	7.18	3.95887	6.21601	4.66819	3.7857	7.60236	5.79268	2.43875	5.65526	1.45881	2.79027	7.44155	3.39168	6.9395	4.77722	3.53408	7.44009	5.24371	7.3431	3.3206	3.29839	2.75141	1.61363	2.06521	1.60071	10.2828	2.33966
Ehe_000093	0	0.119415	0	0.109418	0.358172	0.237491	0.266695	0	0.0902654	0.156361	0.813121	0.117089	0.227711	0.123583	0.0458615	0.474682	0.739078	0.622266	0.219937	0.494456	0.45176	0.63095	1.09386	0.28724	0.644197	1.06991	0.437644	1.10558	1.60609	0.767166	0.146095	0.265401	0.298655	1.14045	0.909623	0.691741	0	0.126861	0.24457	0.307358	0.811332	0.228673	0.44184	0.126468
Ehe_000094	0.564814	2.20918	1.30617	0.164126	0	0.0949965	2.8803	4.50787	2.2115	0.156361	0.15246	0	0.227711	0.617913	0.871369	0	0	0	2.0894	2.04846	0.953716	0.344154	0	0	1.28839	1.22276	0.243136	0	0.321218	0	1.3879	1.27393	0.796413	0	0	0	0.409389	12.8764	12.0451	12.1406	14.604	5.03081	0	1.32791
Ehe_000095	0.0403438	0.0597076	0	0	0	0.0474982	0	0	0	0	0.0508201	0	0	0	0	0	0	0.0478666	0.0549843	0.0706365	0	0.0573591	0	0	0	0	0	0	0	0	0	0	0	0	0	0	0	0.0634305	0.0611425	0	0	0.0762244	0	0.063234
Ehe_000096	0	0	0.090081	0.164126	0.0511674	0	0	0	0	0	0	0.175634	0	0	0.183446	0	0.0985437	0.0957333	0	0	0	0	0	0.14362	0	0	0.291763	0.15794	0	0	0	0	0.0995516	0.108615	0.0535072	0	0.272926	0	0	0	0	0	0	0.189702
Ehe_000097	2.9451	2.08977	2.25203	0.984758	1.53502	2.18492	0.426711	0.611236	0.361062	0.729684	0.559021	1.52216	2.61868	1.11224	4.81546	1.70886	0.886894	1.53173	0.714795	1.41273	0.652543	2.06493	1.53141	1.53195	7.31624	3.51543	5.05722	1.21087	1.44548	0.56528	0.803521	1.32701	0.995516	1.19476	0.535072	2.39449	4.45779	1.07832	2.32342	1.30627	0.516302	1.44826	2.24937	1.20145
Ehe_000098	0	0	0	0	0	0	0	0	0	0	0	0	0	0	0	0	0	0	0	0	0	0	0	0	0	0	0	0	0	0	0	0	0	0	0	0	0	0	0	0	0	0	0	0
Ehe_000099	0.0403438	0	0	0.164126	0.0511674	0	0	0	0.0451327	0.156361	0.0508201	0.0585445	0.284639	0.0617913	0	0.0474682	0	0	0.109969	0	0.301174	0	0.218773	0.191493	0.0460141	0.0509483	0.0486271	0.105293	0.0535363	0.201886	0.0730474	0	0	0.108615	0	0	0.136463	0.317153	0.122285	0.691555	0	0	0	0.063234
Ehe_000100	0	0	0	0	0	0.284989	0	0	0	0	0	0	0	0	0	0	0	0	0.219937	0	0	0	0	0	0	0	0	0	0	0	0	0	0	0	0	0	0	0	0	0	0	0	0	0
Ehe_000101	0	0	0.630567	0	2.25137	1.80493	0.586728	0	0.135398	1.51149	1.47378	0.878168	0.853918	1.73016	1.28412	1.32911	1.28107	2.20187	0.989717	1.554	0.150587	2.58116	3.39098	0.14362	0	0.560431	1.55607	1.36881	1.71316	1.89773	1.68009	1.06161	1.04529	1.14045	2.2473	1.75596	1.50109	1.96635	1.46742	1.15259	0.516302	0.609795	0.843513	0.126468
Ehe_000102	0	0	0.0450405	0	0	0.0474982	0	0	0.0902654	0	0.0508201	0.468356	0	0	0.0458615	0.0474682	0	0.0478666	0	0	0.702738	0	0	0.335114	0.23007	0.0509483	0	0	0	0	0.0730474	0	0.199103	0	0.0535072	0.159633	0.318413	0.0634305	0.24457	0.307358	0.221272	0	0	0
Ehe_000103	0.121032	0	0	0	0	0	0	0	0	0.104241	0	0.468356	0	0.0617913	0	0	0	0	0	0	0	0	0	0	0	0.101897	0	0	0	0	0	0	0	0	0	0	0.272926	0	0	0.307358	0	0	0	0
Ehe_000104	0	0	0	0	0	0	0	0	0	0	0	0	0	0	0	0.332277	0	0	0	0	0	0.573591	0	0	0	0	0	0	0	0	2.92189	0	0	0	0	0	0	0	0	0	0	0	0	0
Ehe_000106	0	0	0	0	0	0	0	0	0	0	0	0	0	0	0	0	0	0	0	0	0	0	0	0.0478734	0	0	0	0.0526466	0	0	0	0	0	0	0	0	0	0	0.0611425	0	0	0	0	0
Ehe_000107	0	0	0	0	0	0	0	0.305618	0	0	1.67706	0	0	0.617913	0	0	1.87233	0	0	0.635729	0	0	1.91426	0	0	0	0.437644	0	0	1.61509	0	0	0	0	0	0	0	0	0	0	0	0.838469	0	0
Ehe_000108	0	0	0.225203	0.930049	1.07452	1.47245	0.160017	0.152809	0	1.35513	2.541	0.526901	0.683134	0	0.412754	1.66139	0.78835	3.0156	0.164953	0.988911	0	2.29436	2.02365	0.43086	0.414127	0.407586	0.34039	1.15822	1.12426	1.21131	0.730474	1.11469	0.248879	1.41199	1.07014	0	0.682315	0.888028	0.24457	0.768395	0.29503	0.838469	1.8477	0
Ehe_000109	0	0	0	0	0	0	0	0	0	0	0	0	0	0.247165	0.275169	0.142405	0	0	0	0	0.150587	0	0	0.0957467	0	0	0	0	0.321218	0	0	0.743124	0.497758	0.325844	0	0.212843	0	0	0.305713	0	0.737574	0	0.120502	0.126468
Ehe_000110	1.21032	1.01503	2.20698	3.61078	3.42821	4.08485	3.78706	0.534832	0.406194	5.73323	5.03119	1.93197	2.61868	5.74659	5.27407	3.70252	2.8085	2.91987	5.05855	6.35729	3.81486	5.73591	6.34441	3.63838	4.04924	4.02491	5.25173	5.89641	2.67682	3.7147	4.38284	6.47579	2.19013	4.83335	6.74191	4.73577	2.77475	3.55211	5.13597	2.30518	3.54036	4.49724	5.30208	3.79404
Ehe_000111	0	0	0	0	0	0	0	0	0	0	0	0	0	0	0	0	0	0	0	0	0	0	0	0	0	0	0	0	0	0	0	0	0	0	0	0	0	0	0	0	0	0	0	0
Ehe_000112	0.0806877	0	0.135122	0.382961	0.358172	0.332488	0.106678	0	0.0451327	0.260601	0.457381	0.117089	0.170784	0	0.0458615	0.237341	0.541991	0.526533	0	0.0706365	0.150587	0.229436	0.601625	0.382987	0.276084	0.203793	0.243136	0.315879	0.642436	0.403772	0.0730474	0.159241	0.0497758	0.325844	0.37455	0.212843	0.136463	0	0.122285	0.0768395	0.0737575	0	0.160669	0.189702
Ehe_000113	0	0	0.0450405	0	0	0	0	0	0	0	0	0	0	0	0	0	0	0	0	0	0	0	0	0	0	0	0	0	0	0	0	0	0	0	0	0.0532108	0	0	0	0	0	0	0	0
Ehe_000114	3.75198	47.8258	6.12551	9.24578	36.2265	10.9721	16.5351	72.6607	14.7584	21.682	34.2527	35.4194	5.522	15.0153	8.75955	11.6297	17.4915	17.5671	16.8802	46.3375	8.88462	45.0842	36.2616	20.777	9.11079	7.99888	19.1105	22.2695	21.5751	44.1322	20.8915	28.2918	16.8242	28.6199	32.8534	20.433	15.1929	23.0887	13.5736	15.9826	16.1529	11.891	12.01	29.8465
Ehe_000115	0	0	0	0	0	0.237491	0	0	0	0	0	0.234178	0	0	0	0.0949364	0.344903	0.191467	0	0	0.250978	0.344154	0.109386	0	0	0	0	0	0.214145	0.242263	0	0	0	0.271536	0	0.212843	0.318413	0.126861	0.122285	0	0	0.304898	0	0
Ehe_000116	0	0.358246	0	0.164126	0	0	12.2146	13.9056	35.8354	0	0	0	0	0	0	0	0	0	11.1068	0.141273	19.9276	0	0	0	0	0	0	0	0	0	7.66997	6.58195	8.90987	0	0	0	0	0	0	0	0	0.838469	0	38.0036
Ehe_000117	0	0	0	0	0	0	0	0	0	0	0	0	0	0	0	0	0	0	0	0	0	0	0	0	0	0	0	0	0	0	0	0	0	0	0	0.0532108	0	0	0	0	0	0	0	0
Ehe_000118	0	0	0	0	0	0	0	0	0	0	0	0	0	0	0	0.0474682	0	0	0	0	0	0	0	0	0	0	0	0	0	0	0	0	0	0	0	0	0	0	0	0	0	0.0762244	0	0.063234
Ehe_000119	0.282407	0	0.765689	0.492379	0	0.712474	0.746745	0.611236	0	1.25089	1.11804	1.22944	0.569279	1.29762	0.366892	1.0443	0.886894	0.622266	0.494858	1.05955	1.1043	0.803027	2.02365	0.7181	1.01231	1.17181	1.50744	1.4741	0.803045	0.928675	0.511331	0.902364	0.696861	0.760302	0.96313	0.585319	1.18268	0.317153	1.28399	1.30627	0	0.68602	1.44602	0
Ehe_000120	0.201719	0	0.225203	0.109418	0	0.0474982	0.213356	0	0	0	0	0	0.113856	0	0.091723	0	0	0	0.219937	0.0706365	0.652543	0	0	0	0	0	0	0	0	0	0.219142	0	0.199103	0	0	0	0.0454876	0.317153	0.122285	0.384197	0.368787	0	0	0.126468
Ehe_000121	0	0	0	0	0	0	0	0	0	0	0	0	0	0	0	0	0	0	0	0	0	0	0	0	0	0	0	0	0	0	0	0	0	0	0	0	0	0	0	0	0	0	0	0
Ehe_000122	0	0	0	0	0	0	0	0	0	0	0	0	0	0	0	0	0	0	0	0	0	0	0	0	0	0	0	0	0	0	0	0	0	0	0	0	0	0	0	0	0	0	0	0
Ehe_000123	0	0	0	0.0547088	0	0	0	0	0	0	0	0.117089	0	0	0	0	0	0	0	0.141273	0	0	0.16408	0.0478734	0	0.0509483	0.0972543	0	0	0	0	0.0530803	0.0995516	0.0543073	0.160522	0.159633	0	0	0.183428	0	0.147515	0.304898	0	0.379404
Ehe_000124	0.282407	0	0.540486	0.601797	0.20467	0.189993	0.0533389	0.229214	0	0.104241	0.15246	0	0.398495	0.247165	0.137585	0.0949364	0.246359	0.191467	0.329906	0.21191	0	0.172077	0.109386	0	0.184056	0	0	0	0.160609	0	0	0.106161	0	0.162922	0	0	0	0	0	0	0	0	0	0
Ehe_000125	0	0	0.0450405	0	0	0	0	0	0.0451327	0	0	0	0	0	0	0	0	0.0478666	0	0	0	0	0	0.0478734	0	0	0	0	0.0535363	0	0	0	0	0	0.0535072	0.0532108	0	0	0	0	0	0	0	0
Ehe_000126	0.363095	0.238831	1.17105	0.656505	1.48385	0.617477	0	0.152809	0.180531	0.312722	0.2541	1.46361	0.0569279	1.4212	1.23826	0.474682	0.837622	0.335066	0.76978	0.353183	0.45176	0.745668	1.03917	2.72878	1.33441	1.42655	1.7992	2.21116	1.07073	0.605657	1.68009	0	0.248879	2.33521	0.749101	0.266054	0.363901	0.317153	0.183428	0.768395	0.0737575	0	0.44184	0.63234
Ehe_000127	0.645501	0.238831	1.75658	0.492379	2.0467	0.80747	0	0	0	0.469083	0.2541	2.04906	0.626206	1.35941	1.92618	1.09177	1.37961	1.05307	0.824764	0.635729	0.803129	0.975104	1.25794	4.73946	1.51846	3.97397	5.2031	4.84348	3.96169	1.69584	2.11837	0.530803	0.298655	3.36705	1.23067	1.9688	0.864265	0.317153	0.366855	0.153679	0.368787	0.0762244	1.20502	0.379404
Ehe_000128	2.54166	0.656784	3.46812	5.635	5.27024	5.3198	0.853423	1.06966	0.451327	5.94171	13.0608	2.6345	3.64338	4.63435	0.91723	10.6329	14.0425	4.0208	1.59454	3.53183	0.903521	3.32683	6.56319	3.68625	1.24238	1.17181	1.02117	7.10728	4.1223	6.29884	2.19142	1.53933	1.89148	10.2641	4.70863	3.72476	2.77475	3.36182	4.34112	4.91773	2.72903	6.09795	1.44602	1.70732
Ehe_000129	1.37169	4.35866	1.62146	1.09418	2.71187	0.854968	1.38681	0	3.47522	0	1.5246	1.81488	1.13856	0	0	1.23417	1.33034	0	2.30934	0	2.86115	1.83549	1.47672	1.67557	2.07063	3.71922	2.77175	1.36881	3.47986	2.8264	4.52894	2.44169	2.93677	2.76967	2.1938	2.34128	1.41012	1.39547	2.32342	1.99783	0.663817	2.97275	1.9682	2.90876
Ehe_000130	6.17261	14.6881	7.56681	8.20632	15.7596	8.26469	6.34733	5.1191	1.71504	9.95497	7.41973	1.99051	5.18043	6.98242	4.95304	5.88606	10.8398	8.23306	5.60839	9.6772	4.36702	8.03027	10.7199	6.36716	2.99091	5.09483	7.53721	5.42259	7.97691	14.455	6.42817	5.78575	1.94126	9.28654	8.61466	2.02201	12.5546	18.0777	12.3508	11.2954	11.8749	9.14693	9.84099	7.65131
Ehe_000131	0	0	0	0	0	0	0	0	0	0	0	0	0	0	0	0	0	0	0	0	0	0	0	0	0	0	0	0	0	0	0	0	0	0	0	0	0	0	0	0	0	0	0	0
Ehe_000132	7.78636	9.55322	3.24292	2.40719	3.47938	2.7074	8.10752	7.48764	2.97876	2.97086	2.64264	3.45413	3.18796	4.81972	5.18235	3.1329	5.17355	2.91987	3.79391	2.8961	3.66428	5.16232	2.73466	4.93096	4.14127	3.97397	4.61958	4.00114	4.17583	3.59357	3.65237	6.05115	3.2852	3.69289	3.79901	2.28807	3.86645	3.04467	6.84796	4.61037	7.22823	2.8203	7.63179	5.31166
Ehe_000133	0	0	0	0	0	0	0	0	0	0	0	0	0	0	0	0	0	0	0	0	0	0	0	0	0	0	0	0	0	0	0	0	0	0	0	0	0	0	0	0	0	0	0	0
Ehe_000134	0	0	0	0	0	0	0	0	0	0	0	0	0	0	0	0	0	0	0	0	0	0	0	0	0	0	0	0	0	0	0	0	0	0	0	0	0	0	0	0	0	0	0	0
Ehe_000135	0.0806877	0	0	0	0.0511674	0.189993	0.266695	0.152809	0	0.208481	0.15246	0	0	0.0617913	0.091723	0.0949364	0.0985437	0.0478666	0.109969	0	0.100391	0.172077	0.109386	0.191493	0.23007	0.101897	0.194509	0.15794	0.535363	0.161509	0	0.106161	0.0995516	0.271536	0.37455	0.212843	0.0909753	0.126861	0.24457	0.0768395	0.368787	0.228673	0.281171	0
Ehe_000136	0.887564	0.179123	0	0.273544	0	0	0.746745	0	0	0.260601	0	0	0.79699	0	0	0.189873	0	0	0.38489	0	0	0.344154	0	0	0.552169	0	0	0	0	0	0	0	0	0	0	0	0	0	0	0	0	0	0	0
Ehe_000137	2.74338	0.597076	2.47723	2.35248	3.37705	2.8024	0.533389	3.28539	0	0.729684	3.50658	0	1.65091	3.02778	2.29308	2.23101	4.23738	3.3028	1.31962	1.34209	2.61017	0.688309	1.6408	2.05855	0.322098	2.08888	1.16705	0.947638	3.26572	1.81697	5.04027	1.91089	0.248879	3.47566	1.87275	0.159633	1.27365	0.444014	0.122285	0.922074	0.59006	0.152449	0.200836	0.252936
Ehe_000138	0	0	0	0	0.255837	0	0	0	0	0	0	0	0	0	0	0	0	0	0.0549843	0	0	0	0	0.0957467	0.0920281	0	0.0486271	0.0526466	0	0.161509	0	0	0	0	0	0	0	0	0.0611425	0	0	0.304898	0.160669	0
Ehe_000139	0	0	0	0	0	0	0	0	0	0	0	0	0	0	0	0	0	0	0	0	0	0	0	0	0	0	0	0	0	0	0	0	0	0	0	0	0	0	0	0	0	0	0	0
Ehe_000140	0	0.179123	0	1.42243	0.97218	1.32995	0.373373	1.06966	0	0.364842	0.35574	0.468356	0	0.185374	0	0.759491	0	0.765866	0.164953	0.353183	1.00391	1.72077	0	1.57982	0.23007	0	0	1.78998	0.749509	2.42263	1.02266	0.796204	0.199103	0	1.01664	0.532108	0	0	0	0	0	0	0	0.379404
Ehe_000141	0.0806877	0	0	0.109418	0	0	0.160017	0	0	0	0.0508201	0	0	0	0.137585	0	0	0.191467	0	0	0.100391	0	0	0.191493	0	0.203793	0	0	0	0.121131	0	0	0	0	0	0.106422	0	0	0.122285	0.0768395	0.0737575	0	0	0
Ehe_000142	0	0	0	0	0	0	0	0	0	0	0	0	0	0	0	0	0	0	0	0	0	0	0	0	0.0460141	0	0	0.0526466	0	0	0	0	0	0	0	0	0	0	0	0	0	0	0	0
Ehe_000143	0	0	0	0.492379	0.409339	0.854968	0.213356	0	0.225664	0.416962	0.35574	0.468356	0.79699	0.247165	0.321031	1.32911	0.0985437	0.382933	0.38489	0	0.200782	0.344154	0.601625	1.05321	0	0.101897	0.145881	0.368526	0.160609	0	0	0.159241	0.149327	0	0.321043	0.744952	0	0.253722	0	0.307358	0	0	0	0.505872
Ehe_000144	0.443782	1.07474	0.585527	0.820632	1.79086	0.142495	0.48005	0.305618	0.902654	0.833925	0.863941	0.761079	0.398495	0.308957	0.687923	0.332277	0.541991	1.10093	1.0447	2.40164	0.401565	1.43398	1.69549	0.765974	0.138042	1.27371	0.437644	0.315879	1.39194	0.363394	0.146095	0.477722	2.53857	0.271536	0.267536	2.50091	0.409389	0.824597	0.550283	0	0.221272	0	0.160669	2.59259
Ehe_000145	0	0	0	0	0	0	0	0	0	0	0	0	0	0	0	0	0	0	0	0	0	0	0	0	0	0	0	0	0	0	0	0	0	0	0	0	0.0909753	0	0.0611425	0	0	0	0	0.063234
Ehe_000146	0.0403438	0	0	0	0	0	0	0	0	0	0	0	0	0	0	0	0	0	0	0.0706365	0	0	0	0	0	0	0	0	0	0	0.0730474	0.0530803	0	0	0	0	0	0	0	0	0	0	0	0
Ehe_000147	14.7255	0.477661	7.43168	13.6225	3.47938	3.56237	7.9475	6.57079	2.6177	7.60956	12.0952	4.74211	18.0461	4.44898	9.40161	8.97149	4.08957	7.41933	10.2821	6.7811	4.36702	6.3095	5.90687	4.69159	2.43875	11.6162	19.4509	4.15908	6.74558	9.85203	8.03521	3.34406	6.32153	2.93259	4.49461	3.45871	1.72853	4.567	2.26227	0.691555	3.09781	2.21051	0.522175	1.77055
Ehe_000148	0.52447	0	0	0.765923	1.94436	0	0.160017	0	0	2.24117	0	0	0	0.617913	0	0.379746	1.5767	0	0.38489	0.141273	0.401565	1.72077	0.875092	1.34045	0	0	0	0	1.01719	0	0	0	0.298655	0	0	0.957795	0	0	0.366855	0	0	0	0	0.885276
Ehe_000149	0	0	0	0	0	0	0	0	0	0	0	0	0	0	0	0	0	0	0	0	0	0	0	0	0	0	0	0	0	0	0	0	0	0	0	0	0	0	0	0	0	0	0	0
Ehe_000150	0.847221	0.597076	3.1078	0	0.255837	0.237491	6.18732	1.14607	1.53451	0.886045	0.609841	0.117089	1.53705	2.59524	1.32998	0.379746	0.739078	0.335066	1.26464	1.62464	1.05411	0.286795	0.109386	0.239367	1.15035	2.8531	1.41019	0.263233	1.07073	0.242263	6.13598	2.01705	0.398206	0.705994	0.909623	0.425687	1.50109	1.01489	1.28399	1.22943	1.54891	2.05806	0.160669	2.21319
Ehe_000151	0	0	0.270243	0	0	0	0	0	0.180531	0	0	0	0.170784	0	0	0.142405	0	0	0.604827	0	0	0	0	0	0	0	0	0	0	0	0	0.159241	0.248879	0	0	0	22.0615	62.0351	64.9334	8.68286	120.446	72.7181	0	0.252936
Ehe_000152	0.201719	0.0597076	0.315284	0	0.0511674	0.427484	0.160017	0.152809	0.0451327	0.260601	0.0508201	0	0.512351	0	0.550338	0.52215	0	0.0478666	0.109969	0	0.752934	0	0	0.622354	0.138042	0	0.194509	0.210586	0	0.121131	0.219142	0.0530803	0.0497758	0	0.0535072	0.0532108	0.227438	0.317153	0	0	0.368787	0.0762244	0.0401673	0.505872
Ehe_000153	5.52711	2.56743	4.05365	2.62602	1.22802	2.37491	6.08064	1.6809	3.92655	3.80478	0.508201	2.69305	1.08163	1.48299	4.12754	1.51898	0.689806	1.67533	2.03442	1.97782	2.40939	1.5487	1.31264	2.72878	2.71483	0.356638	2.91763	1.42146	0.107073	2.62452	0.511331	1.69857	1.94126	0.217229	1.4982	1.43669	1.95597	2.02978	6.60339	0.537876	1.91769	3.35387	4.90041	1.89702
Ehe_000154	0.0403438	0	0	0.109418	0.0511674	0.142495	0	0	0	0	0	0	0	0.0617913	0	0.0474682	0.0492719	0	0.0549843	0	0	0	0	0	0	0	0	0	0	0.0403772	0	0.0530803	0	0	0.0535072	0.0532108	0.0454876	0	0	0	0	0	0	0
Ehe_000155	1.57341	0.656784	3.69332	1.14888	0.818678	2.51741	2.45359	0.611236	0	3.23146	1.72788	0.292723	0.683134	2.96598	3.66892	0.237341	1.67524	1.62747	2.03442	2.1191	0.602347	3.09739	0.765705	0.0957467	3.267	2.70026	5.05722	3.0535	2.40914	1.29207	1.53399	1.96397	0.59731	2.44383	1.87275	0.957795	3.3206	1.71262	6.84796	4.22617	2.65527	5.56438	7.06944	0.695574
Ehe_000156	0.0403438	0	0.090081	0	0	0.284989	0	0	0	0.0521203	0.0508201	0.234178	0	0	0	0.189873	0	0.0957333	0.0549843	0	0	0.172077	0.0546932	0.14362	0.0460141	0	0	0.15794	0.267682	0.0403772	0	0	0.0497758	0.0543073	0.107014	0.425687	0.0454876	0.253722	0	0.0768395	0	0	0	0.063234
Ehe_000157	0	0	0	0	0	0	0	0	0	0	0	0	0	0	0	0	0	0	0	0	0	0	0	0	0	0	0	0	0	0	0	0	0	0	0	0	0	0	0	0	0	0	0	0
Ehe_000158	0	0	0	0	0	0	0	0	0	0	0	0	0	0	0	0	0	0	0	0	0	0	0	0	0	0	0	0	0	0	0	0	0	0	0	0	0	0	0	0	0	0	0	0
Ehe_000159	0	0	0	0	0	0	0	0	0	0	0	0	0	0	0	0	0	0	0	0	0	0	0	0	0	0	0	0	0	0	0	0	0	0	0	0	0	0	0	0	0	0	0	0
Ehe_000160	0	0	0	0	0	0	0	0	0	0	0	0	0	0	0	0	0	0	0	0	0	0	0	0	0	0	0	0	0	0	0	0	0	0	0	0	0	0	0	0	0	0	0	0
Ehe_000161	0.443782	0.179123	0.630567	0.43767	0.20467	0.332488	0.48005	0	0.315929	0.0521203	0.508201	0.117089	0.398495	0.123583	0.963092	0.427214	0.246359	0.382933	0.494858	0.423819	1.20469	0.114718	0.218773	0.335114	0.414127	0.509483	0.68078	0.368526	0.374754	0.524903	1.31485	0.955445	0.199103	0.325844	0.160522	0.106422	0.818777	0.888028	0.427998	0.998913	0.737574	0.609795	0.401673	0.758808
Ehe_000162	0.201719	0	0.0450405	0.601797	0	0	0	0	0	0	0	0	0.113856	0	0	1.0443	0	0	0	0	0.150587	0.114718	0	0.526607	0	0	0	0	0	0.0403772	0.511331	0.106161	0.149327	0.814609	0	0.159633	0	0	0	0	0	0	0	0.379404
Ehe_000163	0	0	0	0	0	0	0	0	0.0451327	0	0	3.10286	0	0	0	0	0	0	0	0	0.351369	0	0	2.92027	0	0	0	0	0	0	0	0	0.149327	0	0	0.957795	0	0	0	0	0	0	0	0
Ehe_000164	0	0	0.0450405	0	0.307004	0.284989	0	0.152809	0.0902654	0.104241	0.20328	0.117089	0	0	0.183446	0.0949364	0.394175	0.239333	0.0549843	0	0	0	0.328159	0	0.0460141	0	0.194509	0.263233	0.107073	0.28264	0	0	0.0497758	0.162922	0	0.212843	0.0909753	0	0.122285	0.153679	0.29503	0.304898	0.562342	0.189702
Ehe_000165	0	0	0	0	0	0	0.160017	0	0	0	0	0	0	0	0	0	0	0	0.274921	0	0.652543	0.172077	0	0.14362	0	0	0	0	0	0	0	0	0	0	0	0	0	0	0.305713	0.230518	0	0	0	0.126468
Ehe_000166	0.443782	0	0	0	0	0	0	0	0	0	0	0	0	0	0	0	0	0	0	0	0	0	0	0	1.01231	0	0	0	0	0	0	0	0	0	0	0	0	0	0	0	0	0	0	0
Ehe_000167	1.53307	2.56743	0.225203	2.13364	1.99553	0.237491	1.44015	2.82697	0	2.24117	1.2705	0	0	0.865079	1.37585	0.0949364	0.985437	2.2976	2.8042	2.40164	2.61017	1.49134	1.85957	3.73412	0.184056	0.611379	0	0.579112	1.39194	0	0.146095	2.07013	1.04529	0	2.88939	0.851374	1.00073	0.570875	0.917138	0.691555	0.221272	0.457346	0.0803346	0.505872
Ehe_000168	0.0403438	0	0.090081	0.0547088	0	0	0	0	2.0761	0	0	0.468356	0	0	0.321031	0.0474682	0	0	0	0	0	0	0	0	0.0920281	0	0	0	0	0	0	0	2.43901	0	0	0.319265	0.636827	0	0	0.0768395	0	0	0	0
Ehe_000169	2.90476	2.56743	2.47723	2.89957	0.921013	1.28245	2.29357	5.65393	4.78407	2.86662	3.76068	2.34178	3.30182	4.01644	2.15549	2.46835	2.85777	3.0156	3.95887	5.08583	0	4.41665	3.33629	0	2.6228	1.32466	0.145881	3.79055	2.03438	0	2.41056	5.41419	2.63812	2.44383	2.1938	1.59633	2.18341	1.90292	1.83428	4.84089	2.80278	1.82939	2.41004	4.61608
Ehe_000170	0	0	0	0	0	0	0	0	0	0	0	0	0	0	0	0	0	0	0	0	0	0	0	0	0	0	0	0	0	0	0	0	0	0	0	0	0	0	0	0	0	0	0	0
Ehe_000171	6.25329	15.524	17.2956	0	1.22802	0.664975	43.4179	33.618	20.0841	2.65813	3.86232	1.5807	46.4531	64.3866	10.915	1.23417	2.70995	0.5744	42.2829	30.6562	27.4068	2.237	2.4612	1.00534	28.1146	12.4823	56.0185	2.2638	0.428291	4.11847	104.75	40.1287	25.2363	4.01874	0.856115	0.851374	1.68304	2.85437	5.07483	3.84197	0	18.2939	8.43513	2.65583
Ehe_000172	0	0	0	0	0	0	0	0	0	0	0	0	0.113856	0	0	0.0474682	0	0	0	0	0	0	0	0	0	0	0	0	0	0	0	0	0	0	0	0.0532108	0	0	0	0	0	0	0	0
Ehe_000173	0	0	0	0	0	0	0	0	0	0	0	0	0	0	0.091723	0	0	0	0	0	0	0	0	0	0	0	0	0	0	0	0	0	0	0	0	0	0	0.0634305	0.48914	10.1428	3.61412	1.37204	0	0
Ehe_000174	1.291	0	0.810729	7.33098	4.45156	2.7549	3.20034	0.458427	0.451327	6.87988	7.52137	1.81488	0.455423	0.741496	1.88032	2.46835	4.08957	7.13213	2.74921	1.48337	5.52151	5.10496	2.84405	6.41503	2.20868	1.32466	1.70195	4.00114	3.31925	5.41054	4.38284	4.67106	1.79193	4.99627	8.40063	1.80917	1.63755	2.91781	2.20113	1.76731	2.50775	3.35387	2.04853	0.63234
Ehe_000175	0.201719	0.597076	0.765689	0.382961	0.97218	2.18492	0.960101	0.764045	0.406194	2.55389	1.32132	1.22944	1.19548	3.39852	1.88032	2.65822	4.7301	2.10613	0.989717	3.95564	0.45176	2.29436	3.28159	1.38833	0.782239	0.662328	2.67449	1.63204	1.49902	2.13999	2.26447	0.636963	1.34395	2.71536	1.60522	1.70275	1.91048	0.761167	0.48914	1.38311	0.958847	0.990917	2.61087	1.13821
Ehe_000176	0	0	0	0	0	0	0	0	0	0	0	0	0	0	0	0	0	0	0	0	0	0	0	0	0	0	0	0	0	0	0	0	0	0	0	0	0	0	0	0	0	0	0	0
Ehe_000177	0.0806877	0.835907	0	0.382961	0.20467	0	0.213356	0	0.270796	0.677564	1.06722	0.526901	0	0.123583	0	0.142405	0.541991	0.0957333	0	2.1191	0.100391	0.172077	0.656319	0	0	0	0.194509	0	0.481827	0.726789	0	0.212321	0	0	0.428058	0.372476	0.818777	0.317153	0.24457	1.22943	2.65527	3.35387	0	0.31617
Ehe_000178	0.242063	0	0.180162	1.09418	0	0.80747	0.320034	0	0	0.938165	1.47378	0.585445	0.227711	0.556122	1.28412	1.09177	0.541991	2.24973	0.164953	0.565092	0.401565	1.14718	0.601625	0.86172	0.552169	0	1.26431	1.10558	0.160609	1.7766	0.365237	0.477722	0.497758	1.5206	1.28417	1.11743	0.95524	0.380583	0.24457	0.998913	0.516302	0.609795	1.12468	0.695574
Ehe_000179	0.685845	0	0	0.43767	0.614009	0	0.586728	0	0.767256	0.312722	1.42296	0.995257	0.398495	0.741496	1.00895	0.617087	0.739078	1.436	0.38489	0.565092	0.501956	0.975104	0.382853	0.526607	0.414127	0.815172	0.68078	0.315879	0.321218	1.21131	0.438284	0.0530803	2.63812	0.760302	0.96313	2.18164	1.22817	1.14175	1.10057	2.45886	1.91769	1.21959	0.281171	0
Ehe_000180	2.25925	0.417954	0	1.20359	0.409339	0	0.853423	0.611236	0	0.573323	0.10164	0	0.79699	0.494331	0.550338	0.712023	0.591262	0.239333	0.109969	0	0.552151	0.286795	0.109386	0.909594	0	1.01897	1.16705	0	0.535363	0.444149	0.730474	0.318482	0	0	0	0	0	0.444014	0	0	0.221272	0	0	0.569106
Ehe_000181	0.927908	1.5524	0.405365	4.21258	2.09786	0.522481	0.426711	0.993259	0	0.938165	1.98198	0	0.79699	0.679705	0.733784	0.996832	1.72452	1.48387	0.274921	0.706365	0.301174	0	1.96896	0	1.24238	1.12086	0.778034	1.52675	1.55255	1.09018	0.803521	0.265401	0	0.380151	0.802608	0.0532108	1.22817	1.4589	2.38456	3.15042	0	6.78397	9.68032	0
Ehe_000182	1.08928	1.79123	1.26113	1.36772	3.07004	1.51994	0.853423	0.534832	0.406194	3.3357	2.84592	1.87343	1.76476	1.35941	1.7886	2.65822	3.00558	1.96253	1.37461	1.41273	0.803129	3.67098	2.51589	1.34045	3.31301	3.20974	1.41019	2.10586	3.64047	1.9381	0.949616	2.65401	1.29417	1.95506	2.08678	1.38348	2.41084	1.83949	2.0177	3.22726	0.885089	1.21959	5.46275	4.42638
Ehe_000183	0	0.298538	0	0	2.45603	2.04242	0.106678	0	0.361062	0.625443	1.06722	1.17089	0	0	0.091723	0.379746	0.394175	0.2872	0.164953	0	0	3.26947	1.31264	0.86172	0	0.203793	0	0.210586	0	0.524903	0	0	0.0995516	0.923223	1.07014	0.744952	0.136463	0.126861	0	0	0	0	0	0.569106
Ehe_000184	3.75198	5.31398	2.65739	1.53185	3.93989	2.99239	4.26711	3.05618	2.4823	3.90902	2.94756	1.11235	2.50483	2.47165	2.88928	3.65505	3.99102	2.53693	3.68395	2.82546	2.55998	3.7857	3.00813	4.97883	4.18728	4.07586	3.16076	3.47467	3.21218	2.86678	2.92189	3.71562	0.895964	3.09551	3.31745	2.18164	4.36681	3.61554	2.0177	2.84306	3.09781	1.82939	8.31463	3.41464
Ehe_000185	16.2989	22.2112	30.3123	28.2297	25.993	31.2538	10.7745	47.6764	9.74867	29.917	35.1675	8.72314	37.06	34.7267	20.0873	33.9398	34.9338	21.7315	22.3236	23.3807	20.3794	20.0757	27.4013	18.91	22.3168	32.8616	25.3347	25.9547	26.2328	24.4282	25.2013	14.4909	6.02287	27.5338	26.2185	7.18346	26.8377	35.648	41.5769	40.1102	32.0845	34.2248	11.1263	8.97923
Ehe_000186	1.25066	4.6572	1.6665	0.547088	3.32588	2.8024	1.65351	3.82023	3.43009	3.12722	1.82952	3.1614	1.53705	1.85374	2.10963	1.28164	3.99102	2.48907	1.48458	1.62464	0	3.55626	1.69549	1.05321	1.15035	0.509483	3.11214	3.68526	1.23134	3.27055	1.31485	1.53933	3.83274	1.68352	2.9964	2.71375	2.31987	3.99612	2.32342	4.37985	2.58151	4.34479	2.4502	0.379404
Ehe_000187	0.0403438	0.358246	0.270243	0.109418	0	0	2.08022	3.4382	13.6752	0	0	0.117089	0.227711	0	0.137585	0	0	0.0957333	10.7769	5.86283	2.71056	0	0	0	0	0.254741	0.0972543	0	0	0	0	2.28245	5.27623	0	0	0	0	0	0	0	0	0	0	0.442638
Ehe_000188	2.21891	0.119415	0.720648	4.15787	1.48385	0.569979	0.320034	0.152809	0	1.40725	0.965581	0.175634	2.67561	0.988661	0.412754	4.12973	0.739078	0.765866	0.934732	0.988911	0.602347	2.06493	0.984478	0.909594	0.598183	0.356638	0.389017	1.10558	0.856581	0.444149	1.09571	0.477722	0.298655	0.651687	0.588579	0.266054	0.318413	0.317153	0.24457	0.307358	0.221272	0.304898	1.28535	0.94851
Ehe_000189	0	0	0	0	0	0	0	0	0	0	0	0	0	0	0	0	0	0	0	0	0	0	0	0	0	0	0	0	0	0	0	0	0	0	0	0	0	0	0	0	0	0	0	0
Ehe_000190	0.726189	0	0.315284	0	0.102335	0.0949965	0.160017	2.13933	0.315929	0.104241	0.0508201	0.0585445	0.455423	1.79195	0.550338	0.0949364	0	0.0478666	0.329906	0.21191	0.0501956	0.0573591	0.0546932	0.0957467	0.368113	0	0.632153	0.15794	0.0535363	0.121131	0	0.318482	0.0497758	0.108615	0.107014	0	0.136463	0.634305	1.34514	4.76405	2.72903	1.67694	0.0401673	0.252936
Ehe_000191	13.6766	24.1816	9.86387	9.40991	9.36363	4.36984	13.6548	25.7483	26.9442	9.43377	9.65581	8.66459	13.3211	12.2965	10.6399	8.59175	7.98204	6.70133	10.8869	11.3018	8.23208	9.29217	7.05543	6.07992	13.206	10.4953	10.2117	9.58167	4.28291	7.87355	11.0302	8.91748	9.30807	7.22287	6.04631	9.73758	11.4629	10.0855	9.35481	18.5183	6.26938	9.29938	13.7372	19.6025
Ehe_000192	3.75198	1.73152	8.10729	11.5436	8.74962	12.5395	5.60059	2.36854	2.84336	14.2288	10.723	9.71839	7.68526	5.62301	10.0437	16.424	10.0022	16.7533	8.19265	9.88911	9.93873	8.48914	13.728	12.1598	8.78869	5.04388	7.05093	11.0031	6.63851	7.75242	8.54654	7.21892	7.16771	9.61238	8.9357	6.8642	7.7329	5.07444	4.4634	5.8398	7.15447	3.96367	8.95731	25.1671
Ehe_000193	2.86441	0.597076	4.05365	6.8386	8.18678	6.98224	4.00042	1.83371	1.76018	10.2156	8.48695	8.72314	3.81417	3.5839	2.79755	8.16453	8.52403	7.94586	4.83862	4.94456	3.31291	14.3971	10.1182	8.66508	3.40504	3.36259	2.09097	8.84462	8.29813	8.35807	4.52894	4.45874	2.83722	10.7528	9.47078	6.59814	3.86645	5.83561	5.7474	6.14716	7.37574	4.64969	4.01673	5.37489
Ehe_000195	0	0	0	0	0	0	0	0	0	0	0	0	0	0	0	0	0	0	0	0	0	0	0	0	0	0	0	0	0	0	0	0	0	0	0	0	0	0	0	0	0	0	0	0
Ehe_000196	0.0806877	0.238831	0.090081	0	0	0	0.106678	0.0764045	3.33982	0	0	0	0.170784	0	0.091723	0	0	0	0.164953	0	0	0	0	0	0	0.152845	0.243136	0	0	0	0	0	1.04529	0	0	0	0	0	0.0611425	0	0.516302	0.68602	0.281171	0.189702
Ehe_000197	0.564814	0	1.12601	0.820632	0.614009	0.854968	0.266695	0.305618	1.94071	0.469083	1.06722	2.57596	0.170784	2.03911	0.871369	0.617087	2.02015	0.382933	2.0894	1.554	2.15841	1.72077	0.875092	2.92027	1.28839	0.30569	1.36156	0.789698	0.481827	1.85735	1.31485	3.2379	2.43901	1.30337	2.56835	2.60733	0.95524	1.52233	1.28399	0.998913	1.84394	1.67694	2.97238	3.28817
Ehe_000198	1.37169	0.238831	1.84666	0.601797	0.358172	0.474982	0.106678	4.12584	5.05486	0.312722	0.660661	2.45887	1.08163	3.21315	2.20135	0.237341	0.936166	1.0052	3.1341	1.48337	0.351369	1.03246	0.328159	0.382987	0.828253	5.09483	1.7992	0.579112	1.49902	1.37282	4.0176	1.38009	6.5704	0.651687	0.642087	3.51192	7.23253	4.75729	4.76912	8.91338	8.62962	6.09795	2.77154	0
Ehe_000199	0.927908	0	0.810729	8.64399	5.73075	6.88724	1.01344	0	0.541593	6.25443	8.63941	8.66459	0.626206	0.494331	0.733784	4.1772	8.42549	6.8928	1.09969	0.423819	0.903521	5.73591	3.66445	4.54797	0.690211	0.662328	0.437644	4.5276	4.87181	5.24903	1.09571	0.636963	2.28969	5.48503	3.85252	6.8642	3.18413	2.15664	1.52856	1.84415	1.40139	0.990917	1.72719	3.79404
Ehe_000200	5.8902	4.53778	0.360324	6.45564	4.65623	0.759972	0.693406	2.82697	4.33274	1.92845	3.40494	4.80065	0.853918	0.679705	0.871369	1.23417	0.985437	1.436	2.03442	2.96673	4.46741	2.29436	4.92239	7.80336	4.23329	0.713276	0.243136	5.36995	0.803045	0.444149	0.584379	3.29098	1.6426	1.24907	4.4411	2.87339	1.13719	0.253722	0.48914	0.922074	0.516302	0.228673	1.04435	1.70732
Ehe_000201	1.81547	3.52275	4.41397	3.7202	15.4526	12.682	3.68039	6.11236	6.36371	13.2907	17.8887	15.7485	3.87109	4.07823	2.981	8.63921	14.141	6.3184	4.83862	3.46119	0.351369	18.0108	9.84478	2.01068	3.72714	4.4325	4.76546	11.1611	10.9749	13.0822	3.87151	10.2976	9.35785	14.9345	19.9582	17.2935	1.59207	3.86926	6.48111	6.30084	7.00696	11.2812	2.81171	2.33966
Ehe_000202	0.0806877	0.0597076	0.0450405	0.547088	0	0.237491	0.0533389	0.305618	0.315929	0	0.0508201	0	0.284639	0	0	0.237341	0.147816	0.382933	0.164953	0.0706365	0.250978	0.516232	0.16408	0.0957467	0.0920281	0	0	0.105293	0.0535363	0	0.146095	0.159241	0.0497758	0.108615	0.428058	0.478898	0.227438	0	0.0611425	0.0768395	0	0	0.0803346	0.189702
Ehe_000203	0.201719	1.49269	1.48634	0	0.665176	0.569979	0.960101	0	2.30177	0.677564	0.35574	2.16615	0.683134	1.60657	1.1924	0.427214	1.5767	0.957333	0.879748	1.41273	1.1545	0.917745	1.20325	0.526607	1.42644	2.39457	1.50744	0.789698	0.428291	0.0807543	0	0.796204	1.99103	0.380151	0.802608	1.38348	1.18268	1.52233	3.36284	2.45886	1.77018	2.97275	1.72719	0
Ehe_000204	0.0806877	0	0.270243	0.273544	0	0.142495	0	0	0	0.104241	0.457381	0	0.569279	0.617913	0.458615	0.379746	0.295631	0.4308	1.15467	2.04846	0	1.08982	1.53141	0	1.24238	2.13983	0.583526	0.789698	2.14145	0.444149	0.730474	1.22085	0	0.271536	1.17716	0	0.363901	0.634305	1.52856	0.768395	1.99145	2.89653	0.923848	0.252936
Ehe_000205	1.53307	0.656784	3.06275	1.8601	0.767511	0.569979	1.54683	0.305618	0.541593	0.416962	0.609841	0.702534	0.512351	1.60657	1.28412	0.142405	0.78835	0.957333	1.31962	0.494456	1.05411	0.172077	0.492239	0.765974	1.97861	1.27371	0.826661	1.36881	0.481827	0.686412	4.30979	1.27393	0.995516	1.62922	1.01664	0.159633	1.81951	0.253722	0.366855	0.614716	0	1.44826	0.241004	0.442638
Ehe_000208	1.69444	0.417954	2.74747	4.65025	3.07004	1.47245	1.81352	3.59101	1.85044	6.20231	2.89674	3.39558	1.99247	6.05555	3.21031	1.28164	2.66068	2.53693	3.51899	4.94456	1.50587	1.77813	1.80488	1.67557	5.98183	2.8531	3.30664	4.21172	2.73035	2.01886	4.52894	4.35258	5.92332	3.52997	2.35432	3.67155	3.59352	1.83949	3.85198	2.07467	5.75308	4.26857	2.41004	3.28817
Ehe_000209	5.97089	4.29895	2.43219	1.2583	0.409339	0	2.56027	1.22247	3.61062	1.19877	0.762301	2.1076	6.66056	1.79195	8.89713	2.13607	0.78835	1.8668	0	0	2.45958	0	0	2.10643	3.63511	2.08888	4.23056	1.31616	0.803045	0.605657	0.803521	0.690043	2.23991	0.814609	0	1.33027	4.13937	3.48868	6.11425	13.2164	10.3998	6.09795	1.64686	2.14996
Ehe_000210	0.403438	0.537369	0.585527	0	0.20467	0.0949965	0	0.229214	0.0902654	0.260601	0	0.0585445	0.740062	0.494331	0.137585	0.0474682	0.443447	0.239333	0.76978	0	0.250978	0.229436	0.109386	0.0478734	0	0	0	0.15794	0.0535363	0	0.657426	0	0.0995516	0.543073	0.0535072	0.106422	0.0454876	0	0	0	0	0	0.482007	0
Ehe_000211	0.52447	0	0	0.656505	0.153502	0	0	0	0.541593	0.260601	0	0.292723	0.967774	0	0	0.806959	0.443447	0	0.219937	0.353183	0.301174	0.114718	0.382853	0	0.23007	0.203793	0	0.263233	0	0	0	0.371562	1.04529	0.271536	0.481565	0	0.0909753	0	0	0	0	0	0.0803346	0
Ehe_000212	0	0	0	0	0	0	0	0	0	0	0	0	0	0	0	0	0	0.0478666	0	0	0	0.114718	0	0	0	0	0	0	0	0	0	0	0	0	0	0	0	0.380583	0.183428	0.922074	0.221272	0.609795	0	0
Ehe_000213	3.5906	3.64217	10.5845	3.61078	10.1311	6.22227	4.69383	1.29888	15.1646	3.38782	3.10002	21.076	5.80664	8.95974	11.0526	2.89556	6.60243	7.65866	9.23736	16.2464	7.9811	8.66122	11.8684	7.22888	3.68113	5.65526	5.2031	6.00171	7.97691	4.2396	5.47855	12.3677	43.6036	8.2547	11.8251	30.277	18.1951	6.91393	8.49881	2.99674	3.09781	5.33571	1.60669	2.33966
Ehe_000214	0	0	0	0	0	0	0	0	0	0	0	0	0	0	0	0	0	0	0	0	0	0	0	0	0	0	0	0	0	0	0	0	0	0	0	0	0	0	0	0	0	0	0	0
Ehe_000215	0.887564	0	0.405365	0.492379	0.614009	0.902466	0	0.382023	0.225664	0	0.609841	0	0.626206	0	0.412754	0.617087	0.0492719	1.05307	0.439874	0.988911	1.20469	1.2619	1.69549	1.00534	0	1.52845	0.534898	0	0.642436	0.323017	0.0730474	1.11469	0.895964	0	0.909623	0.372476	0.636827	0.951458	0.550283	0.998913	0.885089	0	0.88368	0.252936
Ehe_000216	5.2447	16.5987	10.4494	0.875341	2.91654	0.474982	5.60059	4.04944	5.41593	4.3781	2.84592	5.03483	6.88827	14.0884	10.2271	1.23417	3.69539	3.0156	2.19937	4.59137	4.06584	2.06493	2.07834	1.14896	15.7828	13.6541	22.6602	4.84348	2.14145	2.66489	1.3879	5.25495	5.77399	3.80151	4.76214	5.53393	15.0109	9.64144	17.5479	15.3679	12.6125	26.9834	9.80082	0.31617
Ehe_000217	0	0	1.12601	0	1.63736	0.759972	2.40025	0	0	2.13693	0.813121	0.819623	0	2.71882	2.88928	0	2.90704	4.11653	2.30934	2.96673	5.11995	1.20454	3.39098	2.39367	3.08294	1.27371	3.64703	1.78998	0	5.24903	5.5516	0	0	2.66106	1.17716	0	1.72853	0.951458	0.794853	0.998913	1.69642	0.990917	1.04435	3.22493
Ehe_000218	0.443782	1.43298	0.540486	0.382961	1.02335	0.142495	1.2268	0.229214	0.361062	0.521203	0.35574	0.351267	0.512351	0.865079	0.275169	0.427214	1.13325	0.2872	0.494858	1.554	1.1043	0.286795	0.929785	1.05321	1.15035	1.63034	0.583526	0.526466	1.82024	0.605657	0.219142	0.955445	0.298655	0.434458	1.44469	0.478898	0.272926	0.380583	0.550283	0.230518	0.59006	0.228673	0.843513	6.57634
Ehe_000219	9.88424	5.91106	8.10729	20.1328	15.4526	14.582	2.93364	0.611236	1.12832	12.2483	17.3805	2.34178	7.45755	4.63435	14.8133	10.1107	10.9876	17.3756	8.46758	10.8074	5.06975	15.0854	12.6341	9.23956	5.10756	6.87802	6.75917	9.26579	11.5638	20.4308	7.59693	7.5374	10.6022	12.8165	11.8786	5.26787	9.23399	6.78707	4.27998	7.45343	2.434	2.66785	9.64015	18.4011
Ehe_000220	0	0	0	0.0547088	0	0	0	0	0	0	0	0.117089	0	0	0	0	0	0	0	0	0.0501956	0	0	0	0	0	0	0	0.0535363	0	0.0730474	0	0	0	0.0535072	0.0532108	0.0454876	0	0	0	0	0	0.0401673	0
Ehe_000221	3.26785	1.79123	4.14373	12.3095	11.5638	14.3445	3.57371	2.21573	4.19734	16.3658	13.7722	13.6409	3.41567	6.05555	6.14544	12.1519	11.1354	11.8231	4.61868	5.36837	3.51369	14.2251	14.2202	10.2449	5.10756	6.31759	2.91763	15.0569	14.0801	11.8305	4.23675	5.83883	6.02287	7.33148	12.5207	15.6972	4.86718	5.45503	1.40628	1.07575	3.09781	1.29582	5.14141	15.935
Ehe_000222	0.322751	0.358246	0.720648	78.1241	68.2573	214.265	0.533389	1.14607	1.08319	70.8836	92.4925	105.673	0.341567	0.432539	0.504477	75.7593	47.5966	71.5128	1.26464	1.554	1.45567	63.7833	55.8965	99.433	0.598183	0.30569	0.583526	77.759	42.6685	93.2309	0.511331	0.796204	0.696861	30.7922	45.4811	78.8585	9.46143	10.6563	1.65085	3.53462	1.40139	1.98183	1.04435	68.5457
Ehe_000223	5.52711	4.95573	5.76519	5.41617	5.0144	6.36476	6.0273	4.43146	6.86017	4.95143	5.94595	4.44938	6.20514	10.2574	8.5761	4.98416	7.98204	7.18	5.05855	9.60656	5.42112	4.41665	7.43828	4.45222	10.0771	7.23465	7.3427	6.73876	5.62132	5.93544	3.06799	9.87293	5.42556	4.5075	7.16997	3.83118	4.32133	6.15276	7.3371	6.37768	4.94175	8.15601	12.3314	6.07046
Ehe_000224	0	0	0	0	0	0	0	0	0	0	0	0	0	0	0	0	0	0	0	0	0	0	0	0	0	0	0	0	0	0	0	0	0	0	0	0	0	0	0	0	0	0	0	0
Ehe_000225	0	0	0	0	0	0	0	0	0	0	0	0	0	0	0	0	0	0	0	0	0	0	0	0	0	0	0	0	0	0	0	0	0	0	0	0	1.77402	7.04079	6.97025	7.22291	14.2352	6.09795	0	0
Ehe_000226	10.8121	0	9.59363	1.42243	0	0	0	0.458427	0	0	0	0	6.14821	1.11224	0.275169	0.52215	0.0492719	0.0478666	0.219937	0.21191	0	0	0	0	0	0	0	0	0	0	1.24181	2.01705	0	0	0	0	0	0	0	0	0	0	0.160669	0
Ehe_000227	0.201719	0.119415	0.540486	0.164126	0.20467	0.0949965	0.106678	0.152809	0.135398	0.0521203	2.23608	0	10.9301	0.123583	0	0.284809	0	0.0957333	3.29906	0.494456	0	0.860386	0.16408	0	8.05246	0.30569	0	0.473819	0	0	0.219142	0.530803	0.895964	0	0	1.06422	0	0	0	0	0	0	0	0
Ehe_000228	2.42063	1.25386	1.4413	0.656505	0.767511	0.332488	0.48005	0.993259	0.270796	0.521203	0.508201	0.351267	2.0494	3.33673	2.65997	0.332277	0.591262	0.5744	1.09969	0.918275	1.40548	0.229436	0.875092	0.239367	2.85287	4.48345	3.25802	0.526466	0.695972	0.484526	2.19142	1.00852	0.895964	0.488765	0.802608	0.212843	1.0917	0.570875	0.305713	0.691555	0.811332	0.228673	0.562342	2.59259
Ehe_000229	1.21032	11.5236	4.68421	0.930049	4.09339	2.18492	4.96052	7.64045	4.37787	2.39753	1.06722	1.81488	4.04188	6.17913	5.73269	1.66139	2.31578	3.35066	11.6567	16.5996	4.61799	3.4989	5.74279	1.4362	5.38365	2.49647	3.89017	3.79055	1.92731	3.14942	9.13092	10.2976	3.2852	2.76967	3.15693	1.01101	15.4658	16.4919	7.82624	9.1439	5.01551	2.05806	0.88368	15.8717
Ehe_000230	0	0	0	0	0	0	0	0	0	0	0	1.28798	0	0	0	0	0	0	0	0.21191	0	0	0	0	0	0	0	0	0	0	0	0	3.23543	0	0	1.43669	0	0	0	0	0	0	0	0
Ehe_000231	0	0	0	4.48612	3.68405	7.64722	0	0	0	1.92845	0	0	0	0	0	3.03797	1.62597	2.0104	0.164953	0	0.803129	2.75324	0.875092	9.38318	0	0	0	0.789698	2.08792	0	0	0	0	2.82398	2.67536	0.266054	2.13792	0.951458	0.305713	0.845234	0.29503	0	0.200836	0.31617
Ehe_000232	0	0	0	0.0547088	0.153502	0.189993	0.0533389	0.0764045	0.0902654	0.104241	0.20328	1.63925	0	0.123583	0.275169	0.0949364	0.0492719	0.335066	0	0.0706365	0.0501956	0.114718	0.0546932	0.191493	0.184056	0.0509483	0	0.263233	0.107073	0.201886	0.146095	0.106161	0.447982	0.0543073	0.428058	1.11743	0	0	0.0611425	0.153679	0	0.0762244	0.0401673	0.063234
Ehe_000233	2.58201	4.77661	1.4413	1.03947	1.58619	0.569979	3.09366	3.4382	3.47522	2.44965	1.67706	2.40033	0.79699	1.97732	0.825507	1.0443	1.67524	0.382933	1.20965	2.47228	0.953716	1.14718	1.36733	2.1543	2.02462	2.19078	1.6047	2.10586	1.55255	0.323017	1.46095	2.01705	1.54305	1.95506	1.55171	2.9266	1.41012	1.4589	0.855995	1.15259	1.40139	0.68602	4.37823	1.39115
Ehe_000234	0	0	0	0	0	0	0	0	0	0	0	0	0	0	0	0	0	0	0	0	0	0	0	0	0	0	0	0	0	0	0	0	0	0	0	0	0	0	0	0	0	0	0	0
Ehe_000235	0.927908	0	0	0.930049	0.97218	0.142495	0.746745	0	0.49646	1.77209	0	1.63925	0.113856	1.05045	0.412754	0.474682	0.886894	0.8616	0.879748	0.777002	1.25489	0.745668	1.03917	0.957467	0	0.764224	1.41019	0	0.695972	1.73622	0	0.159241	1.59283	0	0.160522	1.75596	0.818777	0.444014	0.183428	1.07575	0.885089	0.381122	0	2.52936
Ehe_000236	0	0	0	2.4619	0.869846	0	0	0.305618	0.135398	2.34541	2.89674	0.175634	1.30934	0.556122	0	0.237341	0	0.2872	0	0.988911	1.30509	1.43398	0.218773	1.91493	0.23007	0.560431	1.70195	1.52675	0.803045	1.61509	0	0	1.89148	0	0	2.02201	1.0917	0.380583	0	1.45995	0	0	0	0
Ehe_000237	0.121032	0.0597076	0.315284	0.328253	0.716343	0.142495	0.426711	0	0.135398	0.781804	0.35574	1.40507	0.398495	1.11224	0.825507	0.379746	0.886894	0.622266	0.989717	2.04846	0	1.43398	0.601625	0	0.644197	0.713276	1.11842	0.579112	1.49902	0.807543	1.31485	1.59241	3.03632	1.57491	0.481565	1.17064	0.272926	0.444014	0.550283	0.998913	1.18012	1.21959	1.64686	0.758808
Ehe_000238	0	0	0	0	0	0	0	0	0	0	0	0	0	0	0	0	0	0	0	0	0	0	0	0	0	0	0	0	0	0	0	0	0	0	0	0	0	0	0	0	0	0	0	0
Ehe_000239	0	0	0	0.382961	0	0.189993	0	0	0	0.0521203	0	0.117089	0	0	0	0.0474682	0.0985437	0.1436	0	0	0.100391	0	0	0.239367	0.0460141	0	0	0.0526466	0	0.0807543	0.219142	0	0	0.0543073	0	0.106422	0.227438	0.253722	0	0	0	0	0	0.126468
Ehe_000240	38.367	34.2125	15.8092	9.57404	20.774	14.0595	23.7358	52.7191	37.2345	13.4992	27.8494	10.6551	12.8657	14.2738	15.6846	9.82592	7.8835	9.0468	7.25792	43.1589	12.5489	10.0952	41.4575	7.181	22.6389	9.42543	31.7535	19.0581	7.49509	22.9746	2.26447	53.0272	19.4126	6.24533	37.0805	10.855	11.8268	16.4919	30.021	21.9761	23.2336	25.9925	17.9146	9.99097
Ehe_000242	2.25925	4.6572	7.65689	4.48612	11.308	15.2944	13.2281	30.3326	0.225664	12.144	47.7709	4.09812	2.84639	14.5828	2.75169	12.4367	25.2765	15.5088	1.0447	2.75482	0.803129	4.81816	14.1109	3.06389	2.71483	4.4325	2.96625	2.52703	11.6174	2.09961	5.84379	0.318482	0.248879	4.94196	2.9429	6.8642	14.3286	3.86926	10.7611	60.3958	46.0246	73.9377	27.0326	4.36315
Ehe_000243	0	0	1.57642	0	0	0.474982	0	0.764045	0	0	0.660661	0.409812	0	0.865079	1.14654	0	0.78835	1.10093	0	0	0.552151	0	0	0.382987	0	0	0.243136	0	0	0.444149	0	0.424642	0.895964	0	0.96313	0	0.545852	0	0	0	0	0	0	0
Ehe_000244	2.17857	0	1.57642	2.95427	3.68405	2.6124	0.48005	0	0	3.38782	6.50497	15.9241	2.39097	0.556122	0.91723	3.46518	0	0.670133	0	1.05955	0	3.7857	0	1.05321	0.736225	0	0	10.0028	3.85462	1.37282	0.657426	0.371562	3.73318	0	1.17716	9.36511	0.818777	0.380583	0	0.384197	1.25388	0	0.44184	3.5411
Ehe_000245	0	0	0	0	0	0	0	0	0	0	0	0	0	0	0	0	0	0	0	0	0	0.0573591	0	0	0	0	0	0	0	0	0	0	0.0497758	0	0	0.0532108	0	0	0.0611425	0.0768395	0	0	0	0
Ehe_000246	0	0.0597076	0	0.109418	0.0511674	0.0474982	0	0	0	0.0521203	0.0508201	1.28798	0.0569279	0	0	0.0949364	0	0.0478666	0	0	0.100391	0.0573591	0.109386	1.38833	0.0460141	0	0	0.0526466	0.0535363	0.0403772	0	0	0	0.0543073	0.107014	1.43669	0.0454876	0.0634305	0	0.0768395	0	0	0	0.063234
Ehe_000247	0.282407	0.119415	0.360324	15.4279	8.80079	18.3343	0.426711	0.229214	0.270796	19.5451	13.569	14.6947	1.13856	0.741496	0.412754	13.0063	6.3068	13.1633	0.714795	0.565092	0.501956	19.0432	11.1574	10.0055	0.460141	0.101897	0.437644	9.47638	3.42633	16.9988	1.02266	0.636963	0.298655	9.39516	5.13669	11.0679	1.00073	1.83949	1.52856	0.384197	1.84394	0.304898	0.0803346	9.04246
Ehe_000248	0.766533	0.119415	0.675608	0.43767	0.460506	0.474982	0.106678	1.52809	0.135398	0.312722	2.7951	0.0585445	1.30934	2.96598	0.229308	0.474682	3.00558	0.1436	0.494858	0.777002	0.0501956	0.344154	0.328159	0.0478734	0.506155	0.152845	0.389017	0.105293	0.321218	0.323017	0.730474	0.318482	0.149327	0.868916	0.588579	0	7.05058	1.39547	2.69027	8.06815	7.4495	8.30846	1.48619	0
Ehe_000249	5.48676	3.34363	2.02682	0.930049	1.79086	1.04496	5.76061	2.82697	0	2.86662	1.47378	0	3.30182	1.85374	3.34789	1.37658	1.2318	1.38813	2.63924	2.75482	0	1.83549	1.25794	0.765974	4.78546	3.56638	2.09097	1.89528	2.51621	1.61509	1.89923	2.49477	0	1.95506	2.30081	0	1.95597	1.83949	2.93484	1.22943	3.4666	0	3.33389	0.758808
Ehe_000250	11.1752	18.987	13.1068	8.04219	9.00546	8.64468	7.14742	18.4899	19.4071	6.25443	6.25087	7.96206	8.02683	10.3809	14.3088	4.50948	7.83423	7.51506	9.29234	11.5844	14.3057	5.79327	5.35994	9.95766	10.1691	15.5902	9.53092	6.37023	8.2446	6.94487	13.2946	12.5269	9.30807	7.38579	9.95234	9.47153	6.27729	5.77218	6.1754	4.45669	11.2849	6.78397	9.15814	0
Ehe_000251	0	0	0	0	0	0	0	0	0	0	0	0	0	0	0	0	0	0	0	0	0	0	0	0	0	0	0	0	0	0	0	0	0	0	0	0	0	0	0	0	0	0	0	0
Ehe_000252	0.121032	0	0	0	0.20467	0.379986	0.266695	0.229214	0.0451327	0	0	0	0.170784	0	0.0458615	0	0.0985437	0	0.0549843	0	0.953716	0.229436	0	0	0	0	0	0.105293	0	0.201886	0.511331	0.159241	0.0497758	0	0	0.106422	0.181951	0.126861	0	0	0	0	0	0.126468
Ehe_000253	0.161375	0	0.090081	0.164126	0.20467	0.379986	0.0533389	0.0764045	0.0451327	0.416962	0.559021	0.175634	0.626206	0.247165	0.183446	0.712023	0.541991	0.239333	0.109969	1.76591	0.552151	0.114718	1.14856	0.765974	0.23007	0.152845	0.583526	0.210586	0.535363	0.363394	0.146095	0.371562	0.298655	0.162922	0.37455	0.585319	0.181951	0.0634305	0.183428	0.153679	0.29503	0.0762244	0.401673	1.39115
Ehe_000254	0	0	2.56731	0.109418	0.921013	0.997463	0	4.35506	2.97876	0	3.8115	2.6345	2.73254	1.60657	1.42171	1.80379	1.18252	1.38813	1.37461	5.36837	2.81095	1.2619	1.69549	2.25005	0.598183	1.63034	0	0	1.44548	0.524903	0	0.902364	3.38475	0	1.17716	2.12843	1.00073	0.697736	0.122285	2.76622	0	0.990917	2.57071	0
Ehe_000255	4.67989	9.49352	1.75658	0	0	0	0	0	0	0	0	0	3.0741	2.1627	0	0	0	0	0	0	0	0	0	0	10.3532	4.38155	10.6493	0	0	0	0	0.159241	0	0	0	0	1.68304	0.570875	1.28399	0.384197	0	0	3.13305	0.442638
Ehe_000256	0	0	0	0	0.0511674	0.522481	0	0	0	0.156361	0	0	0	0	0.0458615	0.427214	0.0492719	0.5744	0	0	0	0.0573591	0	0	0	0	0	0.0526466	0.107073	0.121131	0	0	0	0	0.0535072	0	0	0	0	0	0	0	0	0
Ehe_000257	2.70304	2.50772	2.02682	2.18835	5.0144	3.13488	5.54725	1.91011	3.70088	3.02298	1.47378	4.03957	1.65091	0	1.60515	2.0886	0	1.81893	0	10.3836	1.95763	0	3.44567	2.05855	6.30393	0	3.50115	5.21201	0	2.94753	0	16.3487	4.47982	0.162922	5.45774	1.4899	1.4556	1.14175	3.72969	0	3.90914	0.381122	4.5389	1.83379
Ehe_000258	0.403438	0.597076	1.08097	2.4619	4.65623	2.84989	0.320034	0.534832	0	2.34541	4.82791	0.468356	0.512351	0.803287	1.05481	1.89873	3.94175	4.21226	1.37461	3.17864	0.200782	2.17964	6.07095	0.813847	0.322098	2.24172	1.31293	1.10558	5.08595	5.1279	1.24181	2.38861	0.149327	1.95506	5.51124	0.319265	1.22817	1.4589	1.34514	0.614716	0.811332	2.28673	1.32552	3.3514
Ehe_000259	0	0	0	0	0	0	0	0	0	0	0	0	0	0	0	0.0474682	0	0.0478666	0	0	0	0	0	0	0	0	0	0	0	0	0	0	0	0	0	0	0	0	0	0	0	0	0	0
Ehe_000260	0	0.656784	0	0	0	0	0	0	4.5584	0	0	1.63925	0	0	0.779646	0	0.246359	0	0	1.13018	0.100391	0	0.109386	0	0	0.560431	0.923915	0	0	0	0.511331	0.371562	1.09507	0	0.428058	0.372476	0.181951	0.317153	0.305713	0	0.811332	0.533571	0.200836	0.569106
Ehe_000262	6.45501	5.55281	4.00861	8.80811	6.54943	5.84228	5.60059	5.19551	4.42301	6.6714	7.11481	4.09812	2.56175	5.74659	3.53134	2.46835	5.81408	2.5848	2.41931	3.03737	2.00782	5.50647	4.70362	1.86706	4.87749	4.38155	3.9388	6.68611	2.9445	3.02829	3.14104	3.82178	3.58386	2.60675	4.49461	3.13944	9.64338	5.3916	7.58167	6.224	6.63817	11.8148	1.20502	4.29991
Ehe_000263	157.704	80.4262	85.8022	0	0	0	2.29357	0.993259	5.77699	0	0	0	105.886	90.5243	79.6615	0	0	0	3.29906	1.34209	0.803129	0	0	0	56.3212	159.57	46.0013	0	0	0	1.82618	0.318482	6.42108	0	0	0	0	0.126861	0.183428	0	0	0.152449	202.363	2.90876
Ehe_000264	1.45238	2.26889	2.52227	0.547088	0.716343	0.189993	1.70685	2.67416	3.02389	0.573323	0.406561	0.761079	2.27711	1.73016	0.963092	1.13924	0.640534	0.8616	1.97943	2.96673	3.86506	0.860386	1.91426	0.57448	0.598183	1.73224	0.923915	0.315879	1.07073	1.09018	2.04533	4.14026	1.6426	0.814609	0.37455	0.691741	2.82023	4.12299	2.81256	5.8398	2.50775	2.59163	1.68703	7.01897
Ehe_000265	6.85845	0.716492	9.77379	2.89957	1.07452	4.55983	8.58757	0	0.451327	5.78535	1.42296	1.75634	10.1332	3.95465	10.273	5.74365	3.74466	4.8824	5.82833	3.88501	3.86506	5.79327	3.39098	5.40969	5.98183	5.29862	8.99602	4.58025	4.49705	6.17771	5.5516	3.55638	1.59283	7.76594	3.42446	1.86238	11.0535	9.38772	17.9759	8.22183	10.9899	15.2449	12.5322	0.505872
Ehe_000266	3.02579	0.597076	1.48634	11.2153	4.96324	7.59972	0	0.687641	1.98584	0	5.08201	10.1282	2.90332	1.05045	3.11858	9.77845	3.89248	11.9188	2.25435	0.706365	1.70665	8.8333	5.6334	6.60652	1.33441	1.93603	0.826661	4.94878	6.95972	5.73356	0	0.955445	3.0861	2.71536	5.08319	11.1743	1.81951	2.98124	2.99598	1.45995	3.4666	2.13428	1.52636	4.80578
Ehe_000267	2.62235	2.44801	0.270243	3.00898	3.73522	0.427484	1.44015	1.6809	1.30885	3.12722	2.2869	1.81488	1.19548	2.22449	0.825507	1.70886	2.75922	1.05307	1.86946	1.13018	0.401565	2.12229	3.2269	1.86706	0	2.24172	0.778034	0	2.89096	1.17094	1.09571	1.96397	0.846189	2.82398	1.55171	1.17064	0.95524	1.14175	0.550283	2.45886	0.29503	2.21051	2.0887	2.71906
Ehe_000268	2.46097	3.34363	2.02682	3.1184	1.58619	0.332488	2.93364	1.14607	4.33274	1.61573	1.16886	2.57596	0.740062	0.865079	3.16444	1.28164	1.03471	1.24453	2.41931	0.777002	5.32073	0.860386	1.36733	3.11177	7.73036	6.72517	5.64075	2.15851	1.98084	1.97848	2.48361	6.10423	4.13139	1.03184	1.33768	1.91559	5.09462	2.34693	5.3194	2.9199	4.05666	3.88745	11.5682	0.505872
Ehe_000269	0	0	0.180162	0.0547088	0	0	0	0	0	0	0	0	0	0	0	0	0.0985437	0.0478666	0	0	0	0	0	0	0	0.101897	0	0.105293	0	0.0807543	0	0	0	0	0	0.0532108	0	0	0	0	0	0	0	0
Ehe_000270	0.121032	0	0.720648	0.218835	0.716343	0.237491	0	0.152809	0.812389	0.0521203	0.2541	1.40507	0.113856	0.185374	0.5962	0.142405	0.197087	0.765866	0.164953	0.494456	0.250978	0.114718	0.546932	0.14362	0.138042	0.254741	0.0486271	0.210586	0.428291	0.121131	0	0	2.09058	0.162922	0	1.11743	0.682315	0.317153	0.366855	1.07575	0.221272	0	0.0803346	0
Ehe_000272	5.56745	0.537369	5.40486	6.61976	5.27024	6.17477	3.147	2.21573	0.767256	3.28358	3.91315	2.45887	2.39097	4.01644	4.54029	2.9905	7.04588	6.65346	2.47429	4.30883	1.50587	4.58873	7.49297	11.3939	1.74853	2.75121	1.02117	3.36938	4.44352	4.56262	4.0176	2.49477	1.94126	2.93259	4.81565	3.24586	6.09534	4.88415	5.3194	6.76188	8.18708	5.41193	0.964015	2.40289
Ehe_000273	0.161375	0	0	0	0	0	2.13356	7.02922	22.2504	0	0	0	0	0.247165	0	0	0.0492719	0	10.2821	0	16.3136	0	0	0	0	0	0.0486271	0.105293	0	0.161509	9.27701	9.34213	5.27623	0	0.0535072	0	0.136463	0	0	0	0.147515	0	0	9.1057
Ehe_000274	8.31083	3.52275	3.28796	12.4736	5.52608	17.7643	5.33389	2.82697	2.39203	23.9753	7.97875	9.83548	2.56175	4.38718	5.54924	8.92402	13.1556	18.7637	4.23379	7.27556	9.88853	13.7088	30.6829	31.0698	4.83148	4.38155	7.73171	16.4784	14.1871	18.3716	3.43323	3.71562	9.90538	12.1648	9.41727	17.0807	6.95961	8.43626	11.3725	7.45343	6.26938	11.1288	4.57907	9.04246
Ehe_000275	1.77513	0.179123	0.090081	2.95427	0.102335	0.0474982	0.0533389	0.305618	9.3876	0.104241	0.15246	9.25004	0.0569279	0.185374	0.137585	0.0949364	0.197087	0.0478666	0.109969	0.0706365	2.40939	0.0573591	0.0546932	1.96281	0.138042	0.101897	0.145881	0.105293	0.0535363	0.0807543	0.219142	0.106161	4.18117	0.162922	0.107014	7.39631	0.0909753	0.0634305	0.183428	0.153679	0.147515	0.152449	0.0401673	3.79404
Ehe_000276	1213.54	588.777	701.596	29.9804	7.3681	25.6015	226.424	484.71	440.044	14.5937	8.53777	11.3576	3159.38	492.601	540.111	50.0315	6.99661	19.0509	370.154	171.011	956.075	18.9859	6.94604	37.82	889.636	511.775	560.671	57.3847	5.67485	19.4618	844.281	642.643	214.335	23.6237	4.81565	8.30089	43.1223	354.26	141.056	42.7228	4.4992	8.76581	51.856	259.639
Ehe_000277	0	0	0	0	0	0	0	0	0	0	0	0	0	0	0	0	0	0	0	0	0	0	0	0	0	0	0	0	0	0	0	0	0	0	0	0	0.272926	0	0	0	0	0	0	0
Ehe_000278	5.36573	0	4.50405	10.2305	7.3681	14.2495	3.94708	2.44494	8.30442	7.1926	11.3329	9.25004	13.4919	6.05555	7.01681	22.4999	3.1534	8.52026	12.3165	10.9487	15.2093	15.8311	7.11012	18.4791	4.96952	6.67422	5.98114	4.89613	4.28291	10.4981	8.25435	12.4739	17.0731	4.07304	5.08319	10.589	9.46143	9.7683	7.58167	10.988	11.5062	11.7386	2.41004	12.7733
Ehe_000279	0.161375	0.119415	0.315284	0.0547088	0.102335	0.237491	0.0533389	0.687641	0.270796	0	0.406561	0.702534	0.740062	0	0.091723	0.237341	0	0	0.219937	0.141273	0	0.344154	0.16408	0.0478734	1.05832	0.407586	0.145881	0.315879	0.214145	0.0403772	0.438284	0.159241	0.149327	0.108615	0.0535072	0.106422	0.318413	0.0634305	0	0.153679	0.0737575	0	0.522175	0.189702
Ehe_000280	0.0806877	0	0	0.109418	0	0	0.106678	0	0	0.104241	0	0	0	0	0	0	0	0	0	0	0.150587	0	0.109386	0.0957467	0.0920281	0	0	0	0	0	0.0730474	0	0	0.108615	0	0	0	0	0.0611425	0.0768395	0	0.152449	0.200836	0
Ehe_000281	0	0	0.225203	0.656505	0	0	0	0	0	0.260601	0	0.117089	0	0	0	0	1.13325	0.382933	0	0	0.250978	0.114718	0	1.34045	0	0	0	0.105293	0.160609	0.121131	0	0	0	0.108615	0	0	0	0	0	0	0	0	0	0.126468
Ehe_000282	0	0	0	0	0	0	0	0	0	0	0	0	0	0	0	0	0	0	0	0	0	0	0	0	0	0	0	0	0	0	0	0	0	0	0	0	0	0	0	0	0	0	0	0
Ehe_000283	2.09788	0.179123	1.39626	7.22156	5.42374	4.98731	1.06678	0.305618	0.767256	4.53446	5.18365	2.98577	1.59398	2.1627	2.10963	2.9905	3.44903	5.3132	2.25435	3.46119	1.70665	5.27704	6.56319	6.84589	1.74853	1.12086	1.45881	2.52703	2.83743	3.02829	3.06799	2.81325	1.89148	4.07304	4.17356	4.36329	4.63974	4.69386	2.56799	4.45669	2.65527	2.21051	3.05271	4.36315
Ehe_000284	20.656	17.9123	20.8988	20.1875	19.2389	26.3615	27.3629	17.1146	21.4832	24.0275	22.9198	27.0476	8.88075	19.2789	23.5728	8.78162	18.7726	26.3745	16.3853	24.6521	20.4798	24.8938	25.9793	23.6973	13.7582	15.1826	28.8359	21.743	24.4126	32.3017	14.0251	24.6823	23.6435	19.3877	35.1007	21.8164	11.8723	14.9696	22.4393	13.3701	23.3074	24.1631	24.2209	23.6495
Ehe_000285	0.766533	0	3.333	1.03947	0.358172	1.70994	2.61361	0.764045	4.87433	2.03269	0.660661	1.63925	1.53705	0.865079	1.23826	2.75316	2.51287	2.10613	1.7595	0.494456	0.652543	0.803027	2.02365	0.382987	0.598183	1.22276	1.36156	1.15822	0.695972	1.21131	2.19142	0.636963	3.93229	1.79214	2.35432	2.02201	1.0917	1.01489	0.550283	4.45669	3.76163	1.37204	0.482007	0.569106
Ehe_000286	0	0	0	0	0	0	0	0	0	0	0	0	0	0	0	0	0	0	0	0	0	0	0	0	0	0	0	0	0	0	0	0	0	0	0	0	0	0	0	0	0	0	0	0
Ehe_000287	0	0	0	0	0	0	0	0	0	0	0	0	0	0	0	0	0	0	0	0	0	0	0	0	0	0	0	0	0	0	0	0	0	0	0	0	0	0	0	0	0	0	0	0
Ehe_000288	1.61375	0.417954	2.25203	10.2305	10.0288	14.0595	3.46703	1.60449	1.66991	9.48589	8.38531	9.01586	0.227711	0.92687	1.42171	5.41138	9.06602	4.0208	2.58426	2.68419	1.1545	12.2748	6.4538	8.32996	1.93259	0.764224	0.875288	9.42373	9.69008	9.85203	0.949616	1.32701	0.447982	6.29964	6.95594	9.57795	5.36754	8.88028	3.17941	4.14933	0.516302	0.914693	1.36569	3.92051
Ehe_000289	0.322751	0	0	0.382961	0	0	0	0	0.49646	0	0	0.234178	0	0	0	0	0	0	0	0	0.250978	0	0	0.335114	0	0	0	0	0	0	0	0	1.04529	0	0	0.319265	0	0	0	0	0	0	0	0.126468
Ehe_000290	0.0806877	0	0.090081	0.0547088	0.0511674	0.189993	0.0533389	0.0764045	0.0451327	0.0521203	0.15246	0.0585445	0.0569279	0	0.0458615	0.0949364	0.0985437	0.0478666	0.0549843	0.0706365	0.100391	0.0573591	0.0546932	0.0478734	0.0920281	0.30569	0.0972543	0.0526466	0.160609	0.0403772	0.0730474	0.0530803	0	0.0543073	0.160522	0.0532108	0.0454876	0.0634305	0	0.0768395	0.0737575	0.0762244	0.0401673	0.063234
Ehe_000291	0	0	0	0	0	0	0	0	0	0	0	0	0	0	0	0	0	0	0	0	0	0	0	0	0	0	0	0	0	0	0	0	0	0	0	0	0	0	0	0	0	0	0	0
Ehe_000292	2.66269	0.417954	0.810729	2.5166	0.818678	0.617477	0.0533389	2.36854	1.57964	0.573323	1.67706	0.819623	0.853918	0.247165	0.963092	0.949364	0.394175	0.5744	0.659811	0.565092	0.953716	0.860386	1.36733	0.622354	0.690211	1.22276	1.41019	1.00028	2.24853	1.17094	0.949616	0.159241	0.348431	1.5206	0.749101	1.17064	0.545852	0.444014	0.427998	0.230518	0.368787	0.381122	0.682844	0.505872
Ehe_000293	0	0.298538	0.720648	0.218835	0	0.949965	0	0	0	0	0	0.409812	0.227711	0.432539	0	0.189873	0	0	0	0	0.200782	0	0	0.0957467	0.552169	0.101897	1.16705	1.4741	0.267682	0.969052	0	0	0.547534	0	0	1.54311	0.227438	0.317153	0.97828	0	1.18012	0	0	0
Ehe_000295	0.161375	3.58246	1.62146	3.55607	13.8664	9.21466	4.37379	5.0427	6.04778	16.3658	15.9067	8.5475	2.39097	3.52211	4.03581	10.1107	10.4949	17.0405	4.45373	2.40164	2.61017	17.0356	4.97708	6.6544	4.46336	2.75121	0.0486271	24.1121	9.63654	0.444149	1.46095	2.81325	3.83274	7.05994	6.36736	8.88621	1.68304	1.83949	1.83428	3.53462	2.13897	3.20143	6.6276	7.46161
Ehe_000296	0.726189	0	0.675608	0.820632	1.89319	2.04242	1.33347	0.993259	0.49646	2.91874	1.11804	0.526901	0	1.17404	1.83446	0	1.72452	1.10093	0.659811	0.706365	1.1043	3.72834	0.328159	1.10109	0.920281	1.27371	3.11214	1.63204	0.428291	3.1898	0	0.690043	0.248879	0	1.07014	0.212843	1.04622	1.14175	1.28399	0	2.13897	1.06714	1.04435	3.28817
Ehe_000297	0.161375	0	0.225203	0.218835	0.511674	0.284989	0.106678	0	0	0	0.10164	0	0.113856	0.123583	0.091723	0.52215	0.246359	0.2872	0.219937	0	0.100391	0.458873	0.929785	0.478734	0.322098	1.52845	1.02117	0.15794	0.695972	0.807543	0.730474	0.106161	0	0.868916	0	0.372476	0.227438	0.317153	0.672568	0.230518	0	0.228673	0.0803346	0
Ehe_000298	1.16997	0.298538	1.4413	0.984758	0.409339	2.08992	1.70685	1.60449	0	0.938165	1.16886	0.117089	0.0569279	0.432539	1.32998	0.427214	0.739078	1.77107	2.03442	0.847638	0.351369	2.5238	0.820398	0.622354	1.28839	0	0.291763	0.789698	0.428291	0.363394	1.97228	0.636963	0	1.73783	0.802608	0.957795	1.72853	1.26861	1.40628	2.07467	0.663817	0.457346	3.85606	1.58085
Ehe_000299	0	0	0	0	0	0	0	0	0	0	0	0	0	0	0	0	0	0	0	0	0	0	0	0	0	0	0	0	0	0	0	0	0	0	0	0	0	0	0	0	0	0	0	0
Ehe_000300	0.0806877	0	0.135122	2.4619	0.818678	1.37745	0.106678	0	0.0902654	3.90902	2.74428	2.45887	0.170784	0.370748	0	2.04113	4.08957	1.8668	0.164953	0.353183	0.250978	2.06493	4.64892	8.47358	0	0.152845	0	1.05293	3.96169	2.58414	1.02266	0.371562	0.647085	4.83335	4.12006	4.8954	3.72999	2.15664	0.305713	0.461037	1.0326	0	0.361506	2.90876
Ehe_000301	0	0	0	0	0.0511674	0.0474982	0	0	0	0	0.0508201	0	0	0.0617913	0	0.0474682	0	0	0	0	0	0	0.0546932	0	0	0	0.0486271	0.105293	0	0	0.0730474	0.0530803	0.0497758	0	0	0.106422	0.0454876	0	0	0.0768395	0	0	0.0401673	0.063234
Ehe_000302	0	0	0	0	0	0	0	0	0	0	0	0	0.0569279	0	0	0	0	0	0	0	0	0	0	0	0	0	0	0	0	0	0	0	0	0	0	0	0	0	0	0	0	0	0	0
Ehe_000303	0	0	0	0	0.102335	0	0	0	0	0	0	0	0	0	0	0	0	0	0	0	0	0	0	0	0.0920281	0	0	0	0	0	0.0730474	0	0	0	0.107014	0	0	0	0	0	0.368787	0.228673	0.200836	0
Ehe_000304	0	0	0	0	0	0	0	0	0	0	0	0	0	0	0	0	0	0	0	0	0	0	0	0	0	0	0	0	0	0	0	0	0	0	0	0	0	0.0634305	0	0	0	0	0	0
Ehe_000305	2.50132	0.238831	4.72925	4.92379	4.29806	8.1222	2.66695	0	0	6.46292	5.79349	0	5.12351	4.44898	5.962	4.46201	4.28665	6.27053	5.27849	8.33511	4.01565	6.13742	10.3917	3.97349	4.00322	3.92302	1.99371	5.21201	5.3001	4.92601	0.803521	5.89191	0	1.24907	8.1866	0	3.45706	5.45503	7.45939	6.45452	5.53181	6.5553	5.90459	3.09847
Ehe_000306	0	0.119415	0	0.875341	0.562841	0	0	0	0	0.208481	0.20328	1.34652	0	0	0	1.42405	0.689806	0.8616	0	0	0	0.688309	0.382853	0	0.0920281	0	0	0.421172	0.910118	0.444149	0	0	0	0.325844	0.267536	1.9688	0.227438	0.317153	0.122285	0	0	0	0	0.695574
Ehe_000307	0	0	0	0.109418	0	0	0	0.305618	0	0.312722	0	0.234178	0.284639	0.185374	0	0.427214	0.295631	1.34027	0	0	0	0	0.656319	0.57448	0	0	0	0	0.910118	1.29207	0	0	0.0497758	0	0.160522	0.372476	0.409389	0.380583	0	0	0	0	0.120502	0.252936
Ehe_000308	1.291	0.0597076	2.16194	1.20359	3.07004	4.70233	0.693406	0.152809	5.73185	4.74295	0.863941	3.39558	2.61868	7.90929	7.9799	1.23417	3.30122	3.11133	4.12382	6.14538	5.27054	4.12985	4.21138	1.96281	5.70574	6.92896	5.39761	2.52703	3.96169	2.34188	6.7934	7.90896	4.62915	5.75657	4.38759	3.40549	6.09534	4.82072	13.5736	4.61037	11.7274	12.7295	4.57907	0.885276
Ehe_000309	1.97685	0	1.17105	4.04845	0.307004	1.89993	0.960101	0	3.02389	2.65813	0	6.03009	0.740062	0	0	1.85126	0.197087	0	0	0	3.3631	0	0	4.64372	1.24238	0	0	2.68497	0.160609	0	0	0	4.33049	0	0	6.3853	0.77329	0.380583	0.183428	0	0.368787	0	0	3.09847
Ehe_000310	0	0.0597076	0.0450405	0.0547088	0.0511674	0.0474982	0.0533389	0.0764045	0	0.0521203	0	0.117089	0.0569279	0	0	0.0474682	0	0.0478666	0.0549843	0.0706365	0.0501956	0	0	0.0478734	0.0460141	0	0.0486271	0	0.0535363	0.0403772	0.0730474	0.0530803	0	0.0543073	0.0535072	0.0532108	0	0	0	0.0768395	0	0	0	0.063234
Ehe_000311	0	0	0	0	0	0	0	0	0	0	0	0	0	0	0	0	0	0	0	0	0.100391	0	0	0	0	0	0	0	0	0	0	0	0	0	0	0	0	0	0	0	0	0	0	0
Ehe_000312	0.52447	0	0.270243	2.95427	1.84203	1.28245	0.48005	0	0	2.50177	2.18526	1.93197	0.626206	0.247165	1.1924	3.27531	4.58228	4.21226	0.219937	0	0	1.89285	2.13304	1.10109	0.276084	0.407586	0.145881	3.47467	2.30206	3.39168	0	0	0.199103	2.9869	1.87275	4.25687	0.363901	1.58576	0.917138	0.384197	0.221272	0	0.803346	0.63234
Ehe_000313	4.51851	13.9119	8.01721	2.62602	3.83755	1.47245	6.34733	13.3708	6.27345	2.65813	2.59182	1.93197	8.9946	9.20691	3.89823	3.65505	3.10413	2.20187	9.89717	13.1384	10.4909	2.63852	3.28159	3.20752	4.50938	7.89698	4.71683	2.21116	3.47986	3.3513	11.3223	7.8028	1.59283	3.85582	2.72887	0	0.545852	1.96635	2.32342	3.6883	1.91769	0.914693	4.01673	11.8248
Ehe_000314	0	0	0	0	0	0	0	0	0	0	0	0	0	0	0	0	0	0	0	0	0	0	0	0	0	0	0	0	0	0	0	0	0	0	0	0	0	0	0	0	0	0	0	0
Ehe_000315	1.61375	0.238831	1.03593	1.96952	0	1.28245	0.693406	0.305618	0	0.990285	1.16886	0	0.227711	0.308957	0.458615	0.617087	0.689806	1.2924	0.989717	0.706365	1.1043	2.5238	1.03917	1.10109	1.38042	0.866121	0.145881	1.15822	1.12426	0.56528	0.511331	0	0.547534	1.95506	0.588579	1.38348	0.363901	0.317153	1.16171	0.768395	1.69642	0	1.56652	1.45438
Ehe_000316	1.69444	0	1.71154	2.73544	2.86537	3.94235	0.746745	0.152809	0.767256	2.39753	2.38854	4.68356	1.53705	1.91553	1.28412	2.51581	2.41432	3.3028	1.81448	1.41273	1.1545	2.98267	2.13304	1.91493	2.11665	1.5794	2.13959	1.84263	2.40914	3.27055	2.55666	1.00852	4.62915	1.79214	2.2473	3.08623	1.27365	1.01489	0.305713	0.230518	0.221272	0	0.241004	0.442638
Ehe_000317	0	0	0	0	0	0	0	0	0	0	0.0508201	0	0.0569279	0	0.137585	0	0	0	0	0	0.250978	0.114718	0	0.0957467	0	0	0	0	0	0	0	0.106161	0	0.0543073	0	0	0	0.0634305	0	0	0.147515	0	0.120502	0
Ehe_000318	1.12963	0.835907	2.20698	1.31301	6.60059	2.37491	0	0	0.676991	1.40725	0.609841	4.97629	0.967774	2.34807	3.25617	1.18671	3.84321	1.96253	1.0447	1.554	1.40548	2.06493	1.85957	8.13847	2.57679	7.18371	9.33641	10.9505	10.7608	4.84526	2.55666	0.477722	1.04529	7.76594	2.51484	2.71375	0.227438	1.01489	0.305713	0.922074	0.442545	0.457346	2.28954	2.14996
Ehe_000319	32.9609	8.00082	27.745	6.07267	5.93542	4.36984	19.4154	8.4809	1.66991	6.15019	2.13444	0.761079	17.9323	37.1984	40.2206	2.42088	3.99102	4.1644	5.82833	20.6259	13.7536	2.35172	5.46932	3.20752	5.75176	13.1447	35.4978	2.2638	4.01523	4.40111	28.3424	10.8815	3.93229	5.53934	0.96313	0.425687	3.18413	10.022	14.0016	14.2921	14.7515	14.7875	1.60669	17.9585
Ehe_000320	0	0	0	0	0	0	0	0	0	0	0	0	0	0	0	0	0	0	0	0	0	0	0	0	0	0	0	0	0	0	0	0	0	0	0	0	0	0	0	0	0	0	0	0
Ehe_000321	0	0	0	0	0	0	0	0	0	0	0	0.0585445	0	0	0	0	0	0	0	0	0	0	0	0	0	0	0	0	0	0	0	0	0.298655	0	0	0.159633	0	0	0	0	0	0	0	0
Ehe_000322	0.484126	0	0.585527	1.80539	1.84203	1.42495	0.746745	0.229214	0.361062	0.938165	1.98198	4.62502	0.853918	0.494331	1.60515	2.56328	1.2318	2.77627	0.164953	1.69528	0.602347	0.344154	2.4612	2.10643	0.644197	0.713276	0.583526	1.31616	3.10511	1.9381	0.803521	1.32701	1.29417	2.87828	2.51484	2.9266	1.22817	1.58576	1.03942	0.384197	1.18012	1.37204	5.34225	0.758808
Ehe_000323	0	0	0	0.0547088	0.307004	0.569979	0	0	0	0.156361	0.2541	0	0	0	0	0.189873	0.541991	0.4308	0	0	0	0.172077	0.492239	0.28724	0	0	0	0.421172	0.214145	0.686412	0	0.106161	0	0.271536	0.642087	0	0.136463	0.0634305	0	0	0	0	0	0
Ehe_000324	0	0	0	0	0	0	0	0	0	0	0.10164	0	0	0	0	0	0	0	0.0549843	0	0	0	0.0546932	0.0478734	0	0	0	0	0	0	0	0.0530803	0	0	0	0	0	0	0	0	0	0	0.0401673	0
Ehe_000325	0	0	0	0	0.562841	0	0.48005	0	1.85044	0.729684	0.20328	2.92723	0.341567	1.05045	0	0.332277	0.640534	0.0478666	0.439874	0.423819	0.0501956	0.401514	0.656319	0.14362	0	0.101897	0	0.105293	0	0	0.146095	0.212321	5.27623	0	0	3.13944	0.0909753	0.126861	0.122285	0	0	0	0.241004	0
Ehe_000326	0	0	0	0	0	0	0	0	0	0	0	0	0	0	0	0	0	0	0	0	0	0	0	0	0	0	0	0	0	0	0	0	0	0	0	0	0	0	0	0	0	0	0	0
Ehe_000327	0.927908	0	1.30617	2.29777	2.91654	2.08992	1.01344	0.305618	0.676991	3.23146	2.64264	2.1076	0.967774	0.617913	1.14654	1.99366	2.26651	1.67533	1.09969	2.40164	1.90743	2.63852	2.73466	1.96281	1.33441	0.917069	0.583526	2.15851	1.7667	3.1898	1.31485	2.01705	1.89148	2.11798	2.40782	1.9688	0.591339	1.26861	1.10057	0.307358	1.40139	1.21959	0.88368	2.46613
Ehe_000328	0.443782	0	0	1.03947	0	0	0.160017	0	0	0	0	0.526901	0	0.92687	0	0	0.640534	0	0	0	0.552151	0	0	0.622354	0	0	0	0	0	0	0	0	0.59731	0	0.428058	0.212843	0.363901	0	0	0	0.368787	0	0.843513	0.505872
Ehe_000329	0	0	0	0	0.0511674	0	0	0	0	0.0521203	0	0	0	0	0	0	0.0985437	0.0478666	0	0	0	0	0.0546932	0	0	0	0	0.0526466	0	0.0403772	0	0	0	0	0.107014	0	0	0	0	0	0	0	0	0
Ehe_000330	0	0.0597076	0	0	0	0	0	0	0	0	0.559021	0	0.284639	0	0.0458615	1.09177	0	0.0478666	0.329906	0	0	0.114718	0	0	0.138042	0	0	0	0	0	0	0.159241	0	0	0	0	0	0	0	0	0	0.0762244	0.522175	1.01174
Ehe_000331	0	0.179123	0.135122	0	0	0	0.106678	0.0764045	0.99292	0	0	0	0	0	0.091723	0	0	0	0.109969	0	0	0	0	0	0	0.152845	0.0972543	0	0	0	0	0	0.447982	0	0	0	0	0	0.183428	0	0.221272	0.228673	0.160669	0.126468
Ehe_000333	2.90476	1.73152	0	3.17311	4.29806	0	1.65351	0.534832	0.812389	2.8145	1.16886	2.6345	1.13856	2.90419	0.871369	2.80062	2.75922	0.8616	1.31962	2.18973	2.00782	1.60605	2.4065	2.72878	2.34672	1.73224	4.18193	2.47439	2.19499	5.61243	4.23675	2.44169	1.79193	4.23597	2.72887	2.50091	3.45706	3.04467	2.07885	1.53679	3.39284	2.8203	3.45439	3.1617
Ehe_000334	0	0	0	0	0	0	0	0	0	0	0	0	0	0	0	0	0	0	0	0	0	0	0	0	0	0	0	0	0	0	0	0	0	0	0	0	0	0.888028	0	0	0	0	0	0
Ehe_000335	0	0	0	0	0	0	0	0	0	0	0	0	0	0	0	0	0	0	0	0	0	0	0	0	0	0	0	0	0	0	0	0	0	0	0	0	0	0	0	0	0	0	0	0
Ehe_000336	0	0	0	0	0	0	0	0	0	0	0	0	0	0	0	0	0	0	0	0	0.0501956	0	0	0.0957467	0	0	0	0	0	0	0	0	0	0	0	0	0.0454876	0	0	0.0768395	0	0	0	0
Ehe_000338	0.847221	0.776199	1.53138	0.820632	0.767511	1.89993	2.34691	2.29214	0.135398	1.56361	0.508201	0	0.910846	0.432539	1.1924	1.13924	0.886894	1.48387	0.879748	0.282546	1.75685	1.14718	0.16408	0.909594	0.552169	1.5794	0.0972543	0.368526	1.39194	0.363394	0.876568	1.48625	0	0.59738	1.81925	0.106422	1.4556	1.4589	1.28399	1.61363	0.958847	0	0.482007	0.189702
Ehe_000339	0.0403438	0.0597076	0.0450405	0.0547088	0.0511674	0	0	0.0764045	0	0	0.0508201	0.0585445	0.113856	0.185374	0.0458615	0.0474682	0	0.0478666	0.0549843	0.0706365	0	0	0.0546932	0.0478734	0.0460141	0	0.0486271	0	0.0535363	0.0403772	0.0730474	0	0	0	0	0.0532108	0.0454876	0.0634305	0.0611425	0	0.0737575	0	0.0401673	0.063234
Ehe_000340	0.685845	4.00041	0.360324	1.96952	7.67511	2.46991	8.00084	0	0.676991	10.0592	4.92955	4.80065	0.227711	10.0102	0.229308	2.46835	5.02573	2.82413	0.439874	3.88501	0.351369	2.63852	3.11751	2.68091	12.2397	0.560431	1.70195	8.31816	2.9445	5.37016	0	2.44169	0	0.162922	2.62185	1.91559	0.500364	12.3055	7.3371	6.68504	8.70338	7.08887	1.20502	3.66757
Ehe_000341	0	0	0	0	0	0	0	0	0	0	0	0	0	0	0	0.0474682	0	0	0	0	0	0	0	0	0	0.0509483	0.0486271	0	0	0	0	0	0	0	0	0	0	0	0	0.230518	0	0	0.0401673	0
Ehe_000342	0.927908	0	1.48634	0.984758	1.27918	2.46991	1.65351	0	0	0.938165	1.82952	0.64399	0.512351	0.741496	1.65101	1.13924	1.08398	2.77627	1.0447	1.48337	0.652543	1.66341	1.80488	1.48407	0.920281	0.509483	0	2.00057	1.1778	1.04981	1.16876	1.27393	0.746637	1.68352	0.588579	0.851374	0.864265	1.01489	1.03942	3.22726	3.02406	1.14337	0.522175	1.32791
Ehe_000343	2.33994	1.91064	9.95395	3.00898	4.34923	4.84482	14.0815	3.4382	2.03097	8.13076	8.38531	2.1076	12.2964	7.35317	6.64992	6.07593	12.6629	4.26013	5.33347	4.4501	3.01174	1.60605	3.99261	0.813847	2.02462	2.54741	4.37644	2.84291	2.67682	5.97582	23.0099	14.2786	6.32153	11.1873	8.45414	3.67155	25.837	14.3353	6.72568	9.75862	11.3586	7.01265	4.37823	2.59259
Ehe_000344	0	0	0	0	0	0	0	0	0	0	0	0	0	0	0	0	0	0	0	0	0	0	0	0	0	0	0	0	0	0	0	0	0	0	0	0	0	0	0	0	0	0	0	0
Ehe_000345	0.605158	0.358246	0.540486	2.57131	2.3537	4.70233	0.48005	0.0764045	0.0902654	1.98057	1.67706	0.409812	1.76476	0.679705	0.91723	2.80062	2.36505	2.91987	0.714795	1.20082	0.953716	2.5238	1.6408	2.68091	0.874267	0.866121	0.972543	2.00057	2.3556	3.02829	0.876568	0.690043	0.298655	2.71536	2.51484	0.585319	1.0917	1.07832	0.611425	1.45995	0.885089	0.914693	1.64686	2.21319
Ehe_000346	0	0	0	0	0	0	0	0	0	0	0	0	0	0	0	0	0	0	0	0	0	0	0	0	0	0	0	0	0	0	0	0	0.248879	0	0	0	0	0	0	0	0	0	0	0
Ehe_000347	0	0	0.180162	0.109418	0.102335	0.0949965	0	0	0	0.156361	0.20328	0	0.113856	0.123583	0	0	0.246359	0	0.109969	0.21191	0	0.688309	0.218773	0	0	0.152845	0	0	0.856581	0.28264	0	0.265401	0	0	0.160522	0.0532108	0.363901	0	0.24457	0	0.147515	0.304898	2.97238	0.695574
Ehe_000348	37.1163	252.623	85.1716	41.9069	148.948	150.664	56.0592	95.582	208.107	278.531	48.4315	192.846	42.0697	65.0045	109.838	67.215	201.423	148.626	93.2533	29.1729	198.172	358.609	34.8943	313.858	149.362	163.442	34.9629	208.428	228.065	21.6018	107.16	20.0643	64.0117	232.978	43.2338	191.932	68.2769	62.9865	11.6171	50.1762	33.7809	6.32663	154.765	398.627
Ehe_000349	5.44642	4.53778	4.23381	4.86908	1.79086	1.99493	14.6149	5.27191	5.37079	4.22174	3.0492	5.09337	2.67561	4.75793	6.69578	0.901896	1.47816	2.5848	11.3817	2.47228	7.9811	4.24457	1.47672	2.63303	4.00322	6.82707	11.4274	4.5276	1.65963	4.68375	9.86139	10.4568	4.7287	1.5206	4.12006	3.19265	2.63828	4.63043	13.9405	4.45669	4.20417	9.83295	19.9631	1.39115
Ehe_000350	26.6673	19.4647	23.2859	25.9867	17.2946	14.392	25.0693	34.4584	46.5318	14.75	12.2985	23.5349	17.6476	17.178	20.2249	12.3892	11.9238	12.3975	27.2172	21.8267	34.4342	15.1428	13.5092	18.3834	20.8904	14.6731	14.0532	15.3728	13.4912	10.6999	22.2064	25.3193	28.6709	14.0656	13.5908	21.3908	13.6008	15.4771	18.1593	17.6731	19.1032	21.4953	21.9313	19.9819
Ehe_000351	0	0	0	0	0	0	0	0	0	0	0	0	0	0	0	0	0	0	0	0	0	0	0	0	0	0	0	0	0	0	0	0	0	0	0	0	0	0	0	0	0	0	0	0
Ehe_000352	0.121032	0	0.180162	0	0	0.0949965	0.48005	0.458427	5.86725	0	0	0	0.113856	0.123583	0.137585	0.142405	0	0.239333	1.7595	0.0706365	5.11995	0	0	0.0478734	0	0	0	0	0	0	1.09571	0.212321	4.28072	0	0	0	0	0.0634305	0	0	0	0.152449	0.160669	2.27642
Ehe_000353	0	0.119415	0	0	0.20467	0.284989	0	0	0	0.364842	0.15246	0.468356	0.341567	0.0617913	0.0458615	0.664555	0.197087	0.1436	0.109969	0	0	0.63095	0	0.0957467	0.184056	0.203793	0	0.526466	0.749509	0.161509	0.0730474	0	0.0995516	0.488765	0.535072	0.425687	0.181951	0.190292	0.305713	0.0768395	0.147515	0	0.241004	0.31617
Ehe_000354	5.84986	0.537369	1.53138	10.7776	0.665176	0.284989	4.8005	2.21573	0.541593	1.87633	0.35574	0	2.4479	0.494331	13.254	7.40504	0.394175	2.5848	3.40902	0	4.41721	0	0	0.670227	3.5891	0	4.76546	0.526466	0	3.1898	3.43323	9.23597	0	0.271536	0.37455	0	20.8788	25.6894	49.2809	27.4317	61.3662	128.286	0.120502	2.08672
Ehe_000355	5.64814	2.44801	5.6751	0.820632	0.307004	1.37745	0.160017	1.91011	2.7531	0.156361	0.559021	0.64399	2.0494	1.11224	1.10068	1.47151	0.492719	0.1436	0.989717	0.141273	2.96154	0.516232	0.109386	1.10109	0.23007	2.19078	0.68078	0.368526	0.5889	0.161509	0.219142	3.29098	4.18117	0.0543073	1.55171	2.76696	2.36536	1.71262	5.68625	3.99565	1.62266	0.228673	0.160669	2.14996
Ehe_000356	0.242063	1.49269	0.990891	0.601797	0.97218	1.23495	0.853423	2.59775	3.15929	0.104241	1.06722	3.1614	0.967774	0.92687	0.91723	1.23417	0.591262	0.622266	0.274921	0.21191	1.70665	0.745668	0.109386	1.86706	0.322098	0.968017	0.826661	0.631759	0.749509	0.56528	0	2.01705	2.04081	0	2.56835	1.9688	5.09462	0.317153	0.122285	1.53679	1.62266	0	0	0.822042
Ehe_000357	0	0	0	0	0	0	0.160017	0.305618	1.17345	0	0	0	0	0	0	0	0	0	0.0549843	0	0.150587	0	0	0.0478734	0	0	0	0	0.0535363	0	0.219142	0.159241	0.199103	0.217229	0	0	0	0	0	0	0	0	0	0.31617
Ehe_000358	0	0	0	0	0	0	0	0.0764045	0	0	0.0508201	0	0	0	0	0	0	0	0.109969	0	0	0.286795	0	0	0	0.0509483	0	0	0.160609	0	0	0.0530803	0	0	0.0535072	0	0	0.0634305	0.0611425	0	0	0	0	0
Ehe_000360	1.37169	0.776199	1.75658	2.07893	2.5072	3.79986	0.746745	0.152809	0.0902654	1.92845	0.2541	0.64399	0.512351	0.185374	2.3848	1.61392	0.344903	2.154	2.58426	0.353183	0.0501956	1.72077	0.656319	0.239367	1.28839	1.17181	0.291763	2.00057	2.08792	0.484526	3.21408	2.12321	0.298655	1.79214	1.12365	0.106422	3.41157	0.507444	1.16171	0.461037	1.77018	0.457346	0.160669	4.23668
Ehe_000361	7.46361	14.2701	6.44079	3.39194	3.88872	4.65483	12.5347	8.4809	10.2903	5.36839	4.62463	8.0206	8.42532	9.76303	9.30989	6.02846	6.50389	5.79186	5.71836	6.71047	4.21643	8.25971	4.15669	2.58516	8.8347	7.84603	14.734	7.15993	5.13949	4.603	4.89417	7.5374	11.1498	5.70226	4.81565	5.74677	5.68595	10.1489	20.9107	6.91555	11.1374	11.2812	9.23848	1.32791
Ehe_000362	4.19576	4.77661	3.15284	3.1184	1.27918	1.23495	0.586728	0.916854	0.0451327	0.573323	0.711481	0	3.01718	0.988661	2.65997	2.18354	0.936166	2.4412	2.58426	1.41273	1.20469	0.573591	2.07834	0.622354	0.966295	4.73819	1.6047	1.73734	2.30206	0.161509	1.82618	2.44169	0	1.5206	1.71223	0.425687	2.68377	0.570875	1.95656	1.38311	1.40139	0	0.0401673	0.442638
Ehe_000363	11.619	1.85094	5.13462	7.44039	0.869846	1.23495	4.48047	8.55731	2.39203	1.82421	7.36891	1.34652	1.87862	2.10091	4.58615	0	0.739078	0.526533	3.62896	7.3462	3.71447	3.44154	7.32889	2.77665	19.2339	6.47043	37.6374	10.7399	2.30206	11.2249	1.97228	5.09571	1.6426	1.41199	2.72887	2.02201	8.32424	5.89904	9.23252	8.83654	4.72048	42.3808	2.89204	2.7823
Ehe_000364	0.282407	0	0.630567	0.382961	0	0.474982	1.28013	0	0	0.729684	0.30492	0	1.0247	0.617913	0.550338	0.474682	0.591262	0.5744	0.329906	0.423819	0	0.458873	0.273466	0	0	0.458534	0	0.263233	0.321218	0	0	0.318482	0.199103	0	0.37455	0	0.318413	0.317153	0.366855	0	0	0	0.321338	0
Ehe_000365	0.322751	0	0.315284	0.765923	0.665176	0.664975	0.213356	0.0764045	0.225664	0.886045	0.30492	0.819623	0.683134	0.308957	0.642061	0.474682	0.443447	0.382933	0.604827	0.777002	0.301174	0.344154	1.14856	0.478734	0.460141	0.713276	0.194509	0.579112	1.1778	0.56528	0.584379	0.796204	0.746637	0.488765	1.23067	1.33027	0.500364	0.317153	0.24457	0.691555	0.663817	0.990917	1.48619	1.32791
Ehe_000366	4.2361	2.44801	8.91802	3.88432	6.39592	7.07724	10.7211	5.42472	4.15221	4.1175	3.70986	4.27375	2.50483	7.35317	10.273	3.65505	6.10971	8.9032	12.3165	11.7257	9.28618	8.60386	6.23503	6.17566	8.69666	6.97991	6.61329	6.8967	6.15668	7.55053	9.49616	4.51182	9.55695	7.38579	5.51124	4.25687	5.00364	6.40649	2.32342	6.68504	4.79423	4.72591	5.14141	6.7028
Ehe_000367	0	0	0	0	0	0	0	0	0	0	0	0	0	0	0	0	0	0	0	0.0706365	0	0	0.0546932	0	0	0	0	0	0	0	0	0	0	0	0.0535072	0	0	0	0	0	0	0	0	0
Ehe_000368	54.7466	20.3006	45.1756	38.8432	50.6045	37.9986	138.308	32.1663	11.4186	67.3394	40.4528	15.5728	72.583	66.8582	69.2968	56.677	40.1073	52.2704	73.1841	130.254	71.2275	51.7952	58.5764	44.618	68.561	47.7895	47.5087	61.7018	41.9725	52.9748	53.7629	89.3341	48.2327	40.1874	50.1898	27.8293	23.6536	44.4648	46.9575	91.2853	89.2465	73.4041	21.8912	137.85
Ehe_000369	0.282407	0	0	0	2.2002	0.949965	0	0	0.135398	1.25089	1.5246	1.5807	0	0.247165	0.091723	0.142405	2.46359	0	0	0.706365	0.752934	2.69588	1.6408	1.34045	0	0.509483	0	1.10558	1.28487	1.49396	0.292189	0.318482	0.248879	1.62922	1.44469	0.266054	0.318413	0	0	0	0	0	0.44184	0.63234
Ehe_000370	0.201719	190.049	34.456	0.328253	104.023	45.8358	24.2692	60.436	0	115.759	80.8039	0.117089	0.170784	0	0.275169	0	0	0.0957333	62.5721	194.038	81.3169	47.0344	91.0642	69.56	0	148.209	72.5031	0	85.7117	38.7621	0	29.0349	0	0.108615	50.5108	0.266054	72.0979	107.768	143.074	235.436	227.099	0.609795	0.642677	0
Ehe_000371	0.363095	0.119415	0.180162	0.601797	0.20467	0.332488	38.3507	30.6382	31.0062	0.104241	0.20328	0	0	0.185374	0	0.427214	0	0	31.2311	0.423819	44.8247	0.0573591	0.328159	0.28724	0	0	0	0	0	0	33.7479	13.5885	14.5843	0	0.214029	0.266054	0	0.317153	0.24457	0.845234	1.40139	4.26857	0.0803346	9.80127
Ehe_000372	0	0.0597076	0	0	0	0	0	0	0	0	0	0	0	0	0	0	0	0	0	0	0.0501956	0	0.0546932	0	0	0	0	0	0	0	0	0	0	0	0	0	0	0	0	0	0	0.0762244	0	0
Ehe_000373	19.123	34.3319	29.7718	24.4001	29.5236	21.8967	24.8026	26.8944	39.8973	31.5849	29.8314	46.4258	14.9151	9.02154	25.8659	22.6898	11.776	30.6825	23.0384	15.9638	17.8194	29.0237	22.5883	24.559	9.20281	14.775	17.5544	13.3722	17.2387	23.5803	12.7833	14.5971	37.2323	16.2379	19.9582	33.31	25.4731	29.4318	18.2205	25.0497	27.364	16.1596	20.1238	18.7173
Ehe_000374	0	0	0	0	0	0	0	0	0	0	0.20328	0	0.284639	0	0	0.189873	0	0	0	0	0	0	0	0	0	0	0.145881	0	0.642436	0	0	0	0	0	0	0	0	0	0	0	0	0	0	0.505872
Ehe_000375	0	0	0	4.54083	0	0	0	0	2.97876	0	0	5.50319	0	0	0	3.08543	0	0	0	0	0	0	0.109386	1.72344	0	0	0	0	0	0	0	0	5.52511	0	0.214029	5.79998	1.72853	0	0	0	0	0	0	0
Ehe_000376	0.161375	0.537369	0	0.601797	1.43269	0	0.640067	0	0.406194	0.364842	0.914761	1.22944	0.740062	0.803287	1.1924	0.806959	0.689806	0	0.76978	2.61355	1.20469	1.14718	1.31264	0.86172	0	1.12086	1.21568	0	0.535363	1.81697	0.438284	2.22937	1.94126	0.868916	2.1938	1.01101	1.59207	1.96635	0.48914	0.461037	1.54891	2.89653	1.00418	5.50136
Ehe_000377	9.07736	3.1048	13.7824	8.47986	12.0755	15.4844	15.895	3.4382	11.4637	13.4992	13.9755	15.2801	10.8732	7.22959	7.20026	10.1582	12.5151	10.6264	10.2271	16.7409	13.2014	10.7835	15.3688	14.5535	8.69666	10.2916	9.77405	12.0034	14.8831	14.0109	9.78835	11.6246	15.53	8.63485	12.1461	10.9614	10.9625	12.9398	13.0845	9.68178	9.3672	10.3665	16.4686	9.4851
Ehe_000378	7.5443	0.776199	9.54859	4.86908	0.97218	5.88978	1.86686	0.687641	4.10708	0.573323	1.67706	5.56173	11.3286	0	5.68683	4.74682	0	3.7336	1.64953	9.39466	3.3631	1.03246	3.88322	1.77131	1.42644	1.12086	2.09097	2.89556	0.374754	1.45358	3.43323	0	4.18117	1.84645	0	3.19265	29.6125	21.7567	7.21482	24.5886	7.89205	1.75316	1.56652	2.40289
Ehe_000379	0	0.0597076	0	0.0547088	0.460506	0.0474982	0	0.152809	0.135398	0	0.762301	0.234178	0	0.370748	0	0	0.640534	0	0.38489	0.353183	0.250978	0.573591	0.273466	0.382987	0.184056	0.152845	0	0.15794	0.642436	0.323017	0	0.159241	0.447982	0	0.160522	0.0532108	0.0454876	0	0	0	0	0	0.241004	0.189702
Ehe_000380	0	0	0.090081	0	0	0	0	0	0	0	0	0	0	0	0	0	0	0	0	0	0	0	0	0	0	0	0	0	0.107073	0	0	0	0	0	0	0	0	0	0	0	0	0	0	0
Ehe_000381	0	0	0	0	0	0	0	0	0	0	0	0	0	0	0	0	0	0	0	0	0	0	0	0	0	0	0	0	0	0	0	0	0	0	0	0	0	0	0	0	0	0	0	0
Ehe_000382	0.363095	1.91064	1.30617	0.492379	1.17685	0.902466	1.06678	1.6809	0.676991	1.56361	1.11804	0.409812	1.0247	1.48299	2.15549	1.09177	0.985437	1.67533	0.76978	0.21191	0.903521	1.37662	1.6408	1.10109	0.690211	2.24172	0.923915	1.36881	1.1778	0.646035	0.657426	1.00852	0.398206	1.19476	1.71223	1.06422	0.500364	0.570875	0.24457	0.998913	1.0326	0.609795	1.76736	0.758808
Ehe_000383	0	0	0	0	0	0	0	0	0	0	0	0	0	0	0	0	0	0	0	0	0	0	0	0	0	0	0	0	0	0	0	0	0	0	0	0	0	0	0	0	0	0	0	0
Ehe_000384	1.21032	2.03006	0.540486	4.54083	4.96324	3.65736	1.28013	0.305618	0.0902654	5.21203	4.77709	1.5807	3.4726	3.64569	3.11858	5.45884	3.94175	3.92506	4.61868	8.68829	3.4635	6.94045	7.54766	4.21286	7.13218	4.99293	9.28778	7.15993	6.90619	10.6596	3.94456	5.36111	1.69238	5.64795	5.56475	2.71375	5.09462	3.86926	2.81256	2.22835	4.20417	3.50632	8.43513	6.57634
Ehe_000385	0	0	0	0	0	0	0	0	0	0	0	0	0	0	0	0	0	0	0	0	0	0	0	0	0	0	0	0	0	0	0	0	0	0	0	0	0	0	0	0	0	0	0	0
Ehe_000386	0	0	0	0	0	0	0	0	0	0	0	0	0	0	0	0	0	0	0	0	0	0	0	0	0	0	0	0	0	0	0	0	0	0	0	0	0	0	0	0	0	0	0	0
Ehe_000387	0.0806877	0	0.090081	0	0	0	0	0.305618	0.135398	0	0	0.117089	0.284639	0.123583	0.091723	0	0	0	0	0	0.100391	0	0	0	0	0.203793	0	0	0	0	0	0.0530803	0.149327	0	0	0	0.591339	6.40649	7.64282	28.8148	16.2266	13.9491	0.120502	0
Ehe_000388	10.8121	13.2551	11.5304	5.36146	6.80526	8.40719	10.2411	3.74382	23.5141	9.06893	2.89674	11.5918	20.7787	7.106	10.0437	14.5727	5.81408	6.07906	6.15824	12.6439	15.7614	4.81816	11.7044	9.71829	11.3655	24.9647	12.9834	7.00199	14.776	5.00677	0.803521	7.96204	12.6928	2.06368	7.4375	9.7908	6.73217	12.2421	12.7176	6.6082	7.30199	7.77489	13.0142	18.5276
Ehe_000389	0	0.477661	0	0	1.27918	0	0.320034	1.98652	0	0.625443	1.0164	0	0	2.71882	0	0	1.77379	0	0.76978	1.34209	0	1.03246	0.218773	0	0.368113	1.12086	0	0.105293	1.39194	0	1.09571	0.530803	0	1.57491	1.55171	0	0	0	0	0	0	0	0.0803346	0
Ehe_000390	0	0	0	0	0.102335	0	0	0	0	0	0	0	0	0.123583	0	0	0.197087	0	0.0549843	0	0	0	0	0	0.0460141	0	0	0.105293	0.160609	0	0	0	0	0	0	0	0	0	0	0	0	0	0	0
Ehe_000391	2.58201	0.238831	2.43219	4.21258	6.39592	4.70233	2.66695	0	1.03805	4.22174	3.76068	4.74211	2.4479	4.07823	1.7886	3.08543	3.39976	4.35586	2.52928	5.08583	3.81486	5.62119	4.75831	6.12779	1.70252	1.88509	3.35527	4.42231	3.26572	5.00677	1.3879	2.81325	3.18565	4.61612	4.81565	5.00182	2.09243	3.36182	2.26227	2.68938	4.57296	3.4301	1.52636	2.52936
Ehe_000392	0	0	0	0	0	0	0.0533389	0	0	0.0521203	0	0	0	0	0	0	0	0	0	0	0	0	0	0	0	0	0	0	0	0	0	0	0	0	0	0	0	0	0	0	0	0	0.0401673	0
Ehe_000393	3.63095	9.07556	6.30567	2.24306	4.91207	4.17984	11.2545	8.78652	9.11681	9.53801	6.25087	5.62028	4.15573	10.0102	6.05372	3.51265	4.13884	4.54733	8.79748	10.4542	1.1545	8.43178	5.79748	1.19683	9.1568	6.67422	9.19053	6.73876	4.38998	6.09695	13.4407	10.7753	8.31256	9.99254	4.17356	6.43851	5.41303	8.62655	7.09253	9.98913	11.3586	15.0924	8.75647	37.0551
Ehe_000394	0	0	0	0	0	0	0	0	0	0	0	0	0	0	0	0	0	0	0	0	0	0	0	0	0	0	0	0	0	0	0	0	0	0	0	0	0	0	0	0	0	0	0	0
Ehe_000395	0	0	0	0	0	0	0	0	0	0	0	0	0	0	0	0	0	0	0	0	0	0	0	0	0	0	0	0	0	0	0	0	0	0	0	0	0	0	0	0	0	0	0	0
Ehe_000396	0.201719	0	0	1.20359	0.307004	0.949965	0	0.152809	0.225664	1.56361	0.406561	0.351267	0.398495	0.123583	0	0.949364	0.443447	0.526533	0	0.282546	0	0.286795	1.80488	0.7181	0.184056	0.152845	0.0972543	2.05322	0.642436	0.403772	0.657426	1.00852	0.248879	0.977531	2.35432	0.851374	1.00073	0.888028	0.183428	0.922074	0	0	0	0.505872
Ehe_000397	4.72023	0.895615	3.1078	4.54083	5.32141	5.88978	2.50693	1.60449	2.16637	3.23146	5.79349	3.04432	4.44037	4.63435	4.49443	8.68668	4.77937	6.65346	3.95887	5.29774	6.8768	5.44911	6.01625	6.70227	6.44197	3.71922	5.49487	3.0535	2.14145	5.53167	4.52894	2.81325	3.83274	4.5075	4.76214	3.88439	2.86572	4.94758	3.66855	4.37985	1.40139	2.59163	3.49455	4.74255
Ehe_000398	4.63954	0.835907	4.00861	4.81437	2.45603	4.32234	1.17346	1.45169	1.80531	3.90902	3.15084	5.09337	2.84639	2.59524	2.43066	3.84492	2.21723	2.96773	1.92445	2.26037	3.96545	3.04003	2.73466	4.93096	2.53077	4.02491	3.20939	1.68469	3.69401	3.3513	0.365237	3.18482	6.32153	0.434458	6.09982	4.15045	4.27584	3.93269	1.83428	2.45886	2.80278	0.304898	0.401673	5.81753
Ehe_000399	0	0	0	0	0	0	0	0	0	0	0	0	0	0	0	0	0	0	0	0	0	0	0	0	0	0	0	0	0	0	0	0	0	0	0	0	0	0	0	0	0	0	0	0
Ehe_000400	0	0	0	0	0	0	0	0	0	0	0	0	0	0	0	0	0	0	0	0	0	0	0	0	0	0	0	0	0	0	0	0	0	0	0	0	0	0	0	0	0	0	0	0
Ehe_000401	0	0	0	0	0	0	0	0	0	0	0	0	0	0	0	0	0	0	0	0	0	0	0	0	0	0	0	0	0	0	0	0	0	0	0	0	0	0	0	0	0	0	0	0
Ehe_000402	0	0	0	0	0	0	0	0	0	0	0	0	0	0	0	0	0	0	0	0	0	0	0	0	0	0	0	0	0	0	0	0	0	0	0	0	0	0	0	0	0	0	0	0
Ehe_000403	0.0403438	0.477661	1.48634	0.547088	2.30253	0.522481	0.533389	0.611236	7.22123	1.25089	2.49018	3.27849	0.967774	0.92687	0.137585	0.332277	2.36505	0.382933	0.659811	1.48337	0.702738	1.5487	4.10199	1.24471	0.184056	0.101897	0.34039	0.737052	0.749509	0.484526	0.146095	2.33553	6.96861	0.217229	3.10342	7.23668	1.04622	1.26861	0.122285	1.15259	0.811332	0.533571	1.40586	0.94851
Ehe_000404	0	0	0	0	0	0	0	0	0	0	0	0	0	0	0	0	0	0	0	0	0	0	0	0	0	0	0	0	0	0	0	0	0	0	0	0	0	0	0	0	0	0	0	0.063234
Ehe_000405	0	0	0	0	0	0	0	0	0	0	0	0	0	0	0	0	0	0	0	0	0	0	0	0	0	0	0	0	0	0	0	0	0	0	0	0	0	0	0	0	0	0	0	0
Ehe_000407	0	0	0	0	0	0	0	0	0	0	0	0	0	0	0	0	0	0	0	0	0	0	0	0	0	0	0	0	0	0	0	0	0	0	0	0	0	0	0	0	0	0	0	0
Ehe_000408	0	0	0	0	0	0	0	0	0	0	0	0	0	0	0	0	0	0	0	0	0	0	0	0	0	0	0	0	0	0	0	0	0	0	0	0	0	0	0	0	0	0	0	0
Ehe_000409	0	0	0.135122	0	0.102335	0.284989	0.160017	0	0	0.104241	0.10164	0.117089	0.227711	0	0.091723	0.189873	0.0985437	0.1436	0	0	0	0.229436	0.109386	0.0478734	0	0.0509483	0	0	0	0.0403772	0	0.0530803	0.0497758	0.108615	0.0535072	0.106422	0.181951	0	0.0611425	0	0.0737575	0	0.120502	0.189702
Ehe_000410	0.564814	0.238831	0.720648	0.711214	0.614009	0.427484	0.213356	0.993259	0.135398	0.364842	0.965581	0.292723	0.341567	0.556122	0.458615	0	0.197087	0.4308	0.109969	1.41273	1.35528	0.573591	0.492239	2.68091	0.736225	0	1.26431	0.894991	0.321218	0.84792	0.365237	0.159241	0.696861	0.271536	0.481565	0.691741	1.00073	0.380583	0.122285	0	0	0.533571	2.93221	0.822042
Ehe_000411	6.41467	5.31398	10.5845	9.68345	14.4292	16.9569	12.268	6.18877	9.43274	20.0142	11.0788	15.2216	6.5467	8.46541	8.53024	20.2215	14.5352	16.7055	9.23736	22.745	8.13169	13.7662	16.572	7.94698	11.1354	5.75715	7.63446	15.8466	5.03242	7.55053	12.4181	9.76677	9.90538	12.1105	5.83229	10.6954	10.0073	12.0518	12.0451	13.6006	11.2111	21.1904	5.34225	20.1716
Ehe_000412	0	0	0	0	0	0	0.426711	0	0	0	0	0	0	0	0	0	0	0	1.09969	0	1.20469	0.458873	0	0	0	0	0	0	0	0.444149	2.26447	0	0	0.760302	0	0	0	0	0	0	0	0	0	1.51762
Ehe_000413	3.22751	0.238831	1.08097	2.07893	0.255837	0.759972	0.693406	1.06966	0.99292	0.886045	0.813121	1.17089	1.08163	0.679705	1.1924	0.52215	0.492719	1.0052	0.439874	0.988911	0.552151	0.516232	0.711012	1.67557	1.28839	2.90405	1.02117	0.526466	0.214145	0.28264	0.292189	0.849284	0.447982	1.41199	1.4982	0.851374	1.50109	0.317153	1.28399	0.768395	0.958847	0.609795	3.17322	0.379404
Ehe_000414	0	0	0	0	0	0	0	0	0	0	0	0	0	0	0	0	0	0	0	0	0	0	0	0	0	0	0	0	0	0	0	0	0	0	0	0	0	0	0	0	0	0	0	0
Ehe_000415	0	0	0	0	0	0	0.48005	0	0	0	0	0	0	0	0	0	0	0	0.494858	0	0	0	0	0	0	0.509483	0	0	0	0	0.292189	0	0	0	0	0	0	0	0	0	0	0	0	0
Ehe_000416	0	0.298538	0	0	0	0	0	0	0	0	0	0	0.227711	0	0	0.142405	0	0	0	0	0.652543	0	0	0.239367	0	0.152845	0	0	0	0	0	0	0	0	0	0	0	1.77606	2.38456	3.3041	2.06521	5.9455	0	0.252936
Ehe_000417	11.619	19.8229	5.08958	5.79913	4.24689	5.55729	6.72071	4.81348	11.9602	4.06538	2.74428	7.61079	7.05905	7.8475	12.7954	5.83859	6.84879	4.8824	6.48814	5.72156	7.37875	7.51404	6.67257	10.8194	17.9455	18.2904	14.345	7.94963	6.85265	4.56262	5.5516	8.599	11.3987	5.75657	7.11646	10.9614	6.32278	5.70875	14.1851	5.68612	5.75308	8.23224	12.6125	6.76604
Ehe_000418	0.726189	0.537369	0.270243	0.656505	1.27918	0.569979	2.24024	0	0.315929	1.71997	0	0.761079	1.19548	0.556122	0.963092	1.47151	2.02015	0.4308	0.824764	0.988911	1.25489	1.89285	1.25794	1.19683	0.138042	0.0509483	0.0486271	0	0.0535363	0.0807543	0.0730474	0	0.447982	0.0543073	0.107014	0.851374	0.0909753	0.190292	0.794853	0.614716	0.59006	0	0.0803346	0.569106
Ehe_000419	0	0	0	0	0	0	0	0	0	0	0	0	0	0	0	0	0	0	0	0	0	0	0	0	0	0	0	0	0	0	0	0	0	0	0	0	0	0	0	0	0	0	0	0
Ehe_000420	2.74338	0.835907	3.46812	0.601797	0.869846	0.284989	1.9202	2.13933	7.26637	0.833925	1.21968	1.17089	12.9796	5.56122	3.21031	1.66139	1.52743	2.20187	9.40231	5.2271	11.1936	1.03246	1.96896	1.91493	2.66882	5.65526	1.94509	2.36909	2.24853	2.09961	10.0805	2.81325	5.82377	2.44383	0.909623	0.798163	1.50109	5.07444	3.91312	8.45234	6.4169	5.25948	3.85606	0.885276
Ehe_000421	4.35713	42.8104	8.10729	0.656505	0.767511	0.712474	6.88072	10.773	43.5531	0.312722	0.508201	2.51741	2.90332	4.51077	1.92618	0.996832	0.0985437	0.191467	8.19265	16.1051	16.9661	0.344154	0.929785	0.526607	9.61694	2.59836	1.94509	1.15822	1.60609	0.242263	6.50121	7.8028	20.0099	1.08615	1.39119	2.23486	4.7762	3.67897	3.60741	14.5227	3.76163	3.81122	0.120502	8.59982
Ehe_000422	0	0	0	0.273544	0.255837	0.0949965	0	0	0	0.104241	0	0	0.512351	0	0.963092	0.617087	0.295631	0.909466	0	0	0.200782	0	0.218773	0.239367	0	0	0	0.105293	0.107073	0.242263	0.365237	0	0	0	0.37455	0	0.500364	0.507444	0	1.38311	0	0.228673	0.200836	0
Ehe_000423	0	0	0	0.656505	0.460506	0.949965	0	0.0764045	0	0.312722	0.457381	0.409812	0	0.123583	0	0.569618	0	0.4308	0.164953	0	0.0501956	0.229436	0.0546932	0.670227	0.0460141	0	0	0.421172	0.535363	0.28264	0	0	0	0	0.107014	0.0532108	0.272926	0.380583	0	0	0	0	0.0803346	0.31617
Ehe_000424	0	0	2.43219	0	0	2.37491	0	0	0	0	2.2869	1.40507	0	0	2.75169	1.28164	1.42888	2.4412	0	1.97782	3.86506	1.66341	1.25794	1.86706	0	1.73224	0	0.737052	1.87377	0	0	0	0	1.14045	0	1.38348	0	0	0.917138	1.30627	0	0	0	4.29991
Ehe_000425	0.645501	0.119415	0.225203	0.43767	1.17685	0.142495	0.106678	0.534832	0.0451327	0.416962	0.508201	0.175634	1.48012	0.494331	0.5962	0.712023	0.591262	0.622266	0.329906	0.0706365	0.150587	0.344154	0.601625	0.382987	0.552169	0.407586	0.389017	0.263233	0.160609	0.161509	0.657426	0.849284	0.248879	0.868916	0.856115	0.266054	0.409389	0.570875	0.73371	0.537876	0.737574	0.381122	1.04435	2.972
Ehe_000426	0	0	0	0	0	0	0	0	0	0	0	0	0	0	0	0	0	0	0	0	0	0	0	0	0	0	0	0	0	0	0	0	0	0	0	0	0	0	0	0	0	0	0	0
Ehe_000427	0	0	0	0	0	0	0	0	0.722123	0	0	1.52216	0	0	0	0	0	0	0	0	0	0	0	0	0	0	0.0486271	0	0	0	0	0	1.14484	0	0	1.06422	0	0	0	0	0	0	0	0
Ehe_000428	1.04894	53.3786	0.720648	0.43767	9.15896	0.332488	5.70727	11.7663	2.93363	3.75266	6.55579	1.0538	0.853918	16.1893	1.42171	0.379746	9.01675	0.382933	0	16.1051	2.66037	0	9.57131	2.25005	22.915	7.03086	6.85643	4.47496	3.15864	5.08752	7.81607	31.5297	1.34395	3.20413	6.04631	0.904584	1.31914	8.81685	7.03139	1.15259	1.40139	20.4281	5.98493	1.70732
Ehe_000429	1.77513	1.5524	1.26113	0.328253	0.153502	0.902466	0.320034	0.84045	0	0.260601	0	0.526901	0.512351	0.308957	1.83446	0.379746	0.492719	0.526533	0	0	0.100391	0.344154	0	0.28724	5.8898	2.8531	1.55607	0.631759	0	0.403772	0	0	0	0.108615	0.642087	0	1.04622	0.380583	1.52856	0.307358	0.147515	0.381122	2.81171	0.252936
Ehe_000430	20.7367	142.582	18.0612	0	0.102335	0	58.7795	132.18	98.5698	0	0	0	43.3221	30.5249	59.8493	0.189873	0	0.239333	117.446	85.4702	27.4068	0	0	0	34.1885	47.1781	32.5802	0.210586	0.107073	0.161509	55.9543	11.253	82.4287	0.271536	0.160522	0	0.272926	0	0	0.307358	0	2.59163	1.32552	2.52936
Ehe_000431	24.0046	37.9741	24.8173	31.0199	35.4078	43.0334	42.9378	31.6315	48.4274	39.5593	30.3904	51.9875	23.0558	25.8288	21.0504	34.6518	33.3571	35.6128	29.8565	34.2587	20.0782	45.4857	43.0983	25.7559	27.0563	18.698	17.1654	37.2211	34.1562	27.941	24.69	31.9012	30.1641	36.6031	35.9568	44.8035	20.4694	19.9172	22.0725	26.1254	17.4068	19.2086	17.7941	48.5637
Ehe_000432	95.0097	91.7706	53.418	23.6889	14.7362	16.6244	56.7526	40.4944	33.3982	21.8384	14.9411	24.0618	53.7968	64.8809	63.8851	21.8828	21.6796	14.36	26.3924	33.5523	38.1486	20.9934	23.1899	30.1123	90.0035	80.8549	74.6913	27.6921	26.1257	13.0822	35.9393	41.7742	42.1103	19.8221	28.3053	27.5632	54.7216	56.7069	100.824	64.8525	63.4314	95.5854	43.1798	10.813
Ehe_000433	473.758	418.67	118.096	394.669	208.968	38.8536	34.0836	222.414	191.633	108.045	175.787	140.448	330.58	462.508	134.512	160.727	187.184	102.004	44.7572	276.966	127.647	104.738	176.604	37.1019	64.4657	295.398	89.0849	121.666	64.5113	127.269	147.702	203.032	109.606	174.869	84.5414	161.282	405.522	706.363	711.21	1021.81	582.758	749.438	374.198	189.892
Ehe_000434	1.69444	0.895615	4.00861	0.547088	0	0.522481	0	0	0.451327	0.260601	0.711481	0	1.13856	1.66837	2.93514	0.0474682	0.541991	0.765866	1.48458	0.141273	0.351369	0.286795	0.273466	0	0.966295	0.560431	1.75058	0	0.374754	0.121131	2.92189	0.477722	1.29417	0	0	0.212843	0.136463	0.253722	0.24457	0	0	0	0	1.07498
Ehe_000435	0	0	0	0	0	0	0	0	0.315929	0	0	0.351267	0	0	0	0	0	0	0	0	0	0	0	0	0	0	0	0	0	0	0	0	0.248879	0	0	0	0	0	0	0	0	0	0	0.126468
Ehe_000436	20.6964	3.46304	10.1341	11.3247	9.77297	7.40972	6.50735	1.60449	8.39468	4.84719	0.914761	18.383	18.7862	15.5714	14.0795	16.7563	13.9439	11.0093	7.36789	12.432	14.5567	9.00538	14.2749	13.8354	2.71483	2.75121	4.23056	3.57997	4.7112	7.79279	2.7758	0.477722	28.1731	0	0.856115	14.8458	8.14229	1.58576	2.13999	3.38094	2.50775	1.75316	0.0803346	8.28365
Ehe_000437	14.0397	1.37328	7.92713	52.6298	17.5504	45.2183	9.33431	3.74382	14.623	26.6335	30.8478	54.2122	11.4994	6.54988	9.49333	36.8828	24.4388	41.6918	8.52256	3.60246	10.9426	24.7218	18.4316	48.1606	6.99414	10.3425	7.29407	25.3756	39.028	34.7647	11.8337	17.9411	13.539	46.4327	49.1731	47.4641	8.77911	11.9884	19.1376	12.9859	16.6692	4.34479	8.95731	54.2548
Ehe_000438	1.08928	0.119415	0.090081	8.37044	4.96324	0.522481	0.906762	0.229214	0.676991	4.58659	1.93116	3.10286	0.227711	0.370748	0	5.98099	2.16796	0.957333	0.219937	0.918275	4.86897	0.344154	2.4065	7.80336	0.23007	0	0.534898	2.84291	0.374754	3.55319	1.3879	1.22085	0.59731	1.41199	2.72887	0.957795	1.81951	1.4589	1.46742	2.5357	0.221272	0	2.57071	5.18519
Ehe_000439	9.35977	4.47807	10.3143	5.08792	5.37258	4.22734	6.50735	14.5169	16.4283	3.64842	4.57381	14.5776	13.9473	29.3509	7.9799	17.848	14.5845	5.1696	8.79748	14.2686	3.4635	9.8084	4.26607	7.70761	7.82239	6.77612	6.51604	7.63375	11.8851	3.95696	7.81607	9.44829	18.9646	9.82961	6.6884	16.8146	2.9567	4.05955	2.20113	3.45778	4.42545	1.98183	2.93221	20.1084
Ehe_000440	0.443782	0.597076	0.495446	1.58655	3.01888	2.37491	1.70685	0.229214	0.947787	2.55389	2.43936	1.93197	0.512351	1.05045	0.871369	1.32911	2.85777	2.82413	1.37461	5.36837	1.05411	3.72834	5.03178	2.53729	1.24238	0.30569	0.68078	2.73762	2.40914	4.84526	2.26447	2.86633	1.8417	2.60675	4.22707	1.80917	1.04622	1.39547	0.917138	0.614716	0.29503	1.67694	1.12468	4.04698
Ehe_000441	15.2903	1.25386	12.4762	7.65923	8.64729	8.26469	11.1478	11.0023	12.231	8.65197	12.0952	18.2659	14.6874	57.5277	15.0426	10.1107	25.9663	11.488	30.3513	12.2201	8.68384	8.31707	11.1027	10.0534	7.77638	19.4622	15.3662	3.31673	10.7073	6.62185	43.3901	5.94499	27.2274	17.2154	4.06655	14.3137	37.4363	23.2156	15.2245	90.0559	156.218	277.609	12.5724	14.7335
Ehe_000442	0.242063	0.0597076	0	0.164126	0.716343	0.617477	0	0	0.541593	0.260601	0.2541	0.468356	0.227711	0.247165	0.091723	0.237341	0.147816	0.335066	0.109969	0.353183	0.301174	0.286795	0.875092	0.0957467	0.0460141	0.254741	0.923915	0.473819	0.321218	0.323017	0.584379	0.424642	0.348431	0.380151	0.267536	0.159633	0.181951	0.380583	0.305713	0.307358	0.442545	0.609795	0.200836	0.505872
Ehe_000443	1.12963	0	0	2.07893	2.09786	0	0.960101	0	0.586725	1.40725	0.965581	0.819623	0.683134	0.741496	0	0.0949364	1.13325	0.335066	2.74921	4.73265	2.91134	1.77813	2.95343	1.24471	2.34672	0.713276	0	2.52703	1.60609	0.323017	1.53399	0.159241	0.895964	1.62922	0	0.106422	0.500364	0.317153	0.48914	0.384197	0.442545	0.457346	0.120502	0.505872
Ehe_000444	1.12963	1.61211	5.26974	2.79015	6.24242	3.65736	3.68039	1.6809	3.11416	4.89931	2.38854	7.20098	1.48012	2.03911	1.7886	2.61075	2.31578	2.68053	4.67366	6.71047	2.20861	4.07249	4.26607	1.96281	1.74853	0.917069	1.75058	2.84291	2.19499	0.969052	0.803521	0.796204	1.54305	1.68352	1.44469	3.03302	6.27729	16.0479	2.8737	10.988	4.86799	0.457346	4.90041	9.1057
Ehe_000445	16.7023	6.2096	11.6655	106.299	120.039	47.3082	4.05376	16.809	4.64867	39.5593	75.6711	43.9084	30.3995	7.8475	22.2428	50.4587	44.6403	96.9778	11.3268	4.80328	108.121	41.2412	27.0731	99.2415	267.802	26.0855	11.5246	66.4399	186.788	81.3196	17.1661	11.8369	59.731	125.721	43.8224	92.0548	4.68523	20.3612	41.8826	40.4944	56.2769	111.288	1.76736	8.66306
Ehe_000446	3.38888	2.38831	3.91852	1.31301	3.47938	1.85243	4.74717	1.14607	0	5.83747	3.70986	0	8.88075	6.17913	1.60515	2.42088	2.56214	2.10613	6.15824	2.68419	1.1043	4.18721	1.96896	1.86706	4.27931	2.34362	4.27919	1.21087	1.1778	4.11847	5.33246	1.48625	0	2.33521	1.71223	0	0.818777	0.570875	0.855995	0.922074	1.40139	2.28673	0.723011	0.379404
Ehe_000447	0	0	0	0	0.716343	0	0	0	0.0451327	1.04241	0	0	0	0	0	0	0	0.670133	0	0	0.0501956	1.95021	0	0.335114	0.0460141	0	0	0	0	0	0	0	0	0	0	0	0	0.380583	0	0	0	0	0.321338	0
Ehe_000448	2.13822	0	1.12601	3.7202	3.32588	4.03735	2.02688	0.382023	1.71504	3.90902	3.45576	2.75159	2.96025	0.803287	0.5962	3.37024	4.08957	3.35066	2.47429	1.69528	2.10821	4.12985	2.73466	2.1543	1.24238	1.5794	0.875288	3.00085	3.5334	3.3513	1.53399	1.59241	3.73318	3.7472	3.53148	2.55412	2.18341	3.04467	3.3017	1.45995	3.76163	2.43918	1.12468	0
Ehe_000449	0	0	0	0	0	0	0.48005	1.06966	1.48938	0	0	0	0	0	0.0458615	0	0	0.0478666	0.219937	0	2.50978	0.114718	0	0	0	0	0	0	0	0.0403772	0.584379	0.690043	0.846189	0	0	0	0	0	0	0	0	0	0	3.03523
Ehe_000450	0.242063	1.91064	0.720648	0.273544	0.511674	0.332488	0.426711	2.52135	0.361062	0.416962	0.863941	0.468356	1.30934	3.15136	1.05481	1.37658	1.42888	0.478666	1.0447	1.13018	0.853325	0.803027	0.820398	1.34045	1.61049	0.917069	0.389017	1.52675	2.62328	0.84792	2.26447	4.40566	0.746637	1.84645	2.51484	1.38348	2.91121	0.253722	1.40628	0.845234	2.06521	2.66785	5.70376	2.90876
Ehe_000451	0.52447	1.01503	0.675608	0.164126	0	0.949965	0.373373	0	0.270796	0.260601	0	0	1.08163	0.308957	1.55929	1.66139	0	0.2872	0.714795	0	0.100391	0.803027	0.328159	0.14362	6.30393	2.80215	0.632153	0	0.267682	0	0	0.743124	0	0	0	0	1.22817	0.253722	1.65085	0.614716	0	0.152449	5.34225	0.126468
Ehe_000452	0	0	0	0	0	0	161.564	123.699	446.769	0.0521203	0	0.175634	0	0	0.137585	0	0	0	369.494	47.7503	270.655	0	0.109386	0.0957467	0	0.101897	0	0	0	0	229.442	86.6801	234.693	0	0.267536	0	0.0454876	0	0	0	0	0	0	81.066
Ehe_000453	63.7029	20.7783	23.5111	46.2836	56.3353	11.7321	10.7745	15.8157	162.749	5.68111	25.5625	252.912	75.9418	18.4756	10.3188	61.5663	9.16457	8.28093	37.9941	11.1606	66.8103	12.9632	5.52402	79.2304	15.1846	20.3284	10.2603	16.531	25.2156	11.8709	9.49616	34.0244	63.8126	6.89702	12.8952	39.4292	0.636827	4.63043	11.9228	42.8764	11.2111	14.3302	16.8703	25.1671
Ehe_000454	0.242063	0	0.135122	0	0	0	0	0	0	0	0	0	0	0.123583	0	0	0	0	0	0	0	0	0.273466	0	1.70252	1.5794	0	0	0	0	0	0	0	0	0	0	0.500364	0	0	0	0	0	0	0
Ehe_000455	8.95633	0.477661	11.5304	9.46462	16.9364	13.5845	9.97438	2.36854	12.1858	16.0009	14.0263	19.671	8.42532	8.21825	8.43852	10.5379	13.5005	10.8179	21.5538	29.0316	26.2523	18.527	16.1345	14.1705	12.2858	9.06879	11.087	12.8458	16.168	16.3124	16.5818	18.8435	35.3906	10.9701	13.8049	13.1431	6.55022	9.00714	8.92681	6.91555	7.37574	9.45183	8.79664	23.7128
Ehe_000456	6.33398	14.1507	13.6022	7.05743	11.5638	13.7745	15.6283	14.0584	9.16194	16.053	12.2985	9.42567	11.3286	13.7177	13.254	8.30694	11.6774	11.4401	15.6705	13.6328	15.1089	15.3722	11.048	17.4259	16.0129	14.3165	11.6219	11.7928	13.973	14.6165	9.27701	11.9431	6.47085	11.0787	13.2163	7.13025	10.0983	9.00714	4.27998	6.30084	6.12187	6.32663	11.528	9.2954
Ehe_000457	29.0072	21.4948	22.4752	16.7956	7.87978	13.0145	18.722	22.2337	57.5893	4.79507	7.31809	10.9478	18.9	14.0884	21.7842	16.7563	5.51845	19.3381	18.9696	11.3018	12.6493	7.2846	7.11012	2.82453	7.63834	10.0368	9.04465	5.63318	5.78192	6.41997	20.015	15.1279	29.2682	5.48503	5.99281	14.6862	31.2045	9.64144	0.794853	4.84089	5.01551	2.74408	3.33389	31.6802
Ehe_000458	4.35713	10.8071	4.32389	2.29777	1.99553	3.65736	4.69383	7.48764	0.406194	3.70054	3.25248	0	0	3.39852	2.56824	0.52215	2.85777	0.957333	5.11354	5.72156	3.61408	2.86795	3.11751	1.48407	6.48798	5.85905	5.68937	3.36938	5.08595	3.51281	3.94456	6.05115	0.199103	4.18166	3.04991	0	4.63974	5.26474	7.52053	6.53136	9.21968	8.46091	11.3673	0.505872
Ehe_000459	11.0542	5.61252	4.81933	9.62875	11.001	5.12981	15.1483	18.2607	9.25221	11.3622	10.2148	12.8798	9.27924	9.02154	5.59511	8.02213	10.1993	5.8876	8.24764	17.7298	9.53716	4.35929	10.0636	6.4629	5.29162	2.03793	6.8078	8.68668	4.38998	8.92335	6.64731	15.6587	11.7471	5.64795	7.91907	9.73758	8.23326	22.1373	10.5165	15.3679	13.8664	11.8148	27.2334	7.14544
Ehe_000460	0.0403438	0.0597076	0	0	0	0.237491	62.7799	99.7079	623.553	0	0	0.409812	0	0	0	0.0949364	0	0	204.981	63.3609	208.211	0	0	0.0478734	0	0	0	0	0	0	91.3822	65.2356	161.224	0	0.160522	0.212843	0.0909753	0	0	0	0.29503	0	0	4.48961
Ehe_000461	1.9365	2.08977	0	1.2583	1.53502	1.13996	0.960101	3.20899	0	1.51149	1.21968	0.409812	1.36627	2.59524	2.29308	1.75632	1.37961	1.1488	1.26464	2.1191	1.70665	2.98267	2.07834	1.10109	2.76084	1.63034	2.23685	2.52703	1.71316	2.18037	1.24181	1.80473	1.29417	0.760302	1.81925	1.54311	1.86499	1.26861	2.07885	1.84415	1.25388	1.98183	3.13305	0.63234
Ehe_000462	0.0403438	0.238831	0.360324	0.273544	0.614009	0.617477	0	0	0	1.04241	0.2541	0.585445	0.113856	0.308957	0	0.949364	0.936166	0.4308	0.164953	0.282546	0.250978	0.803027	0.656319	1.29258	0.782239	0	0.389017	0.473819	0.428291	0.363394	0.365237	0	0.447982	0.543073	0.107014	0.478898	0.363901	0.444014	0	0.307358	0	0	0.522175	0.758808
Ehe_000463	0	0	0	0	0	0	0	0	0	0	0	0	0	0	0	0	0	0	0	0	0	0	0	0	0	0	0	0	0	0	0	0	0	0	0	0	0	0	0	0	0	0	0	4.04698
Ehe_000464	36.2288	183.302	43.7794	14.3884	25.7884	12.9195	83.5288	159.38	1.94071	14.4894	44.2135	0.585445	54.1384	183.15	20.9129	10.443	34.441	15.4131	3.29906	105.178	21.9355	2.17964	18.3222	14.9365	11.4115	29.499	22.7089	16.1098	18.363	21.198	108.329	34.9799	29.0193	35.6799	19.1021	23.8385	68.9138	38.8195	29.9598	55.9392	42.9268	88.8777	2.3297	0.885276
Ehe_000465	20.1719	70.2759	19.0521	17.5068	25.6349	14.0595	24.5892	46.4539	33.0823	15.5318	19.3624	26.1109	19.697	25.0255	15.5471	17.0886	13.6483	13.7377	18.0348	77.7708	30.0672	20.5346	13.6186	23.7931	12.976	14.5203	25.7724	12.9511	14.776	22.8939	13.879	21.4444	22.1502	11.0244	21.0818	24.0513	24.5178	22.7081	26.7193	25.0497	25.5201	26.0688	27.4343	28.2024
Ehe_000466	0	0.238831	0	0	0.460506	0	0.48005	0	0.406194	1.09453	0.406561	1.46361	0	0	0	0.379746	0.443447	0	0	1.13018	0	0.229436	0.273466	0	0.276084	0.611379	0	0.263233	0.214145	0	0.292189	0	0	0.59738	0	0.159633	1.22817	1.20518	2.8737	0	1.47515	0.68602	1.40586	0
Ehe_000467	2.17857	1.49269	3.15284	3.77491	4.09339	2.6599	0	3.66742	0	0.886045	3.70986	0	2.73254	2.65703	2.06377	3.56012	2.02015	2.872	2.41931	1.27146	2.20861	2.75324	3.71914	3.54263	1.65651	1.17181	0	1.94792	3.80108	0	0.438284	1.16777	0	1.62922	2.56835	0	0.682315	0.634305	0.794853	0	0.368787	0	1.72719	3.5411
Ehe_000468	0	0	0	0	0	0	0	0.611236	0	0	0	0	0	0.617913	0.687923	0	0.0985437	0	0.109969	0	0	0.114718	0	0	0.322098	0.101897	0.534898	0.15794	0	0	0	0.318482	0	0	0	0	0	0	0.122285	0.691555	0	0	0.160669	0
Ehe_000469	0	0	0	0.656505	0.153502	1.09246	0.213356	0	0.0902654	0.104241	0.711481	0.409812	0	0	0	1.0443	0	0.813733	0	0	0	0.63095	0	0.191493	0	0	0	0.631759	0.856581	0.686412	0.511331	0	0	0	0.588579	0.212843	0.545852	1.07832	0.183428	0	0	0.228673	0.241004	0.569106
Ehe_000470	2.98544	0.477661	1.03593	2.73544	5.98658	1.61494	1.01344	0.84045	2.4823	2.08481	6.70825	4.3323	2.0494	0.185374	3.11858	2.46835	2.26651	3.4464	3.35404	5.65092	5.06975	3.72834	1.91426	2.82453	1.70252	3.36259	2.72312	1.73734	3.58693	3.99734	1.75314	8.0682	13.0413	2.82398	4.28058	3.67155	2.77475	1.52233	0.917138	0.768395	0.663817	0.68602	2.00836	2.46613
Ehe_000471	3.02579	5.31398	3.7834	16.6315	16.1177	21.7067	2.34691	5.19551	2.4823	21.9426	14.7886	10.0111	2.78946	1.23583	3.02686	11.5348	15.3728	13.2112	4.01385	2.26037	1.90743	16.0605	11.7044	15.9897	5.75176	2.955	1.99371	10.0028	10.386	10.8211	1.68009	4.14026	1.29417	16.5094	10.9155	8.08805	9.23399	5.77218	3.91312	5.91664	3.09781	4.03989	0.88368	8.85276
Ehe_000472	0.0403438	0	0	0.820632	0	4.08485	0	0	0	0.521203	0	1.5807	0.284639	0	0.091723	1.9462	0.443447	3.0156	0	0.141273	0.150587	0.401514	0.765705	0.813847	0	0	0	1.00028	0.535363	1.09018	0	0	0	0.760302	1.12365	1.43669	1.4556	1.33204	0.305713	0	0	0	0.160669	0
Ehe_000473	0	0	0	0	0	0	0.0533389	0	0	0	0	0	0	0	0	0	0	0	0	2.04846	0	0	0	0	0	0	0	0	0	0	0	0.106161	0.0995516	0	0	0	0	0	0	0	0	0	0	0.189702
Ehe_000474	2.17857	4.6572	6.17055	1.14888	11.8197	3.22988	3.25368	2.75056	3.83628	1.87633	2.13444	4.21521	10.247	14.6445	11.6947	3.41771	5.37063	6.41413	9.12739	9.18275	9.38658	6.71101	3.55506	7.85123	6.62603	4.27965	5.15448	2.84291	1.44548	2.38225	3.28713	15.8179	5.57489	3.09551	7.91907	3.40549	4.73071	10.6563	9.7828	5.60928	13.9402	8.00356	2.3297	9.04246
Ehe_000475	2.42063	11.8221	4.9995	1.91481	6.65176	3.41987	8.58757	9.32135	9.523	5.57687	5.59021	5.67882	5.97742	3.52211	4.86132	5.17403	4.63156	3.20707	8.52256	6.07474	4.26663	4.53137	4.75831	3.06389	7.08617	6.62328	9.43366	5.84377	3.80108	5.81431	3.06799	4.0341	2.887	3.09551	2.9964	3.56513	6.32278	6.59678	5.3194	3.15042	6.56441	8.53713	3.77573	2.21319
Ehe_000476	0	0	0	0	0	0	0	0	0	0	0	0	0	0	0	0	0	0	0	0	0	0	0	0	0	0	0	0	0	0	0	0	0	0	0	0	0	0	0	0	0	0	0	0
Ehe_000477	1.04894	0.0597076	0.585527	0.273544	0.614009	0.759972	0.373373	0.0764045	0.270796	0.781804	0.508201	1.0538	1.59398	0.865079	1.74274	1.09177	0.886894	0.5744	0.934732	0.706365	0.903521	1.2619	0.984478	0.909594	3.45106	1.63034	1.70195	0.737052	0.963654	0.242263	1.09571	0.743124	1.19462	0.760302	1.01664	1.27706	0.454876	0.0634305	0.48914	0.922074	0.737574	1.14337	0.200836	1.32791
Ehe_000478	1.6541	0	1.62146	1.14888	1.53502	1.32995	1.06678	0.152809	0.180531	1.35513	1.16886	0.351267	1.25241	1.48299	2.24721	1.37658	1.28107	1.19667	1.70451	1.48337	1.25489	1.2619	1.03917	0.526607	0.552169	0.611379	1.0698	1.5794	0.910118	1.25169	1.24181	1.64549	0.59731	0.760302	1.97977	0.532108	1.00073	1.07832	0.550283	0.845234	1.18012	1.37204	1.48619	1.13821
Ehe_000479	3.46957	11.8221	5.26974	1.80539	4.96324	2.5649	3.94708	10.773	5.95752	4.1175	3.91315	4.03957	1.53705	5.37585	1.37585	0.237341	3.74466	0.478666	1.09969	3.53183	1.50587	3.26947	1.91426	1.67557	5.8898	5.29862	3.16076	2.94821	3.74754	3.3513	1.3879	1.38009	3.83274	2.71536	3.47797	6.33209	3.50255	3.29839	4.40226	2.68938	1.91769	1.75316	3.77573	0
Ehe_000480	0	0	0	0	0	0	0	0	0	0	0	0	0	0	0	0	0	0	0	0	0	0.0573591	0	0	0	0	0	0	0	0	0	0	0	0	0	0	0	0	0	0	0	0.0762244	0	0
Ehe_000481	0	0	0	0	0	0	0	0	0	0	0	0	0	0	0	0	0	0	0	0	0	0	0	0	0	0	0	0	0	0	0	0	0	0	0	0	0	0	0	0	0	0	0	0
Ehe_000482	0	0	0.945851	0	0.102335	0.854968	0.0533389	0.0764045	0.225664	0.0521203	0.0508201	0.175634	0.740062	0.123583	1.14654	0.949364	0.0492719	1.10093	0.0549843	0.0706365	0.100391	0.0573591	0.0546932	0	0.0460141	0	0	0.105293	0	0.0807543	0	0.0530803	0.0995516	0.162922	0.0535072	0.106422	1.00073	0.697736	0.0611425	0.0768395	0.442545	0.0762244	0.0803346	0.063234
Ehe_000483	185.461	451.808	359.694	82.8291	129.556	135.94	314.326	433.978	39.9424	92.6699	94.6778	28.5697	211.658	187.722	190.83	81.7877	62.7724	112.582	81.2118	341.881	37.3455	46.805	79.1411	33.6071	26.8722	0	294.437	32.2723	12.5275	146.327	44.5589	139.336	45.6444	15.2603	54.2028	33.8953	120.815	252.327	187.096	218.608	135.787	105.571	8.63597	53.6224
Ehe_000484	0	0	0.315284	0	0.358172	0.237491	0	0	0	0.156361	0	0	1.87862	0.865079	1.14654	0	0	0.670133	0.989717	4.16755	2.91134	0.344154	0.273466	0.28724	1.01231	0.866121	1.36156	1.4741	0.642436	0.646035	2.26447	1.80473	4.43005	0	0	0.585319	10.0528	8.75342	7.94853	21.1309	11.9487	8.68958	1.24519	2.21319
Ehe_000485	0	1.5524	0.360324	0	0	0	0	0	0	0	0	0	0	0	0	0	0	0	0	0	0	0	0.273466	0	0	0.458534	0	0	0	0	0	0	0	0	0	0	0	31.081	16.7531	19.8246	0.221272	0.990917	0	0
Ehe_000486	0	0	0.630567	0.273544	0	0	1.06678	0	0	0.781804	0.30492	0	0	0.741496	1.46757	0	0.739078	0	0.824764	0	1.05411	0.458873	0	1.34045	1.28839	4.07586	0	0	0.5889	0.444149	5.04027	0.849284	0	5.37642	0	0.212843	1.13719	0.380583	0.24457	0	0	0.762244	6.30626	2.33966
Ehe_000487	24.6904	22.1515	5.31478	8.26103	2.09786	4.17984	6.72071	13.982	2.4823	3.5963	3.76068	0.878168	8.48225	7.97108	3.5772	1.61392	4.48374	2.20187	4.56369	3.31992	5.17015	2.5238	3.50037	3.44688	5.8898	15.6921	10.6493	2.68497	7.0668	3.95696	6.86645	5.25495	0.746637	5.91949	4.65513	1.38348	4.4123	5.3916	5.50283	5.30193	7.08072	9.9854	4.37823	0.822042
Ehe_000488	15.3307	2.14948	10.7647	0	0	0	10.8811	6.34157	14.3973	0.0521203	0	0	16.0537	15.2007	8.20921	0.189873	0.0492719	0	16.9352	4.59137	12.9505	0	0	0	36.8573	5.8081	2.869	0.105293	0	0	13.952	7.05967	37.5807	0	0.160522	0	3.3206	2.34693	2.4457	4.22617	1.25388	2.13428	0.0803346	44.2006
Ehe_000489	4.15542	0.835907	4.95446	6.40093	9.7218	11.0196	4.00042	0.152809	0.99292	9.27741	9.40171	8.72314	8.31147	5.0051	4.58615	12.5791	9.41093	10.8657	5.27849	5.86283	4.71839	4.99024	12.7982	9.57467	4.18728	4.48345	3.20939	7.84434	12.2598	7.34864	8.3274	8.0682	9.6565	11.4045	13.0023	9.89722	5.68595	6.53335	6.66454	4.14933	4.79423	5.10704	12.6125	6.76604
Ehe_000490	0.685845	0.298538	1.6665	1.20359	0.818678	1.94743	2.77362	0.458427	1.08319	2.24117	1.21968	2.22469	2.33404	1.29762	2.06377	2.0886	1.47816	1.48387	4.50871	1.83655	2.76076	2.06493	1.14856	1.77131	2.25469	1.4775	0.826661	2.57968	2.08792	1.69584	1.09571	1.91089	2.33946	1.73783	1.97977	1.9688	0.227438	1.26861	1.10057	0.537876	1.84394	0.68602	4.33807	3.3514
Ehe_000491	3.46957	1.43298	1.17105	0.218835	0	0	1.06678	1.45169	5.32566	0.364842	0.559021	0.117089	0.79699	2.22449	1.65101	0.142405	0.492719	0.526533	2.41931	1.27146	2.00782	0.401514	0.328159	0.14362	0.644197	1.01897	1.50744	0.368526	0	0.646035	0.730474	1.32701	1.99103	0	0.535072	0.159633	4.7762	1.71262	2.56799	4.76405	3.09781	2.8203	0.120502	1.64408
Ehe_000492	1.89616	1.07474	1.80162	3.22782	3.68405	5.98478	3.94708	4.73708	2.12124	3.96114	7.67383	3.74685	1.76476	4.44898	1.74274	3.32277	6.35607	6.6056	5.44344	2.61355	2.20861	4.87552	6.83665	4.16498	0.828253	1.68129	3.20939	6.15965	3.74754	7.30827	4.52894	2.97249	3.53408	4.72473	6.84892	6.3853	3.09316	1.71262	0.427998	3.38094	2.72903	1.82939	1.64686	5.69106
Ehe_000493	0.161375	0.179123	0.090081	0.0547088	0	0	0.0533389	5.1191	0.722123	0	0	0.234178	0.227711	0.123583	132.035	0	0	0	0.604827	0	0.200782	0	0	0.28724	725.32	372.075	65.0631	0	0	0	0.146095	0.477722	0	0	0	0	1.22817	0.634305	0.73371	1.15259	1.0326	0.914693	0	0.063234
Ehe_000494	0.322751	0.477661	1.71154	0.218835	1.02335	1.56744	1.54683	0.687641	1.12832	1.61573	1.42296	2.28324	0.853918	1.91553	0.779646	0.759491	1.42888	1.19667	1.37461	1.34209	0.351369	1.95021	1.42202	0.239367	1.15035	1.68129	1.0698	1.52675	2.08792	0.888298	1.16876	1.11469	2.19013	1.57491	1.76574	2.18164	0.864265	1.01489	1.52856	0.537876	1.77018	1.60071	2.16903	0.31617
Ehe_000495	0	0	0	0	0	0	0	0	0	0	0	0	0	0	0	0	0	0	0.219937	0	0	0	0	0	0	0	0	0	0	0	0	0	0	0	0	0	0	0	0	0	0	0	0	0
Ehe_000496	0.403438	0	1.17105	0.492379	0.358172	1.75743	0	0	0.451327	0.833925	0.762301	1.46361	0.967774	0.92687	1.23826	1.37658	0.886894	1.34027	0.659811	1.13018	1.00391	0.803027	1.14856	2.53729	0.598183	0	1.16705	1.05293	0.5889	1.21131	0	0.265401	0.547534	0.977531	0.749101	0.744952	0.818777	0.761167	0.48914	1.07575	1.0326	0.609795	0.642677	4.17344
Ehe_000497	5.60779	3.34363	7.61185	7.11214	6.7541	8.73968	6.08064	5.73034	2.39203	6.82776	5.89513	3.74685	5.29429	5.37585	5.22821	5.64872	4.43447	4.93026	5.38846	8.54702	5.22034	6.48158	7.11012	6.07992	3.77315	6.21569	6.75917	5.26466	4.28291	5.53167	3.43323	9.71369	5.32601	3.80151	6.09982	5.64035	5.54949	6.97736	5.93082	11.2186	9.21968	3.35387	7.75229	4.93225
Ehe_000498	1.16997	0.477661	1.8917	0.547088	0.767511	1.18746	1.76018	0.382023	0.541593	1.71997	1.0164	1.11235	1.36627	2.40986	2.33894	0.901896	1.9216	0.622266	0.934732	0.494456	0.652543	1.60605	0.382853	0.909594	4.00322	2.80215	3.01488	0.894991	0.5889	0.484526	0.511331	0.796204	0.248879	0.488765	0.588579	0.691741	2.31987	0.888028	2.56799	0.691555	2.87654	1.21959	7.43095	2.27642
Ehe_000499	0	0	0	0.109418	0	0	0.0533389	0	0	0	0	0	0	0	0	0	0.0492719	0.0478666	0	0	0	0	0	0	0	0	0	0.0526466	0.0535363	0	0	0	0	0.0543073	0	0.0532108	0.0909753	0	0	0	0	0	0	0
Ehe_000500	1.21032	0.537369	1.48634	1.14888	1.84203	0.664975	1.44015	0.458427	0.722123	0.677564	1.0164	1.34652	1.53705	1.11224	2.20135	0.569618	0.591262	0.622266	1.48458	2.26037	1.90743	0.803027	0.656319	0.7181	1.65651	1.42655	1.31293	0.894991	0.749509	1.21131	1.09571	1.38009	1.29417	0.705994	0.642087	0.798163	0.818777	0.888028	1.03942	0.691555	0.885089	0.762244	0.44184	1.13821
Ehe_000501	1.08928	0.119415	0.720648	2.5166	1.73969	1.61494	0.640067	0.458427	1.53451	2.91874	1.06722	5.03483	1.93555	2.10091	0.504477	3.27531	0.689806	2.872	0.879748	0	0.903521	0.688309	1.47672	2.48941	1.19637	1.78319	0.826661	2.10586	3.21218	0.686412	1.46095	1.16777	1.8417	0.59738	2.40782	1.9688	1.13719	0.507444	0.672568	0.845234	1.0326	0.381122	2.53054	0.94851
Ehe_000502	0	0	0.090081	0	0	0	0	0	0	0	0	0.0585445	0.170784	0.370748	0.091723	0	0.0985437	0	0	0	0	0	0	0	0	0	0	0	0	0	0	0	0	0	0	0	1.18268	0	0.122285	0.922074	0.516302	0.228673	0.0803346	0
Ehe_000503	0	0	0	0	0	0	0	0	0	0	0	0.0585445	0.113856	0.679705	0.0458615	0	0.295631	0	0	0	0	0	0	0	0.0920281	0	0	0	0	0	0	0	0	0	0	0	5.45852	0.380583	0.305713	1.30627	0.59006	1.82939	0.0401673	0
Ehe_000504	0.927908	2.03006	1.48634	0.43767	1.22802	0.949965	1.2268	1.83371	0.947787	0.364842	0.863941	0.585445	1.13856	1.91553	1.1924	0	0.591262	0.191467	0.659811	0.988911	1.45567	0.114718	0.984478	0.86172	0.920281	0.968017	0.583526	0.315879	0.267682	0.323017	0.657426	1.22085	0.647085	0.434458	0.642087	0.532108	1.31914	1.96635	0.672568	0.845234	1.40139	1.67694	1.32552	0.94851
Ehe_000505	0	0	0	0	0	0	0.106678	0	0	0	0	0	0	0	0	0	0.0985437	0	0	0	0	0	0	0	0	0.0509483	0.0972543	0	0	0	0	0	0	0	0	0	0	0.126861	0	0.153679	0	0	0	0.126468
Ehe_000506	2.70304	7.34404	1.4413	0.0547088	0.562841	0.569979	2.24024	4.73708	6.95044	0.833925	1.72788	0.175634	1.48012	4.69614	2.84341	0.189873	1.2318	1.1488	5.55341	5.15646	2.76076	1.03246	0.711012	0.0478734	2.85287	2.75121	3.74429	0.368526	0.267682	2.09961	2.7758	2.38861	4.03184	0	0.856115	0.106422	6.09534	3.17153	3.66855	6.91555	3.39284	9.29938	0.321338	1.96025
Ehe_000507	4.72023	23.9428	6.21559	0.984758	0.409339	0.379986	4.16044	7.02922	21.0318	0.729684	0.10164	0.585445	3.13103	4.2636	2.01791	1.13924	0	0.2872	7.36789	19.425	16.6649	0.573591	1.31264	0.478734	5.79777	2.955	2.47998	0.737052	1.44548	0.201886	3.57932	7.37816	11.0502	0.325844	0.588579	1.75596	6.27729	2.98124	3.11827	10.9112	4.35169	3.88745	0	9.42187
Ehe_000508	0.0403438	0.298538	0.090081	0.328253	0.614009	0.379986	0.0533389	0.0764045	0.0902654	1.19877	0.762301	0.117089	0.113856	0.185374	0.275169	0.0949364	0.394175	0.2872	0.109969	0.0706365	0.0501956	0.573591	1.47672	0.335114	1.01231	0.407586	0.243136	0.368526	1.07073	0.28264	0.0730474	0.0530803	0.0995516	0.760302	1.4982	0.319265	0.0454876	0.0634305	0.0611425	0.0768395	0.0737575	0.0762244	0.0401673	0.252936
Ehe_000509	103.038	41.258	18.6468	64.7205	11.5638	8.0272	14.6149	33.5416	25.8159	9.22529	8.79187	17.2706	37.9709	44.6133	15.0426	17.6582	21.384	12.6847	22.7085	13.1384	57.0222	12.9058	7.32889	50.8894	11.9637	26.1365	15.3662	6.42288	20.4509	10.3769	33.894	66.3503	7.36682	17.3783	15.4636	7.87521	3.63901	14.145	16.5696	27.9696	33.7809	29.6513	40.9706	5.18519
Ehe_000510	1.12963	1.07474	4.72925	1.47714	1.02335	1.85243	1.17346	0.458427	5.86725	1.82421	0.406561	6.08863	2.22019	3.76927	4.26512	2.0886	2.41432	2.39333	5.2235	1.97782	0.752934	4.93288	2.13304	1.10109	3.86518	4.58534	2.52861	3.68526	3.85462	0.888298	2.48361	2.33553	4.97758	0.814609	1.39119	4.84219	1.27365	0.253722	2.93484	2.76622	3.9829	2.74408	2.4502	1.01174
Ehe_000511	2.70304	0.537369	2.83755	8.47986	4.75857	8.83467	1.38681	2.29214	2.70796	7.76592	9.40171	9.42567	5.40815	4.57256	5.77855	10.7278	6.45462	7.4672	3.68395	5.2271	5.6721	9.75104	11.5403	8.90444	2.99091	3.56638	3.89017	7.79169	9.26179	6.41997	3.65237	5.99807	5.42556	9.99254	7.06295	7.82199	2.00146	2.72751	4.27998	6.07032	5.38429	4.87836	4.73974	13.8482
Ehe_000512	1.69444	0.835907	1.21609	2.84486	1.43269	2.46991	1.60017	1.60449	0.180531	2.13693	4.67545	1.0538	3.13103	0.617913	2.61411	5.31644	0.739078	4.0208	0.549843	1.69528	0.200782	1.2619	3.17221	0.670227	1.88658	1.52845	3.11214	2.73762	3.69401	5.1279	0.0730474	0.636963	0.547534	0	2.1938	0.478898	1.91048	0.507444	0.672568	0.537876	1.84394	0	0.120502	2.02349
Ehe_000513	0.484126	0.477661	0.405365	0.43767	0	0.664975	0.320034	0	0	0.104241	0	0.0585445	0.341567	0.185374	0.366892	0	0.295631	0.191467	0.439874	0	0.652543	0.229436	0.273466	0.0957467	0.138042	0.203793	0.68078	0.263233	0.321218	0.121131	0.292189	0.265401	0	0.108615	0.267536	0.425687	0.591339	0.697736	0.73371	1.22943	0.442545	0.533571	0.120502	0.189702
Ehe_000514	0	0	0.0450405	0.0547088	0	0	0.0533389	0	0	0	0.0508201	0.0585445	0.0569279	0	0	0	0.0492719	0	0.0549843	0.0706365	0.0501956	0.0573591	0.0546932	0.0478734	0.0460141	0	0.0486271	0	0	0	0.0730474	0	0	0.0543073	0	0.0532108	0	0	0	0	0	0.0762244	0	0
Ehe_000515	3.18716	5.13486	2.43219	3.44665	3.58172	1.94743	2.34691	3.74382	6.36371	2.44965	1.37214	2.81014	1.13856	3.64569	1.55929	1.70886	3.30122	1.19667	2.30934	2.04846	1.95763	2.98267	1.6408	1.67557	3.31301	2.64931	0.243136	3.00085	2.51621	0.484526	1.60704	1.75165	3.68341	1.84645	1.33768	3.19265	2.22889	1.96635	1.52856	0.845234	1.25388	0	4.01673	1.45438
Ehe_000516	3.38888	7.8217	7.3416	3.77491	17.1411	12.0171	9.28098	4.27865	5.95752	22.985	4.01479	12.47	11.7841	12.1111	6.09958	10.4905	12.2194	14.4557	6.92802	8.97084	1.65645	12.9058	6.07095	7.75548	18.4056	22.7739	5.98114	22.4801	23.0742	17.4833	20.8915	5.52035	10.3534	10.6985	4.4411	12.3449	0.454876	1.01489	1.03942	2.30518	1.77018	2.36296	4.45857	12.963
Ehe_000517	28.281	41.1983	45.3108	29.3786	40.0129	33.9137	53.979	28.1169	16.654	32.054	20.2264	14.6361	19.1278	42.4506	64.4354	21.0284	27.7401	33.5545	43.9324	113.372	31.7236	32.2358	28.2217	15.6067	15.2767	28.7858	21.3959	13.8987	25.8581	25.5184	23.9595	41.8272	31.309	12.4907	23.5432	13.0899	47.0342	47.7632	27.8198	30.5053	37.3213	20.8093	7.83262	28.7082
Ehe_000518	22.9556	1.97035	9.99899	9.73816	0.255837	4.65483	1.12012	0.382023	25.1841	0	0.35574	7.31807	37.0031	10.3192	9.72264	10.6329	5.9619	3.68573	1.86946	0	20.8312	0.286795	2.18773	9.76617	53.6524	1.06991	8.16936	19.6898	0.856581	5.77393	42.6597	23.9923	12.9915	13.0337	6.6884	9.57795	2.00146	3.61554	7.3371	15.9826	1.77018	35.1395	12.6929	4.11021
Ehe_000519	2.50132	0.537369	2.61235	0.601797	0.20467	0.189993	4.85384	3.4382	1.48938	0	0.15246	0.819623	2.56175	2.22449	2.79755	0.474682	0.246359	0.1436	8.52256	1.69528	7.22816	0.114718	0.0546932	0.239367	3.35903	2.44552	2.72312	0	0.0535363	0.121131	2.26447	2.76017	3.0861	0.488765	0.160522	0.851374	1.68304	2.66408	3.85198	11.3722	5.01551	2.21051	0.241004	8.78953
Ehe_000520	0.766533	0.656784	0.360324	1.58655	0.20467	0.284989	0.213356	0.229214	1.35398	0.260601	0.20328	0.64399	3.52953	1.91553	0.412754	1.66139	0.78835	0.335066	0.439874	0.282546	1.1043	0.114718	0	0.670227	0.598183	0.30569	0.0486271	0.315879	0.428291	0	0	0.743124	0.94574	0	0.107014	0.319265	0	0.507444	0.122285	0.768395	0.59006	0.381122	0.0401673	0.379404
Ehe_000521	0.0806877	0	0	0	0.255837	0.0949965	0	0.0764045	0	0	0	0.526901	0.455423	0.123583	0.183446	0.379746	0	0	0.109969	0.0706365	0.0501956	0.516232	0.218773	0	0.138042	0.101897	0.0486271	0	0.160609	0.201886	0.146095	0.159241	0	0	0.160522	0	0	0	0	0	0	0	0	0.31617
Ehe_000522	0.242063	0	0.495446	0.382961	0	0.379986	0.373373	0	0.857521	1.14665	0	2.22469	1.53705	0.741496	0.504477	0.189873	1.72452	0	0.164953	0.353183	1.05411	0.114718	0.820398	0.813847	1.05832	0.152845	1.31293	0.842345	0	2.66489	0.365237	0.106161	1.54305	0.108615	0	1.54311	0.409389	0.507444	0.24457	0.307358	0.221272	0.152449	0.682844	0.252936
Ehe_000523	2.33994	1.67181	1.12601	8.91753	7.47044	7.12474	1.54683	1.22247	0.767256	9.22529	7.16563	8.13769	2.10633	1.66837	2.24721	12.1993	8.52403	8.56813	3.02413	1.62464	1.55606	10.2099	10.5558	12.0162	8.46659	3.56638	8.16936	7.5811	4.92534	8.35807	1.60704	2.70709	1.19462	8.36332	7.16997	7.18346	3.59352	1.77606	0.305713	1.38311	0.59006	2.13428	4.94058	6.3234
Ehe_000524	0	0	0	0	0	0	0	0	0	0	0	0	0.113856	0	0	0	0	0	0	0	0	0	0	0	0	0.101897	0	0	0	0	0	0	0.298655	0	0	0	0	0	0	0	0	0	0	0
Ehe_000525	0.363095	0.119415	0	0.109418	0.153502	0	0.160017	0	0.315929	0.208481	0	0	2.61868	0.123583	0.137585	1.61392	0.246359	0.0957333	0.109969	0.353183	0.501956	0	0	0.478734	0	0.509483	0	0	0	0	0.146095	0	0.0995516	0.380151	0	0	0.181951	0.126861	0.24457	0.384197	0.147515	0.457346	0.0803346	0
Ehe_000526	2.74338	1.43298	0.720648	3.7202	1.94436	2.7074	1.60017	2.97978	0.767256	2.08481	2.08362	1.40507	0.512351	1.29762	0.687923	2.18354	2.90704	2.68053	1.42959	2.18973	2.20861	2.00757	3.00813	2.34579	1.42644	0.509483	0.632153	2.73762	1.71316	1.4132	1.68009	1.00852	0.647085	1.90075	1.17716	1.9688	3.59352	3.86926	3.36284	3.15042	3.02406	1.14337	21.6903	0.63234
Ehe_000527	1.6541	0	1.21609	2.73544	1.53502	2.27992	0.800084	0.382023	0.0902654	1.92845	1.37214	0.936713	1.0247	2.34807	1.74274	2.61075	2.85777	2.48907	1.15467	1.83655	1.55606	1.60605	2.84405	1.91493	0.828253	0.356638	0.291763	2.42174	1.01719	1.00943	1.75314	0.796204	0.248879	0.868916	1.28417	1.80917	3.22962	4.05955	3.60741	2.30518	3.31909	2.36296	19.1598	0.822042
Ehe_000528	3.14682	0	2.56731	3.00898	1.63736	3.03989	3.78706	0.764045	3.06902	2.86662	2.59182	4.39084	4.55423	1.79195	2.65997	3.32277	1.5767	3.06347	5.2235	4.66201	4.16623	3.21211	2.24242	3.5905	4.78546	2.29267	1.16705	2.10586	1.7667	1.61509	2.33752	4.14026	5.12691	2.38952	2.03327	4.31008	5.82242	4.24985	3.3017	3.22726	4.13042	2.28673	2.49037	1.20145
Ehe_000529	0.52447	0.298538	0.450405	0.547088	0.665176	1.28245	0.213356	0	0.406194	0.364842	0.965581	0.468356	0.113856	0.432539	0.229308	1.42405	0.591262	0.622266	0.76978	1.76591	0.803129	0.344154	0.382853	1.00534	0.414127	0.30569	0.0972543	0.631759	1.60609	1.33245	0.949616	0.212321	0.199103	0.380151	0.267536	0	0.591339	0.190292	0	0	0	0	0.0803346	0.822042
Ehe_000530	1.25066	0.119415	2.20698	0.656505	0.921013	0.522481	1.33347	0	0.857521	0.416962	0.30492	1.75634	1.48012	0.92687	1.37585	0.901896	0.344903	0.813733	1.26464	0.565092	1.40548	0.63095	0.875092	0.957467	1.28839	2.08888	3.45253	0.15794	1.49902	1.13056	0.803521	1.06161	1.24439	0.814609	1.55171	0.904584	3.18413	2.09321	5.19711	3.3041	4.13042	3.88745	2.04853	0.569106
Ehe_000531	0	0	0.090081	3.1184	2.09786	1.37745	0	0	0	1.77209	2.541	2.16615	0.341567	0	0	2.18354	1.62597	2.2976	0	0.0706365	0.0501956	2.81059	4.0473	2.48941	0.0460141	0	0	0.842345	0.481827	3.31093	0	0	0.0995516	2.17229	1.39119	2.23486	1.13719	1.20518	0.183428	0.153679	0.221272	0.152449	0.0803346	1.58085
Ehe_000532	14.8465	13.6731	19.9529	10.2853	10.2335	8.64468	19.5754	43.7034	8.93628	9.01681	11.8411	8.60605	9.90545	38.187	16.9688	14.8101	18.8219	8.9032	18.5847	43.6534	14.2555	23.7467	13.5639	19.4845	23.7893	11.7181	16.1928	18.9528	18.8448	9.04448	15.1208	13.907	12.0955	20.5825	10.862	9.20548	7.23253	10.5295	4.15769	6.83871	4.13042	2.74408	8.67613	5.56459
Ehe_000533	12.3856	1.37328	4.27885	13.3489	3.27471	4.74982	5.76061	2.06292	7.80796	2.24117	1.16886	7.61079	7.9699	2.65703	1.97205	8.92402	4.7301	6.55773	1.42959	7.55811	17.5183	1.5487	1.03917	14.0748	0.828253	3.36259	4.08468	2.42174	6.04961	7.71204	1.97228	6.36963	6.3713	1.90075	4.81565	5.32108	4.0484	3.36182	2.56799	3.3041	2.65527	4.03989	7.31045	4.93225
Ehe_000534	0.161375	0	0.0450405	0.0547088	0.0511674	0	0	0	0.0451327	0	0	0	0.113856	0	0.0458615	0.0474682	0	0	0.109969	0.494456	0	0.458873	0.765705	0	0.138042	0	0.632153	0.263233	0	0.484526	0	0.530803	0	0	0.321043	0	0.181951	0.253722	0	0.230518	0	0	0	0.126468
Ehe_000535	4.19576	9.13527	4.14373	1.53185	3.17238	3.22988	3.94708	7.64045	4.64867	3.3357	4.21807	2.40033	4.95272	6.85884	4.26512	3.37024	3.69539	2.4412	2.85918	14.0567	5.52151	1.72077	3.39098	2.25005	2.66882	9.47638	4.61958	1.84263	2.67682	2.26112	7.08559	4.88338	3.63363	2.9869	4.06655	3.19265	1.4556	1.58576	2.56799	4.45669	3.9829	0	0.44184	4.29991
Ehe_000536	0.201719	0.358246	0.315284	7.11214	11.001	11.9221	0	0.305618	0.406194	0	10.164	8.84022	0.398495	0.432539	0.321031	13.0538	10.3471	7.80226	0.329906	0	0.100391	5.85063	2.13304	2.58516	0.138042	0.356638	0	4.94878	6.69204	6.66223	0.219142	0.318482	0.248879	6.84271	1.92626	8.833	2.18341	1.96635	0.24457	0.230518	0.59006	0.228673	0.602509	1.13821
Ehe_000537	0	0	0	0	0	0	0.533389	0.382023	1.76018	0	0	0	0	0	0.0458615	0	0	0	0.164953	0	0.803129	0	0	0	0	0	0	0	0	0.0403772	0.657426	0.371562	0.447982	0	0.107014	0	0	0	0	0	0	0.609795	0	0.94851
Ehe_000538	0	0	0	0	0	0	0	0	0	0	0	0	0	0	0	0	0	0	0	0	0	0	0	0	0	0	0	0	0	0	0	0	0	0	0	0	0	0	0	0	0	0	0	0
Ehe_000539	0.121032	1.61211	0.405365	0	0	0	0	0	0	0	0	0	0	0.185374	0.733784	0	0	0	0	0	0	0	0	0	5.01553	1.5794	1.02117	0	0	0	0	0	0	0	0	0	0	0	0	0	0	0	0.0803346	0
Ehe_000540	0	0.0597076	0.135122	0	0.153502	0.522481	0	0.0764045	0	0.469083	0	0	0	0	0.0458615	0.237341	0.0985437	0.2872	0	0	0	0.286795	0	0.14362	0.0460141	0.0509483	0.0486271	0	0	0	0	0	0	0	0	0.106422	0.227438	0.190292	0	0	0	0	0	0
Ehe_000541	0.403438	0.477661	0	1.47714	1.89319	0.664975	0	0.152809	0.361062	0	0.2541	4.09812	0.853918	0.308957	0.963092	1.0443	3.25194	0.478666	0.659811	0.353183	0.100391	0.458873	0.546932	1.05321	0.0920281	0.509483	0.243136	0	0.321218	0.121131	1.09571	0.371562	0.547534	0.814609	0.535072	0.691741	0.181951	0	0.24457	0	0	0	1.04435	1.39115
Ehe_000542	0	0	0.270243	0.273544	0	0	0.533389	0.534832	0.225664	0	0	0	1.19548	0.185374	0	0.617087	0.492719	0.1436	0.659811	0.282546	0.351369	0.229436	0.328159	0.765974	0	0.713276	0.68078	0	0.214145	0.484526	0.949616	0.636963	1.69238	0.760302	0.214029	0.532108	0.136463	0.253722	0	0.384197	0	0	0.200836	1.70732
Ehe_000543	7.14086	9.31439	4.9995	4.75966	3.53055	5.03481	1.86686	4.96629	6.81504	2.55389	2.94756	5.44464	3.52953	3.64569	7.52129	4.50948	4.82864	5.93546	2.96915	2.75482	2.50978	3.15475	5.41463	2.1543	2.20868	2.19078	7.09956	1.52675	2.14145	4.2396	1.31485	3.60946	4.57937	1.41199	3.90603	5.42751	2.9567	2.15664	3.05713	2.76622	2.21272	1.37204	5.18158	1.39115
Ehe_000544	0	0.119415	1.4413	0.273544	0	0.142495	0	0	0	0	0	0	0	0	0.275169	0	0	0	0	0.141273	0	0.114718	0.437546	0.191493	0	0	0	0	0	0.201886	0	0	0	0	0.214029	0.159633	0	0	0	0.153679	0	0	0	0
Ehe_000545	0	0.0597076	0.180162	0	0	0	0	0	0	0	0	0	0	0	0	0	0	0	0	0	0	0	0	0	0	0	0	0	0	0	0	0	0	0	0	0	0	0	0	0	0	0	0	0
Ehe_000546	0	0	0.360324	0	0.102335	0	0.266695	0	0	0	0	0	0	0	0	0	0	0	0	0	0.100391	0	0.16408	0.239367	0	0	0.194509	0.105293	0	0.121131	0	0	0.0995516	0	0	0	0.136463	0	0	0	0	0	0	0
Ehe_000547	0	0	0	0	0	0	0	0	0	0	0	0	0	0	0	0	0	0	0	0	0	0.114718	0	0	0	0	0.0972543	0.105293	0	0	0	0	0	0	0.481565	0	0.136463	0	0	0	0	0	0	0
Ehe_000548	0	0	0	0	0	0	0	0	0	0	0	0	0	0	0	0	0	0	0	0	0	0	0.0546932	0	0	0	0	0	0	0	0	0	0	0	0	0	0	0	0	0	0	0	0	0
Ehe_000549	0	0	0	0	0	0	0	0	0	0	0	0	0	0	0	0	0	0	0	0	0	0	0.0546932	0	0	0.203793	0	0	0.0535363	0	0	0	0	0	0	0	0	0	0	0	0	0	0	0
Ehe_000551	0.927908	1.13445	1.17105	23.1418	20.4158	20.2817	1.2268	2.82697	0.406194	24.705	24.0887	14.9874	1.19548	8.40362	4.7696	23.829	20.6942	20.6784	3.73893	1.83655	1.35528	23.4025	12.2513	18.3834	2.02462	10.801	0.486271	15.0569	17.0781	21.7229	11.3223	2.28245	0.94574	26.5019	11.2365	25.8073	6.55022	6.34305	2.4457	2.5357	0.59006	0.762244	14.2594	5.69106
Ehe_000552	24.4887	12.7774	1.17105	2.62602	4.29806	0	9.49433	27.2	26.4478	3.80478	2.89674	6.38135	18.7862	11.0606	7.84232	4.12973	6.15898	1.53173	6.81805	24.3696	12.2477	1.43398	4.59423	2.48941	3.63511	9.78207	13.0807	2.15851	4.76473	9.7309	17.6044	11.3061	22.8969	6.29964	2.67536	6.11925	3.45706	3.23496	5.01369	10.3733	2.72903	19.4372	4.86024	2.90876
Ehe_000553	0	0	0	0	0	0	0	0	0	0	0	0	0	0	0	0	0	0	0	0	0	0	0	0	0	0	0	0	0	0	0	0	0	0	0	0	0	0	0	0	0	0	0	0.063234
Ehe_000554	0.161375	0.895615	0	0	1.17685	0	101.184	157.011	273.82	1.09453	1.0164	0	0	0	0.458615	0	0.541991	0	200.418	147.913	195.06	0	1.53141	0.813847	0	0.152845	0	0.421172	0	0.767166	151.5	91.4573	117.869	2.00937	0.481565	0.478898	0	0	0	0	0	0	0	238.961
Ehe_000555	1.77513	1.73152	1.30617	1.31301	2.09786	1.56744	0.853423	1.06966	3.61062	1.30301	0.559021	2.04906	0.910846	0.617913	1.92618	1.13924	1.08398	1.8668	2.69423	0.635729	1.50587	2.46644	1.31264	0.909594	2.11665	1.88509	0.875288	1.89528	1.65963	1.04981	1.46095	1.59241	2.83722	1.24907	1.81925	2.34128	0.454876	0.697736	0.611425	0.922074	1.0326	0.68602	2.24937	2.08672
Ehe_000556	24.6501	5.91106	33.5552	28.1203	36.994	39.566	14.6149	4.88989	22.9725	26.0601	31.0511	49.236	31.4811	23.4807	38.753	34.1771	38.2842	44.851	51.4103	27.6189	58.3775	47.8375	48.5129	45.6712	50.3394	41.7266	40.555	38.6426	33.3531	51.4809	43.8284	26.8586	63.5139	35.5169	35.2077	49.3265	10.3712	13.8913	9.23252	17.5962	14.7515	16.2358	65.1513	76.3234
Ehe_000558	1.04894	0.417954	1.35122	10.8323	11.615	11.6846	0.373373	0	0.541593	9.12105	12.6034	7.20098	4.44037	1.60657	1.46757	14.7151	13.9932	16.2268	3.29906	1.34209	0.602347	14.4545	13.2358	8.32996	0.414127	0.458534	1.0698	10.4767	9.74361	12.2747	1.75314	1.27393	1.24439	13.6854	9.89883	10.3761	12.6911	11.8615	6.11425	6.30084	7.59702	6.17418	2.69121	2.71906
Ehe_000559	0	0	0	0	0	0	0	0	0	0	0	0	0	0	0	0	0	0	0	0	0	0	0	0	0	0	0	0	0	0.0403772	0	0	0	0	0	0	0	0	0	0	0	0	0	0
Ehe_000560	0	0	0.180162	2.68073	0	1.85243	0	0	0	1.77209	0	0	0	0	0	2.37341	1.82306	1.5796	0.109969	0	0	2.17964	1.25794	0	0	0	0.194509	1.36881	1.71316	0	0.219142	0	0	2.33521	1.12365	1.43669	0	0	0	0	0	0	0	0
Ehe_000561	0	0	0	0	0	0	0	0	0	0	0	0	0	0	0	0	0	0	0	0	0	0	0.0546932	0	0	0	0	0	0	0	0	0	0	0	0	0	0	0	0	0	0	0	0.0803346	0
Ehe_000562	0.201719	0	0.720648	9.51933	8.64729	8.59718	1.81352	0	0.631858	12.6652	9.24925	8.13769	0.170784	0	0	11.8671	10.8398	7.70653	0.164953	0.353183	0.301174	9.75104	9.40723	8.37784	0	0	0.34039	10.0028	7.28094	16.1105	2.04533	0.902364	0.149327	12.4364	7.70504	9.47153	2.86572	2.15664	0.73371	0.384197	0	0.609795	0.522175	2.7823
Ehe_000563	0	0	0	0	0	0	0	0	0	0	0	0	0	0	0	0	0	0	0	0	0	0	0	0	0	0	0	0	0	0	0	0	0	0	0	0	0	0	0	0	0	0	0	0
Ehe_000564	0	0	0	0	0	0	0	0	0	0	0	0	0	0	0	0	0	0	0	0	0	0	0.109386	0	0	0	0	0	0	0	0	0	0	0	0	0.0532108	0	0	0	0	0	0	0	0
Ehe_000565	0	0	0	0	0.0511674	0	0	0	0	0	0	0	0	0	0	0	0	0	0	0	0	0	0	0	0	0	0	0	0	0	0	0	0	0	0	0	0	0	0	0	0	0	0	0
Ehe_000566	0	0	0	0	0.0511674	0	0	0	0.0451327	0	0.0508201	0.0585445	0.0569279	0	0	0.0474682	0.0492719	0.0478666	0	0	0	0	0	0	0	0	0.0486271	0	0	0	0	0	0.0497758	0.0543073	0.0535072	0	0	0	0	0	0	0	0.0401673	0
Ehe_000567	6047.42	4418.07	8389.61	945.751	460.865	874.063	6448.2	3009.27	10763.3	692.679	633.777	847.783	13231.6	10531.7	8221.23	1065.66	724.937	898.648	7443.38	7420.01	11979.8	507.743	558.144	599.757	5109.72	11715.8	2611.96	602.698	490.821	771.486	10197	9474.56	13414.1	562.677	338.54	750.752	250.455	1164.27	2876.21	64.4683	1371.22	2896.15	5495.77	5637.19
Ehe_000568	0	0	0	0	0	0	0	0	0	0	0	0	0	0	0	0	0	0	0	0	0	0	0	0	0	0	0	0	0	0	0	0	0	0	0	0	0	0	0	0	0	0	0	0
Ehe_000569	5.00264	0	8.60274	2.57131	4.09339	3.03989	5.44057	0.305618	0.315929	3.8569	4.16725	15.5143	14.5735	11.6168	13.6667	6.02846	3.54757	5.79186	19.4644	62.5839	9.83834	7.34196	14.9859	5.98417	19.0498	8.81405	10.0658	7.37052	7.60216	10.6596	20.8185	66.0849	20.4579	8.47193	6.20684	7.3431	2.36536	5.51846	12.8399	10.8344	25.225	25.5352	81.5396	16.3776
Ehe_000570	0.242063	0.179123	0.630567	0	0.511674	0	0.693406	0.152809	0.270796	0.208481	0.35574	1.93197	0.683134	2.10091	1.1924	0.474682	0.295631	0	0.989717	7.3462	1.05411	0.344154	1.96896	1.29258	1.56448	0.203793	1.21568	0.631759	0	0.888298	1.89923	5.41419	2.58834	0.760302	0	1.06422	0	0	0.73371	0.461037	0.958847	2.66785	11.2468	1.20145
Ehe_000571	19.2037	19.2259	15.4039	4.26729	8.39145	5.3198	22.7224	11.9955	23.2433	4.95143	4.77709	27.7501	21.7464	24.0986	20.3625	10.6803	3.89248	8.13733	26.0625	96.6307	16.163	11.9307	16.1345	8.6172	21.9027	20.1755	15.9497	13.2669	14.1871	13.2033	26.224	111.415	36.7843	10.3184	7.33049	16.7082	3.59352	8.94371	19.9325	19.9783	44.0332	26.2212	119.699	31.4273
Ehe_000572	10.0456	9.31439	9.27835	12.6924	11.7685	11.1146	8.74759	12.6831	7.80796	11.8834	12.6542	7.55224	9.90545	11.9875	7.65887	16.1392	12.4658	12.1103	8.63253	5.43901	5.22034	11.5292	7.16481	12.3992	5.29162	7.54034	10.5035	9.84491	13.277	15.1414	9.49616	7.16584	10.1543	14.7716	7.70504	10.6954	13.2369	9.51458	6.90911	16.3668	6.26938	9.90917	13.4159	6.63957
Ehe_000573	3.50991	2.14948	1.8917	2.07893	3.01888	2.5649	1.81352	1.22247	0.857521	2.86662	2.33772	1.34652	2.33404	1.79195	3.21031	3.41771	2.51287	3.11133	2.52928	0.706365	0.702738	3.84306	1.6408	2.05855	2.34672	3.46448	2.96625	2.89556	3.96169	5.16828	3.72542	1.38009	0.846189	3.96443	1.60522	1.59633	3.91194	3.80583	0.917138	1.76731	1.84394	1.21959	3.09288	0.758808
Ehe_000574	26.869	2.68684	26.0334	21.1723	25.6349	33.6762	22.2957	6.8	13.3593	30.8552	27.8494	29.1552	37.2308	25.0873	28.5717	24.0189	21.5811	30.2039	24.8529	34.2587	25.8507	28.909	19.5802	19.6281	14.4484	20.0227	25.5292	17.2681	31.2117	25.0742	23.3752	25.5847	41.3139	23.7866	20.3327	26.3926	69.2322	48.2072	38.4586	34.2704	64.3165	46.7256	24.02	35.9801
Ehe_000575	10.2473	1.37328	10.1341	9.19108	7.0611	12.302	7.04074	4.66068	7.26637	9.01681	8.74105	7.43516	7.85604	8.589	10.8233	7.73732	7.48932	8.3288	6.81805	10.0304	11.1936	6.36686	6.28972	7.65974	3.86518	4.48345	8.0721	5.21201	7.97691	9.12524	7.37778	8.0682	11.5978	8.52624	5.02968	7.44952	18.286	15.033	11.3725	10.4502	15.7841	9.6805	4.98074	6.63957
Ehe_000576	25.0535	12.2401	26.9342	15.975	26.9652	40.4685	33.5502	26.0539	21.7088	36.849	30.8986	28.3941	22.7142	29.9688	22.518	18.3227	27.4937	24.4599	23.0384	36.731	32.5769	22.6568	25.9793	24.9899	13.6662	21.2454	25.6265	18.1104	28.4278	37.9545	24.4709	28.0795	40.3682	27.6967	23.3827	26.2329	54.5852	39.9612	31.6718	35.1925	45.5083	40.7038	20.164	24.598
Ehe_000577	1.25066	1.37328	4.81933	91.2543	128.174	120.028	3.52037	0	3.02389	177.157	106.011	72.6538	1.25241	1.29762	3.25617	100.443	164.223	127.373	2.52928	16.5996	6.8266	115.808	179.995	96.3691	1.51846	1.27371	0.826661	164.994	111.409	202.895	1.3879	9.28905	5.07713	172.969	176.788	91.363	51.8559	44.5917	11.8616	7.06923	2.65527	1.67694	4.61924	51.6622
Ehe_000578	38.1249	25.3757	105.44	52.9034	102.898	102.929	170.151	36.1393	31.8637	137.754	80.3973	72.1269	91.7677	98.4954	74.1122	91.8984	84.6491	77.0653	125.529	129.618	90.603	120.741	134.217	129.019	125.664	88.4462	73.3783	110.716	104.878	88.103	102.705	165.504	84.7184	110.352	154.796	87.5851	72.5983	101.172	145.825	153.756	140.729	156.489	87.7655	72.9088
Ehe_000579	2.25925	6.03047	14.0076	3.82961	17.2946	19.9968	28.5897	13.218	9.3876	23.9232	13.6706	18.2659	12.8657	22.3685	16.7853	13.1962	15.767	13.5463	16.2204	22.9569	11.294	23.4025	25.1042	15.5588	20.6143	14.1636	18.3324	17.1628	20.1297	16.7565	14.6095	27.124	24.8879	17.2697	24.9344	22.1357	11.4629	15.2868	19.8713	28.0464	23.7499	30.2611	14.8217	11.888
Ehe_000580	0	0	0	0	0	0	24.6426	23.609	48.0212	0	0	0	0	0	0	0	0	0	17.2651	0	31.1715	0	0	0	0	0.152845	0	0	0	0	17.8966	14.0663	13.7879	0	0	0	0	0	0	0	0	0	0	41.2286
Ehe_000581	0	0	0	0	0	0	26.9895	49.5865	161.71	0	0	0.117089	0	0	0	0	0	0	29.9664	0	52.9563	0	0	0.0957467	0	0	0	0	0	0	33.3096	22.9838	47.1377	0	0	0.585319	0	0	0	0	0	6.02173	0	123.37
Ehe_000582	3.26785	0	5.4499	4.92379	5.98658	9.45215	0.800084	0	0.902654	3.3357	4.11643	4.8592	4.04188	3.39852	6.37475	3.60758	3.64612	8.9032	4.06884	2.47228	1.70665	7.68612	5.46932	3.63838	3.03693	6.52138	4.18193	3.42203	4.44352	3.67432	4.82113	1.16777	6.66996	2.00937	3.04991	4.20366	1.22817	3.23496	1.10057	1.15259	0.59006	0	0.241004	1.45438
Ehe_000583	92.1857	21.9127	102.377	119.046	147.925	168.524	87.3158	50.9618	72.5734	150.576	141.585	150.811	109.017	109.556	93.8327	109.034	116.528	142.26	79.8921	106.661	45.2764	121.659	151.828	95.7946	85.7242	94.0505	98.7131	92.8159	93.0462	143.177	188.681	52.231	176.804	98.0246	99.9515	90.9373	54.3122	41.9276	12.4119	15.5216	11.2111	16.7694	7.67195	57.6062
Ehe_000584	31.0244	35.3469	27.1144	27.5732	26.5047	24.6516	28.2163	31.3259	35.4292	37.4224	26.6805	20.7248	24.1374	30.8957	24.7194	24.2088	29.2675	21.3485	19.2995	21.6854	36.2412	25.1233	27.4013	39.6391	40.8605	25.8308	34.4766	29.9559	23.556	25.155	34.8436	17.7819	15.0821	33.5619	33.1745	16.8678	24.5178	22.9619	18.6485	25.6644	16.7429	17.6841	28.2376	32.6287
Ehe_000585	39.8597	21.0768	28.6007	26.0961	19.8529	27.1215	13.1214	8.4045	12.592	23.7669	22.7166	19.6124	36.8323	27.25	32.4241	27.0569	29.6617	24.6035	14.7908	16.7409	17.8194	23.8614	18.1035	24.6548	34.1885	39.434	44.1048	25.2703	28.9096	20.6327	10.4458	20.9667	12.3444	24.4926	26.8606	25.3816	98.2078	124.831	130.356	128.015	100.679	99.854	32.7363	15.1762
Ehe_000586	20.7771	15.8822	42.3831	17.2333	34.0263	32.0613	38.404	34.9933	39.7168	20.2227	32.5248	37.2343	31.595	49.1859	36.5516	33.2277	34.3425	32.8365	63.7817	78.9716	56.5202	44.3959	33.9098	37.1019	33.1761	34.9505	38.6099	27.6921	45.1311	47.1201	31.9947	46.3921	76.9534	23.7323	33.9236	41.4512	48.2624	28.6706	13.8182	29.2758	21.5372	16.8456	26.2694	60.0723
Ehe_000587	10.2473	1.85094	9.54859	10.2305	11.7685	9.54715	7.46745	3.74382	7.49203	12.9258	15.6018	10.4795	11.044	14.212	8.943	10.3006	15.4221	9.1904	6.10325	18.7893	11.3944	6.82573	14.1109	12.3035	12.7459	9.01784	13.4697	10.2661	6.53143	14.5762	12.6372	10.6691	11.0502	16.2922	10.2734	10.0036	9.1885	11.4809	12.2285	11.1417	9.66223	15.626	23.7389	16.4408
Ehe_000588	46.5971	38.7503	51.121	21.9382	15.3502	18.9993	19.4154	23.8382	41.5672	11.6749	13.6198	14.9874	49.4703	20.2058	50.4935	26.9619	11.6774	27.1883	45.1421	12.2201	21.5841	26.6146	8.64153	14.6971	24.7556	42.5928	19.9371	17.5839	25.4833	10.4173	18.7001	17.0388	22.1502	13.3596	13.5908	22.455	37.9367	88.1685	65.9728	126.017	91.9018	33.7674	16.8301	10.1174
Ehe_000589	42.119	38.7503	15.2237	18.9839	14.4804	4.74982	46.6182	74.1888	41.6124	22.8808	18.4985	15.9827	28.9193	34.1706	22.7015	15.4272	19.9551	12.206	13.801	24.4402	36.693	9.12009	17.9394	17.9046	19.7861	9.37448	39.8742	13.846	6.69204	20.9557	42.6597	11.4123	15.8287	23.4607	12.0391	15.4311	14.6015	36.1554	31.305	35.7304	36.6575	54.1193	33.138	5.69106
Ehe_000590	44.0958	56.5431	33.1498	9.30049	7.2146	4.46483	20.6422	9.16854	13.6752	9.79861	7.47055	10.7136	28.8055	23.1718	36.4599	7.92719	7.58787	6.50986	10.7769	13.7035	12.9003	8.77594	5.96156	8.85657	36.3051	48.8084	45.6609	12.5825	8.67289	6.46035	11.6876	14.3317	10.3534	8.52624	7.91907	9.3119	49.627	40.7858	55.6397	35.423	40.2716	53.5095	22.1723	6.7028
Ehe_000591	42.5224	3.881	76.6589	38.6244	23.9463	31.8713	14.1348	15.8921	24.2814	24.8614	35.2691	26.8134	93.5894	20.2058	61.8213	32.2784	23.9954	32.3578	99.9064	20.6259	48.8905	26.0984	19.6349	23.6973	39.6181	28.8367	25.8696	21.3219	30.8369	36.1779	53.1054	16.7203	52.4637	25.2529	18.1925	23.0935	38.801	38.9464	34.9124	52.4814	41.1567	41.1612	9.88115	11.7615
Ehe_000592	0.242063	0.238831	0.450405	21.0629	40.2176	50.7281	1.28013	0	0.676991	32.0019	41.1134	35.7122	0.79699	0.741496	0.366892	26.155	39.0726	30.3475	0.329906	0.777002	0.552151	43.8223	44.9578	33.8465	0.23007	0	0.534898	40.4852	36.03	44.8994	1.46095	1.43317	0.696861	37.472	38.8462	41.9834	15.5568	16.6188	4.34112	3.84197	1.0326	0.609795	3.69539	24.7245
Ehe_000593	3.9537	0	5.17966	25.2207	26.1465	34.9587	3.62705	1.52809	1.26372	20.5875	27.2904	15.3387	7.74219	7.90929	6.69578	23.3544	25.0301	28.2413	11.0518	9.6772	5.17015	19.8462	26.8544	16.5163	5.10756	3.41353	11.1842	18.0578	21.4681	21.8844	8.61959	5.14879	6.07265	26.1218	19.2626	21.3375	13.3734	10.6563	3.85198	3.91881	2.50775	1.82939	2.12887	9.35863
Ehe_000594	0	0	0	0	0	0.0474982	0.0533389	0	0.0451327	0	0	0	0	0	0	0	0	0	0	0	0.0501956	0	0	0	0.0460141	0	0	0	0	0	0	0	0	0	0	0.0532108	0.227438	0	0	0	0	0	0	0.063234
Ehe_000595	1.16997	0.298538	1.57642	6.01797	5.93542	9.21466	0.746745	0.305618	0.406194	5.00355	8.84269	3.98103	1.48012	1.79195	1.60515	6.1234	8.52403	4.21226	1.20965	2.8961	1.35528	4.53137	9.84478	5.07458	0.874267	1.17181	1.84783	3.73791	3.5334	10.2154	1.89923	0.849284	2.28969	6.89702	3.47797	4.78898	3.13865	2.60065	0.97828	1.69047	0.29503	0	0.562342	4.61608
Ehe_000596	0.968252	0.716492	0.450405	5.36146	6.60059	5.4148	0.960101	0.305618	0.406194	4.95143	6.14923	4.44938	2.4479	1.29762	0.825507	7.40504	5.41991	4.93026	1.86946	1.41273	0.752934	4.81816	6.18033	3.06389	1.88658	1.12086	2.09097	4.47496	6.26375	5.89507	1.3879	1.43317	2.38924	5.70226	5.1902	4.57613	2.72926	2.72751	1.16171	0.537876	0.737574	0.381122	0.401673	0.695574
Ehe_000597	0	0	0	0	0	0	0.0533389	0	0	0.0521203	0	0	0	0	0	0	0	0	0	0	0	0	0.0546932	0	0	0	0	0	0	0	0	0	0	0.0543073	0	0	0	0	0	0	0	0	0	0
Ehe_000598	0.0403438	0	0.0450405	0.0547088	0.0511674	0	0.0533389	0.152809	0.0451327	0.0521203	0.10164	0.0585445	0	0.185374	0.0458615	0	0.443447	0.0478666	0.0549843	0	0.0501956	0.0573591	0.0546932	0.0957467	0.0460141	0.0509483	0.0486271	0.315879	0.267682	0	0.0730474	0.0530803	0	0.0543073	0.0535072	0.0532108	0	0.0634305	0.0611425	0	0	0.0762244	0.0401673	0.063234
Ehe_000599	6.21295	1.31357	5.94535	28.5033	27.1187	41.9884	4.85384	3.28539	1.48938	25.3826	35.1167	16.3339	8.31147	9.51587	8.07163	27.579	35.3279	30.8261	9.51228	9.6772	7.83051	24.8365	34.5661	21.2079	7.40827	5.50241	11.2815	21.1639	22.6459	35.1281	9.35006	5.83883	7.16771	28.457	24.7738	25.1687	15.1929	12.0518	3.11827	2.22835	2.58151	2.8203	4.65941	12.0777
Ehe_000600	0	0	0	0	0	0	0	0	0	0	0	0	0	0	0	0	0	0	0	0	0	0	0	0	0	0	0	0	0	0	0	0	0	0	0	0	0	0	0	0	0	0	0	0
Ehe_000601	0.282407	1.07474	1.03593	16.4126	17.4481	19.1893	0.906762	0.382023	0.315929	18.2421	16.9231	18.383	0	0.556122	0.366892	15.617	15.225	19.6732	0.549843	0.635729	0.250978	20.2478	15.5329	17.2344	0.322098	0	0.437644	16.7416	16.8104	12.4765	0	0.318482	0.199103	14.0656	18.567	17.666	7.82387	11.7347	9.59938	20.9772	11.6537	11.9672	56.3949	9.42187
Ehe_000602	0	0	0	0	0	0.0474982	50.9387	44.9259	88.2344	0.104241	0	0	0	0	0	0	0	0	59.9878	0	85.8847	0	0	0	0	0.101897	0	0	0	0	47.846	30.415	46.5404	0	0	0	0	0	0.122285	0	0	11.2812	0	105.727
Ehe_000603	0	0	0	0	0	0	73.3944	67.4652	100.646	0	0	0	0	0	0	0	0	0	74.8336	0	95.472	0	0	0	0	0	0	0	0	0	53.9089	43.7381	55.052	0	0	0	0	0	0	0.230518	0	12.6533	0	114.39
Ehe_000604	0.0806877	0	0	0	0	0	89.8761	93.8247	162.433	0	0	0	0	0	0	0	0	0	85.5555	0	131.713	0	0	0.191493	0	0	0	0	0	0	61.7981	56.4243	65.2063	0	0	0	0	0	0	0	0	15.9309	0	156.314
Ehe_000605	6.29364	0.955322	8.24241	8.86282	8.28912	8.83467	6.13398	4.88989	3.29469	6.77564	13.1624	9.6013	10.4747	6.48809	4.7696	9.54111	9.55874	11.1051	14.6258	8.97084	7.73012	11.4145	9.73539	7.46824	4.32532	6.31759	8.65563	6.73876	8.67289	18.412	7.66997	3.45022	12.5435	4.5075	6.58139	9.25869	51.7194	55.692	45.2455	69.6934	53.4742	55.9487	8.03346	18.7173
Ehe_000606	1.73479	0	1.53138	4.04845	2.5072	3.79986	1.01344	0.229214	0.676991	2.34541	4.06561	2.86868	4.09881	1.48299	1.88032	4.79429	4.08957	5.93546	6.43316	2.40164	2.66037	3.95778	3.77383	2.01068	2.07063	1.83414	2.869	2.05322	3.47986	5.61243	2.48361	1.80473	3.58386	2.00937	2.03327	3.13944	20.151	24.5476	17.609	24.3581	21.3159	26.831	3.85606	2.46613
Ehe_000607	0	0	0	0	0	0	0	0	0	0	0	0	0	0	0	0	0	0	0	0	0	0	0	0	0	0	0	0	0	0	0	0	0	0	0	0	0	0	0	0	0	0	0	0
Ehe_000608	0	0	0	0	0	0.664975	0	0	0	0	0	0.409812	0	0	0	0	0	1.1488	0.934732	0	0.200782	0	0	0	0	0.254741	0	0	0	1.04981	0	0	0.447982	0	0	0	2.31987	0	2.26227	1.53679	0	0	0.361506	0
Ehe_000609	0	0	0	0	0	0	0	0	0	0	0	0	0	0	0	0	0	0	0	0	0	0	0	0	0	0	0	0	0	0	0	0	0	0	0	0	0	0	0	0	0	0	0	0
Ehe_000610	0	0	0	0	0	0	0	0	0	0	0	0	0	0	0	0	0	0	0	0	0	0	0	0	0	0	0	0	0	0	0	0	0	0	0	0	0.0454876	0	0	0	0	0	0	0
Ehe_000611	5.80951	6.98579	5.99039	59.6326	67.848	74.8572	8.80092	8.63371	8.30442	67.1309	78.0596	58.8958	8.70996	6.48809	5.73269	73.4333	75.0411	64.0456	12.6464	14.4805	6.57562	54.5485	62.1862	56.3948	5.42966	2.80215	5.738	50.2775	46.6837	62.0193	6.64731	8.22744	8.81032	61.2586	47.6749	60.8732	19.1048	22.0104	11.1279	9.83546	9.29344	10.1378	6.22593	23.3333
Ehe_000612	6.13226	11.1653	5.81023	62.6416	60.0193	69.7749	6.40067	8.93933	8.98141	49.41	64.948	48.592	3.41567	4.20181	3.66892	59.7625	63.0187	50.4993	6.32319	10.9487	4.91917	43.2487	57.6467	55.1022	3.03693	2.955	5.44624	44.6969	40.4199	51.3194	7.01255	5.57343	6.32153	50.3971	42.5382	57.042	14.9199	21.503	7.21482	6.99239	6.63817	5.03081	3.77573	25.2304
Ehe_000613	75.8868	197.931	82.0638	62.2039	70.2017	68.8724	107.318	108.036	164.103	48.4197	79.7367	90.3928	58.1233	78.166	80.2118	64.4618	67.3547	65.673	84.6208	131.525	99.839	68.4294	82.1492	88.8051	98.6542	104.495	92.6347	72.0205	69.5437	77.8875	108.548	104.674	119.412	74.4009	82.0801	96.152	85.6532	44.4014	31.7941	44.1059	48.9749	41.1612	98.0082	131.716
Ehe_000614	0.484126	0	0.675608	0	0.460506	0.664975	0	0	0.676991	0	0.30492	0	0.227711	0	1.46757	0.474682	0	0	1.31962	0.918275	0.552151	0.63095	0	0.86172	0.644197	1.22276	0.486271	0	0.5889	0.524903	0.511331	0.424642	0.995516	0.217229	0	0.585319	0.95524	0	0.366855	0.922074	0	0.304898	1.08452	0.569106
Ehe_000615	0	0	1.62146	0	1.27918	2.42241	0	0	1.39911	0	0.914761	3.21995	1.36627	0	1.74274	0.996832	0	1.34027	2.0894	0	5.52151	1.95021	0	3.97349	3.5891	3.10784	0	1.26352	2.99804	0	1.16876	2.12321	3.58386	0	1.44469	3.56513	2.68377	1.58576	0.794853	1.30627	0.663817	0	2.16903	2.7823
Ehe_000616	4.39748	10.8668	5.31478	3.50136	6.54943	1.80493	4.58715	5.0427	4.06194	2.71025	2.49018	3.51267	4.26959	5.80839	2.79755	3.03797	5.41991	2.0104	4.23379	7.62874	1.55606	2.17964	4.75831	2.10643	1.24238	2.54741	3.84154	2.31645	1.82024	3.1898	3.94456	1.59241	0.398206	2.9869	2.40782	0.691741	0.77329	0.444014	2.07885	0.998913	1.10636	2.05806	2.65104	0.31617
Ehe_000617	0	0	0	0	1.99553	0	0	0	0	0	0	0	0	0	0	0	0	0	0	4.94456	0	0	0	0	0	0	0	0	0	3.31093	0	0	0	2.93259	0	0	0	0	0	0	0	0	0	0
Ehe_000618	1.6541	0.298538	1.08097	1.75068	1.99553	1.04496	1.38681	0.534832	0.947787	1.56361	2.541	2.45887	1.53705	3.15136	1.69688	1.66139	1.72452	2.48907	2.36432	3.46119	2.00782	1.43398	2.35181	2.25005	3.22098	2.19078	3.84154	1.94792	2.24853	1.97848	3.36018	2.97249	3.13588	2.55244	2.83588	2.07522	2.27438	0.888028	1.34514	1.45995	1.47515	1.75316	2.65104	3.79404
Ehe_000619	24.6097	12.0012	32.5192	24.4548	34.0263	33.2488	19.042	9.24495	24.7327	32.5752	28.0527	41.8593	27.7808	32.5022	34.3044	30.5221	27.0995	30.5389	37.7192	71.7667	36.8436	39.7498	34.949	37.5327	46.7963	36.6828	46.8279	31.6932	32.1753	37.8738	36.1584	58.0167	62.7673	32.693	33.335	43.2072	39.1194	34.6331	32.7113	28.6611	28.1016	37.1213	38.6811	61.0208
Ehe_000620	285.634	157.449	264.388	86.0022	110.88	82.9794	542.83	344.355	747.804	126.392	104.893	187.284	267.561	307.288	226.464	86.4871	94.06	64.3806	255.402	461.68	448.397	80.0733	124.044	113.268	190.544	184.127	224.803	89.0253	65.1537	144.833	336.675	327.93	717.419	97.7531	108.031	116.851	388.919	285.374	228.428	271.09	297.021	341.562	49.3254	137.028
Ehe_000623	599.348	542.086	536.252	1380.52	1182.02	1477.77	1103.58	478.369	628.563	1663.58	1266.59	1475.44	1079.47	1083.02	1221.15	1177.35	1365.62	1268.99	933.248	1481.18	1180.3	1205.92	1347.31	2106.14	1372.65	1071.75	1198.08	1637.89	1739.66	1271.6	935.225	1516.72	1638.87	1515.93	1634.16	1804.49	1174.9	1766.41	2403.94	1034.26	1788.77	2196.86	1831.31	1265.94
Ehe_000624	35.5833	368.456	236.418	349.972	749.807	1076.5	741.891	303.402	198.268	1143.73	888.386	617.762	430.261	744.709	560.107	479.998	944.148	515.332	571.341	1120.29	733.759	789.376	958.171	1262.28	876.752	739.259	848.009	1087.36	1061.09	828.014	655.892	990.637	656.443	1025.1	1076.35	728.776	661.436	927.418	1328.5	717.835	810.299	1478.14	1119.94	819.449
Ehe_000625	22.6732	36.6008	27.0243	44.5329	41.1386	80.4145	30.5099	41.2584	35.8805	53.6839	50.7692	45.6062	21.8034	35.9008	34.0751	32.0885	39.319	43.9416	43.4376	38.9914	35.5887	50.1318	41.3481	59.2193	21.1665	33.8297	35.9354	43.4334	39.4027	56.528	27.9041	35.8823	51.7171	41.2735	36.4919	39.5357	10.8261	41.7373	41.7603	64.3915	63.6527	50.3081	34.4635	35.2846
Ehe_000626	299.109	119.774	397.302	605.626	669.065	814.69	411.137	179.933	270.119	787.538	790.811	686.786	333.654	344.981	377.394	610.156	679.952	651.226	549.018	358.975	455.826	736.261	624.323	828.113	361.21	396.378	440.756	613.911	647.147	724.084	483.281	424.217	621.65	659.996	628.335	611.02	180.177	299.012	303.267	264.482	379.998	371.213	454.734	424.806
Ehe_000627	15.8551	2.08977	22.0698	40.7033	54.2374	53.863	16.5884	1.22247	9.3876	53.1627	40.3511	71.1902	22.9419	15.2625	19.9498	41.9144	40.9942	56.004	28.8118	16.5996	23.2908	57.3591	49.2786	55.1022	25.4918	18.6471	14.1991	51.4883	55.999	49.5832	26.5892	30.4681	34.3951	58.5975	63.6201	74.8677	20.0146	20.1709	21.3387	26.1254	26.1101	19.7421	20.6058	24.4716
Ehe_000628	3.34854	0.238831	6.03543	17.9445	19.6483	17.0994	4.05376	0.458427	1.66991	24.5487	19.3624	34.3071	8.76689	8.65079	11.2361	19.462	20.7927	24.8907	8.0277	7.06365	7.12777	26.1557	26.5809	16.9472	5.75176	6.31759	8.16936	24.5333	22.4317	25.2761	11.1032	8.43976	10.4031	20.0937	29.322	32.8311	6.68668	6.15276	6.54225	6.224	7.9658	8.84203	6.42677	17.9585
Ehe_000629	0	0	0	0	0	0	0	0	0	0	0	0	0	0	0	0	0	0	0	0	0	0	0	4.88308	0	0	0	0	0	0	0	0	0	0	0	0	0	0	0	0	0	0	0	3.73081
Ehe_000630	7.74602	0.656784	12.7014	36.2719	38.222	33.1538	8.00084	2.29214	5.82212	36.38	45.179	49.353	12.7518	12.6672	12.4285	32.9904	38.3335	35.6606	10.502	9.60656	11.545	30.2856	53.2165	32.889	9.98505	8.71215	9.04465	32.167	32.9248	48.0084	17.5314	10.1914	15.1318	35.6799	40.2374	49.2732	10.5531	14.6525	8.43767	6.6082	12.3175	13.9491	10.4837	24.9774
Ehe_000631	5.36573	1.25386	4.18877	18.601	14.1734	16.6719	7.57413	1.14607	3.56548	15.7403	19.8198	32.258	8.08376	5.6848	5.68683	16.1392	19.9058	15.5567	6.6531	3.39055	7.73012	14.1103	22.0414	17.1387	3.08294	3.10784	5.49487	12.7405	14.6154	23.015	9.5692	5.04262	6.3713	15.8034	18.2995	17.8788	5.73144	7.6751	6.48111	4.30301	6.56441	7.31754	3.97656	11.7615
Ehe_000632	3.63095	0.895615	2.56731	9.62875	13.2012	5.93728	4.58715	1.6809	1.89557	14.8022	13.3149	18.0903	5.18043	2.96598	5.73269	14.9525	11.0862	15.7481	2.58426	2.96673	3.06193	12.7911	15.5876	9.14381	3.17497	3.20974	4.27919	12.4246	9.79715	17.2814	6.13598	4.45874	4.9278	12.7622	14.0724	14.2073	4.50328	3.61554	3.97426	1.30627	4.57296	4.26857	3.77573	10.6865
Ehe_000633	3.26785	0.119415	8.91802	18.3274	18.1644	20.4242	2.34691	0.152809	1.26372	15.9488	22.5133	22.5982	6.66056	7.41496	7.79646	20.6012	17.7871	22.0665	7.53284	4.73265	10.0391	23.5172	24.6666	23.6973	4.55539	4.73819	7.39132	16.2151	21.1469	25.1953	7.66997	5.20187	9.80583	13.6854	25.737	23.3596	7.45997	7.04079	7.52053	7.68395	6.49066	7.08887	4.86024	13.2159
Ehe_000635	1.73479	0	4.68421	14.8261	19.2901	15.5319	3.20034	0	0	17.0433	16.3132	19.5539	7.40062	4.07823	7.65887	18.4651	15.6192	19.2424	6.10325	4.52074	5.32073	10.382	19.963	13.4524	3.9112	4.94198	6.41878	16.7942	15.1508	23.4188	9.93444	5.09571	4.43005	13.8484	16.8013	20.4862	6.45924	5.58189	5.50283	3.38094	4.86799	6.09795	4.21757	8.47336
Ehe_000636	0	0	0	0	0	0	0	0	0.270796	0	0	2.1076	0	0	0	0	0	0	0.109969	0	0	0	0	0	0.184056	0	0	0	0	0	0	0.477722	0.796413	0	0	1.80917	0	1.14175	1.16171	1.61363	1.62266	1.75316	0.120502	0
Ehe_000637	4.15542	0.656784	0.225203	0	0	0.0949965	1.49349	0.764045	0	0	0	0	0.683134	0.92687	1.1924	0	0	0.191467	0.219937	0.988911	0	0	0	0	0	0.662328	0	0.0526466	0.160609	0.444149	0	0.318482	0.0497758	0	0	0.904584	0.227438	430.123	1321.47	1219.29	2235.81	704.237	0.0803346	0
Ehe_000638	2.70304	1.19415	3.24292	3.22782	4.5539	5.84228	1.76018	1.29888	1.26372	4.79507	4.42135	3.86394	2.27711	2.10091	3.98995	6.36074	3.94175	4.21226	2.14439	12.0082	3.4635	4.64609	9.46193	4.40435	2.76084	2.44552	4.61958	4.21172	2.83743	4.03772	2.48361	4.2995	3.38475	4.88765	6.09982	4.20366	2.77475	2.15664	2.99598	1.84415	2.434	2.36296	11.2468	17.3894
Ehe_000639	5.68848	1.13445	4.90942	5.08792	6.29359	6.64975	2.93364	1.45169	2.2115	6.35867	8.58859	6.9668	4.83887	5.56122	7.93404	9.96832	5.81408	7.6108	6.92802	14.6924	6.67601	8.43178	9.89947	6.98951	7.54631	7.94793	6.51604	5.47524	7.86984	6.78336	3.36018	9.81985	5.42556	7.16856	8.98921	6.59814	6.73217	5.26474	6.54225	4.68721	6.49066	2.36296	16.6694	26.3053
Ehe_000640	0.242063	0.298538	1.57642	0.164126	2.14903	1.28245	0.266695	0	0.225664	2.60601	2.2869	1.93197	0.512351	2.90419	0.504477	2.37341	1.13325	1.77107	1.15467	5.65092	1.75685	1.2619	5.52402	2.10643	2.3007	1.27371	1.84783	2.73762	1.82024	2.18037	2.41056	1.96397	2.63812	2.11798	3.21043	1.54311	1.54658	0.634305	0.855995	1.99783	0.811332	0.914693	6.2661	3.28817
Ehe_000641	3.18716	1.01503	3.51316	4.86908	4.29806	3.27738	0.746745	0.534832	0.586725	4.53446	5.48857	4.15666	3.13103	3.5839	3.66892	5.74365	4.97646	5.1696	6.48814	10.8074	3.06193	6.42422	7.82113	5.98417	7.54631	6.36853	2.96625	5.79112	4.17583	4.27998	4.60198	7.37816	4.43005	4.18166	7.70504	5.16145	5.504	3.93269	4.21883	4.14933	4.72048	3.35387	16.2276	7.96748
Ehe_000642	0	0	0	0	2.30253	0	0	0	0	0	0	0	0	0	0	0	0	0	0	0	0	0	0	0	0	0	0	0	0	0	0	0	0	0	0	0	0	0	0	0	0	0	0	0
Ehe_000643	0	0	0	0	0	0	0	0	0	0	0	0	0	0	0	0	0	0	0	0	0	0	0	0	0	0	0	0	0	0	0	0	0	0	0	0	0	0	0	0	0	0	0	0
Ehe_000644	65.0746	60.245	98.0082	23.9077	38.4267	31.3013	101.664	117.739	58.0858	25.8517	51.684	30.3261	126.892	138.165	83.5138	34.4619	30.2529	21.5879	114.697	96.772	110.581	23.5172	23.5728	35.6657	56.9194	57.5715	54.8028	16.8469	117.673	146.488	93.7198	57.1144	93.5287	27.4795	46.6048	20.7522	289.529	362.379	416.809	346.085	409.28	374.033	20.3648	37.561
Ehe_000645	20.0912	43.706	20.3133	23.6889	23.7928	25.744	17.6552	50.1214	10.4257	20.1706	17.7362	18.2074	11.6133	25.3344	17.7943	17.8955	22.8129	15.3173	12.2065	14.5511	8.68384	16.4047	17.3378	15.2237	29.7251	22.7739	29.6139	13.6355	21.7358	21.198	11.3954	7.05967	10.204	17.7042	14.0724	15.3779	80.9225	56.8972	64.8722	87.4433	85.4849	81.179	254.821	9.61157
Ehe_000647	8.87564	1.19415	9.54859	6.89331	8.49379	8.92967	8.00084	2.44494	6.67964	6.72352	7.26727	8.89877	14.3458	14.3356	12.3367	9.2563	8.27767	7.4672	15.3406	21.968	15.1089	6.0227	8.8603	8.04272	9.89303	11.7691	13.2752	7.52846	5.889	11.6286	17.7505	18.5781	32.7525	4.39889	7.16997	9.84401	3.59352	3.55211	2.20113	0.998913	1.18012	1.90561	19.8828	19.8555
Ehe_000648	0	0	0	0	0	0	0	0	0	0	0	0	0.113856	0	0	0	0	0	0	0	0	0	0	0	0	0	0	0	0	0	0	0	0	0	0	0	0	0	0	0	0	0	0	0.252936
Ehe_000649	0	0	0.0450405	0.43767	0.358172	0.617477	0.0533389	0	0	0.364842	0.2541	0.292723	0	0	0	0.474682	0.689806	0.335066	0	0	0	0.344154	0.492239	0.28724	0.138042	0	0	0.263233	0.642436	0.403772	0	0	0.0497758	0.325844	0.321043	0.212843	0	0	0	0	0	0.0762244	0.120502	0
Ehe_000650	0.201719	3.1048	2.20698	0.43767	0.716343	3.94235	254	246.175	924.002	2.65813	1.57542	1.28798	2.39097	4.69614	0.504477	6.78795	0.985437	0.239333	939.516	336.088	769.498	1.20454	1.75018	0.670227	0.276084	0.866121	7.00231	1.5794	0.642436	2.18037	246.17	331.38	652.511	0.760302	0.749101	0.212843	0.409389	0	0.122285	0.230518	0	0	0.642677	995.809
Ehe_000652	0.322751	0	0	0	0	0	23.8958	15.0517	21.077	0	0	0	0.284639	0	0	0	0	0	14.8458	0	18.221	0	0	0	0	0	0.243136	0	0	0	19.9419	13.7478	7.91435	0	0	0	0	0	0	0	0	9.83295	0	27.0009
Ehe_000653	0	0	0	0	0	0	0	0	0	0	0	0	0	0	0	0	0	0	0	0	0	0	0	0	0	0	0	0	0	0	0	0	0	0	0	0	0	0	0	0	0	0	0	0
Ehe_000654	2.2996	0	1.08097	5.90855	5.52608	7.55222	0.426711	0.305618	0.586725	4.32598	7.92793	7.08389	1.82169	1.29762	2.56824	7.45251	9.41093	9.86053	1.31962	0.635729	1.95763	6.25214	9.89947	5.88842	2.53077	0.815172	1.21568	5.52789	6.42436	8.19656	2.55666	0.690043	1.69238	4.83335	5.29721	7.07704	5.54949	4.44014	1.89542	1.84415	3.39284	0.914693	3.89623	3.09847
Ehe_000655	0.605158	0	0.630567	1.8601	2.45603	2.5649	0	0	0.361062	3.0751	3.96397	2.81014	0.967774	0.617913	0.91723	3.60758	3.44903	3.1592	0.934732	0.21191	0.552151	3.21211	5.25055	3.11177	0.690211	0.611379	0.389017	3.00085	2.3556	4.27998	0.876568	0.318482	0.696861	2.9869	2.35432	2.71375	2.45633	1.26861	1.40628	1.22943	0.811332	0.838469	2.00836	1.01174
Ehe_000656	0	0	0	0	0	0	0	0	0	0	0	0	0	0	0	0	0	0	0	0	0	0	0	0	0	0	0	0	0	0	0	0	0	0	0	0	0	0	0	0	0	0	0	0
Ehe_000657	0	0	0	0	0	0	0	0	0	0	0	0	0	0	0	0	0	0	0	0	0	0	0.0546932	0	0	0	0	0	0	0	0	0	0	0	0	0	0	0	0	0	0	0	0	0
Ehe_000658	0	0	0	0	0	0	0	0	0	0	0	0	0	0	0	0	0	0	0	0	0	0	0	0	0	0	0	0	0	0	0	0	0	0	0	0	0	0	0	0	0	0	0	0
Ehe_000659	328.197	502.141	265.514	514.919	353.055	268.365	457.115	409.528	698.88	438.592	250.899	312.569	172.605	177.712	131.439	92.2782	235.175	211.953	174.41	565.798	415.118	78.9261	274.724	245.255	117.06	148.005	64.1392	272.92	312.277	54.8726	174.948	315.031	386.609	221.031	236.288	210.609	203.557	421.686	120.451	83.9087	56.2769	60.0648	187.26	721.247
Ehe_000660	0	0.537369	0.405365	19.9687	19.1366	28.5939	0.693406	0.84045	1.76018	20.796	23.2248	24.2374	0.455423	0.494331	0.504477	22.6898	29.6124	21.5879	0.879748	1.13018	2.20861	22.3127	19.3067	28.6761	0.184056	0.458534	0.632153	28.1659	31.4794	16.8373	1.75314	0.477722	1.49327	25.9046	21.6704	32.6715	3.59352	8.62655	3.54627	5.37876	4.27793	4.42102	0.803346	10.3704
Ehe_000661	0.201719	0	0	2.24306	4.14456	2.18492	0	0.229214	0.135398	4.06538	2.33772	1.81488	0	0.370748	0.321031	2.70569	1.77379	0.909466	0.109969	0.21191	0.301174	2.81059	2.78935	4.06924	0.460141	0.101897	0.194509	2.63233	2.40914	2.18037	0.146095	0.159241	0	4.4532	1.76574	1.59633	0.272926	1.20518	0.73371	0.307358	0.221272	0.381122	0.120502	0.63234
Ehe_000662	1.291	1.49269	0.90081	1.47714	1.33035	0.712474	0.48005	1.60449	1.48938	1.30301	0.660661	0.761079	2.10633	1.29762	1.14654	0.712023	1.5767	1.05307	1.15467	3.03737	1.30509	1.14718	1.36733	1.81919	2.34672	1.32466	2.43136	1.36881	1.33841	1.09018	1.16876	1.96397	1.4435	1.35768	1.01664	0.744952	1.36463	1.58576	1.03942	0.537876	1.10636	1.06714	4.0569	3.41464
Ehe_000663	159.52	120.251	150.165	183.384	196.534	214.645	183.699	116.44	118.112	185.288	135.232	187.05	158.032	112.213	164.23	189.588	162.252	255.177	267.224	130.536	174.48	221.177	261.926	211.887	127.781	132.313	108.439	191.318	228.707	214.928	166.84	127.233	177.6	172.969	205.254	199.168	136.645	198.22	106.205	103.733	97.8024	69.8978	204.291	202.286
Ehe_000664	10.8928	3.40334	22.4752	32.7706	39.9106	41.7984	24.1625	5.65393	4.8292	43.8332	37.8101	34.9511	27.5531	22.6774	22.197	48.8923	44.0491	51.0737	41.2932	33.1992	32.9785	57.5885	47.6925	53.1394	27.5164	23.4872	24.0218	47.5398	45.1311	56.0435	33.3826	29.8842	42.409	45.1836	49.0661	47.198	33.7063	34.8868	22.6839	22.975	25.9626	22.2575	49.4058	51.4092
Ehe_000665	0.726189	1.85094	2.52227	3.77491	3.17238	2.42241	0.906762	0.84045	1.12832	0.833925	0.863941	2.1076	1.99247	1.35941	1.55929	2.65822	1.77379	1.77107	0.989717	1.62464	2.91134	0.745668	1.09386	4.3086	1.42644	2.64931	1.36156	1.36881	2.62328	1.09018	0.365237	2.65401	1.24439	0.59738	3.31745	1.17064	1.18268	1.26861	1.65085	1.76731	1.25388	0.990917	2.81171	1.58085
Ehe_000666	0	0	0	0	0	0	0	0	0	0	0	0	0	0	0	0	0	0	0	0	0	0	0	0	0	0	0	0	0	0	0	0	0	0	0	0	0	0	0	0	0	0	0	0
Ehe_000667	10.207	24.0622	13.1969	50.2227	55.0049	74.8097	6.29399	19.2539	13.3141	59.365	61.7464	42.679	10.0762	5.49943	10.7316	48.1802	53.2629	49.3505	11.1618	9.04147	5.6721	42.7899	53.7087	39.8785	13.4821	8.865	9.72543	35.6944	33.1925	39.1658	7.59693	10.6691	6.1722	48.6593	29.1614	33.576	36.6175	18.4583	12.1674	17.4426	14.604	11.8148	4.13723	35.9801
Ehe_000668	3.9537	4.00041	4.54909	17.1238	20.4158	30.5889	3.36035	5.80674	2.7531	20.2748	27.2396	16.6852	3.35874	2.22449	6.60406	16.8037	21.8274	15.8439	4.34376	5.29774	3.11213	15.6017	18.5957	12.8301	2.57679	2.29267	3.16076	15.794	15.1508	17.8871	4.67503	4.93646	3.13588	15.5862	12.5742	11.0146	6.18632	8.11911	3.48512	4.61037	3.39284	4.87836	4.94058	12.0145
Ehe_000669	5.12367	12.2401	9.14322	12.0359	13.8664	14.9619	5.0672	9.09214	4.28761	14.1246	16.5165	9.01586	5.86357	9.88661	7.29198	16.0443	14.141	15.9875	6.87303	20.7671	6.67601	13.3647	15.2594	11.1066	8.88072	10.4953	11.9136	15.1096	18.2024	15.4241	9.64225	8.91748	11.3489	18.03	13.2698	11.6532	11.1445	9.38772	6.29768	11.5259	8.62962	6.02173	28.6794	10.8762
Ehe_000670	830.76	466.257	1167.72	620.945	875.269	633.389	1733.94	617.348	618.769	757.099	623.003	601.311	867.808	691.074	768.914	712.071	524.548	603.981	1580.8	984.178	998.44	780.6	602.336	600.667	727.344	613.927	648.054	596.591	650.467	780.571	1368.83	964.84	1227.92	729.346	615.226	525.564	681.359	598.467	399.138	585.133	536.733	454.45	242.57	669.648
Ehe_000672	10.5297	0.597076	27.9251	43.4935	79.0024	51.2031	15.7883	2.59775	2.39203	68.3818	71.0465	58.0176	37.4585	25.7052	28.9386	74.3827	61.6884	75.6772	44.5373	33.4111	28.8123	89.8243	81.4382	61.8524	19.0498	12.839	31.8508	67.4929	47.9686	114.792	36.8159	17.0388	39.1238	96.9928	76.1408	60.7668	19.4232	25.6894	19.3822	15.1374	23.0861	27.7457	21.9313	32.6287
Ehe_000673	10.5297	0	25.0425	36.3813	28.3467	48.2107	5.65393	0.305618	1.35398	23.5062	14.3313	19.3782	16.0537	4.63435	17.0605	26.2974	12.6629	43.415	14.4059	5.86283	13.2516	22.8289	16.1892	26.7133	6.48798	9.22164	7.48858	19.1107	30.3551	20.5924	2.92189	4.67106	15.5798	9.88392	23.5967	20.5926	14.4196	9.7683	10.3331	9.5281	12.0962	7.85111	4.82007	23.0804
Ehe_000674	0	0	0	0	0	0	0	0	0	0	0	0	0	0	0	0	0	0	0	0	0	0	0	0	0	0	0	0	0	0	0	0	0	0	0	0	0	0.126861	0	0	0	0	0	0
Ehe_000675	0	0	0	0	0.0511674	0	0	0	0	0	0.0508201	0.0585445	0	0	0	0.0474682	0.0492719	0.0478666	0	0.0706365	0.0501956	0	0	0	0.0920281	0.101897	0	0	0	0	0.0730474	0	0	0	0	0	0	0	0	0	0	0	0	0
Ehe_000678	213.661	93.5022	250.11	80.5313	40.0641	126.868	72.1676	112.467	76.5902	81.0992	49.6512	16.6266	161.846	245.25	161.295	61.946	60.4566	94.0101	72.3043	54.1782	90.5528	55.0647	33.9645	57.7353	49.6032	149.126	70.5093	60.7015	79.4479	43.9304	99.7096	77.0725	67.6951	52.6237	52.4371	26.9779	69.5961	125.402	104.554	173.196	102.449	56.0249	7.79245	28.2024
Ehe_000683	4.80092	1.97035	8.51266	181.414	223.243	326.978	1.12012	0.611236	0.857521	187.789	271.278	199.051	9.73466	4.44898	6.09958	273.227	261.584	273.319	3.79391	4.87392	3.4133	271.997	247.815	230.654	2.99091	6.11379	5.39761	175.524	195.836	195.425	3.57932	1.69857	2.09058	212.939	192.305	207.576	46.1699	37.424	14.4296	10.6807	2.28648	3.50632	10.1222	117.109
Ehe_000684	29.9755	14.7478	29.8168	398.991	362.981	518.681	12.5347	11.4607	13.4044	369.481	322.301	369.943	26.1299	17.3016	21.2797	487.119	432.361	539.888	15.3406	32.6341	33.1793	435.126	527.188	417.025	12.0557	17.3734	15.4148	451.497	445.155	394.929	22.3525	25.4785	16.6749	406.218	444.27	464.265	782.342	209.004	64.1997	47.4868	20.7258	16.6169	41.1313	287.019
Ehe_000685	6.73742	5.4931	10.4044	3.00898	14.8385	2.32741	3.41369	11.6899	1.62478	8.75621	5.43775	9.65985	9.84852	15.7568	8.25507	4.50948	4.7301	3.8772	2.25435	4.94456	1.70665	2.63852	5.14116	1.62769	5.5677	5.45146	6.8078	4.5276	26.1257	3.47244	2.04533	2.65401	2.98655	1.90075	5.99281	4.4165	40.2111	31.1444	28.6147	48.4089	42.7793	44.2102	24.502	3.03523
Ehe_000687	37.8022	13.7925	43.4641	60.125	63.7546	84.0719	27.4162	15.6629	29.2911	54.8827	64.0841	64.1648	37.914	41.2766	57.0517	64.3194	60.1117	78.0226	34.4751	53.825	33.5307	67.5116	68.1478	46.1978	34.3725	36.5809	40.7009	47.1187	48.3433	63.3921	47.4808	46.8168	45.8435	49.6911	49.9222	56.1907	33.7973	36.3457	38.7644	61.0106	50.0813	41.1612	97.5663	72.5294
Ehe_000695	66.0025	21.1962	80.082	180.594	147.055	211.035	40.1642	43.0921	38.1823	122.222	170.654	92.676	59.3758	72.4812	78.2397	172.879	183.735	191.419	79.6172	83.9868	73.3358	202.707	184.863	188.094	65.8001	68.933	78.9705	143.041	147.493	215.776	81.0826	80.0981	96.565	179.974	131.467	160.324	120.269	109.608	89.4515	71.0765	96.9173	92.2315	107.729	147.525
Ehe_000696	0.927908	1.19415	3.64828	0.273544	2.45603	1.42495	1.76018	1.45169	0.631858	1.09453	2.59182	0.117089	5.40815	3.95465	2.70583	2.51581	1.67524	1.5796	3.73893	4.87392	2.15841	2.69588	2.07834	1.29258	3.63511	3.0569	3.11214	1.26352	1.39194	3.14942	6.72036	3.87486	2.23991	2.06368	1.33768	0.851374	0.636827	3.55211	2.07885	1.76731	0.811332	2.74408	1.44602	2.46613
Ehe_000698	41.3121	20.42	33.8254	43.5482	46.3577	44.2684	25.6027	14.7461	35.3389	31.8455	36.0822	49.4116	38.8817	24.0368	41.0461	53.9713	38.9248	69.2152	38.0491	24.1577	29.4648	43.2487	33.4723	47.634	30.9215	36.1223	19.0132	45.8025	48.1827	41.2251	39.7378	23.833	35.3906	34.1593	30.7131	33.7357	19.6961	61.4008	28.6147	22.975	22.2747	14.0253	9.07781	28.7082
Ehe_000699	34.9378	34.9887	27.2495	53.3411	29.8306	26.0765	26.6161	23.3034	20.761	32.6273	31.7117	35.1267	23.4543	16.3747	27.2876	29.0505	31.2384	43.7022	23.2583	12.9971	25.4994	33.2683	18.2128	30.3038	28.9429	25.9836	25.3834	28.2186	31.5864	29.2331	16.4357	16.6672	14.0368	30.6293	28.2518	29.1063	38.1186	29.5586	31.1827	21.5919	32.1582	23.096	45.2685	19.1599
Ehe_000700	0.645501	2.56743	0.540486	175.396	152.479	165.579	0.266695	2.06292	0.225664	146.823	196.928	118.553	0.683134	1.11224	0.871369	141.455	136.286	98.6053	0.494858	2.82546	0.200782	163.072	78.1019	120.976	4.04924	0.611379	1.84783	99.7652	95.6694	99.0048	0.584379	0.265401	0.149327	125.939	89.5711	144.627	1.91048	0.634305	3.05713	0.537876	1.40139	0.381122	0.522175	53.8121
Ehe_000701	3.91335	1.25386	8.96306	12.8566	11.7685	26.124	1.86686	1.60449	3.92655	14.9585	17.9903	13.2896	3.87109	2.53344	11.7405	18.1803	24.833	18.2851	5.27849	2.61355	4.5176	13.6515	12.4154	17.4259	10.0311	9.78207	3.11214	22.9539	27.7318	27.5372	5.33246	3.7687	2.78744	23.515	13.0558	14.1009	15.0564	11.6078	8.49881	24.896	77.8141	212.437	100.057	2.33966
Ehe_000702	14.8869	12.4789	17.791	27.5732	23.1788	38.7586	11.4679	17.8787	19.4973	23.9232	24.9527	23.4178	15.3136	16.8072	14.3547	29.098	23.552	30.3475	13.6361	21.756	11.8964	32.2932	25.0495	25.0378	7.77638	9.52733	20.2289	27.2709	23.7701	26.447	15.7782	13.1108	23.9422	22.7004	25.2554	26.6054	12.8275	11.2906	7.52053	8.06815	7.52326	5.79306	26.8317	23.3333
Ehe_000703	0	0	0	0	0	0	0	0	0	0	0	0	0	0	0	0	0	0	0	0	0	0	0	0	0	0	0	0	0	0	0	0	0	0	0	0	0	0	0	0	0	0	0	0.063234
Ehe_000704	0	0	0	0	0	0	0	0	0	0	0	0	0.0569279	0	0.0458615	0	0	0	0	0	0	0	0	0	0	0	0.0486271	0	0	0	0	0	0	0	0	0	0	0	0	0	0	0	0	0
Ehe_000705	0	0	0	0.109418	0	0	0	0	0	0	0	0	0	0	0	0	0	0	0	0	0	0	0	0	0	0	0	0	0	0	0	0	0	0.0543073	0	0	0	0	0	0	0	0	0.0803346	0.31617
Ehe_000707	28.2407	10.0906	24.9524	41.8522	32.8495	34.6737	28.2163	21.6989	31.5026	31.637	34.4052	39.8688	21.5187	21.5652	16.4643	30.0948	34.6874	33.5066	36.0147	20.1314	33.5808	46.3461	31.7221	43.2296	21.5806	14.775	21.1042	35.1152	25.4298	32.5036	46.3851	18.2596	16.5256	37.7979	28.6264	23.3064	21.6521	18.8389	16.2028	14.369	21.6847	20.733	20.6862	20.9305
Ehe_000709	0	0	0	0	0	0	0	0	0	0	0	0	0	0	0	0	0	0	0	0	0	0	0	0	0	0	0	0	0	0	0	0	0	0	0	0	0	0	0	0	0	0	0	0
Ehe_000710	7.1812	1.01503	4.9995	9.51933	5.0144	4.60733	3.36035	1.45169	0.99292	4.79507	7.01317	4.27375	4.8958	6.17913	8.53024	9.01896	5.22282	12.4453	6.983	11.9376	11.796	8.60386	4.53954	10.4364	4.41735	1.98698	6.46741	4.42231	2.83743	9.44826	9.78835	8.65208	4.38027	7.92886	4.97617	3.13944	8.73363	7.73853	5.68625	3.61146	7.81829	7.77489	10.4837	3.92051
Ehe_000711	107.436	98.5773	110.619	97.874	102.795	103.594	150.736	117.892	88.9114	107.993	95.1352	92.2076	107.935	87.373	110.939	123.56	97.2627	115.502	125.529	146.076	126.945	115.693	88.3296	99.3851	86.9206	96.547	76.5877	103.608	114.461	113.46	119.871	179.464	113.987	91.3448	100.754	94.396	105.486	101.552	96.2383	84.2161	91.3117	94.5945	219.113	108.826
Ehe_000712	220.156	183.004	186.017	139.836	134.314	154.227	227.651	231.506	202.375	150.732	151.698	135.999	170.67	224.982	211.284	134.667	140.376	143.217	225.38	224.13	227.386	155.959	169.932	151.04	255.93	191.82	254.855	142.672	140.212	155.008	223.744	257.97	252.961	141.036	164.909	131.644	139.329	120.455	113.909	129.475	134.239	146.427	202.845	293.722
Ehe_000713	1.53307	13.4939	1.84666	0.765923	1.27918	0.142495	2.8803	3.05618	17.9177	1.09453	0.914761	5.21046	6.48978	6.11734	2.70583	2.04113	1.33034	0.239333	5.60839	1.41273	9.33638	2.17964	1.47672	5.9363	16.473	4.84009	16.7277	2.89556	0.267682	2.3015	3.65237	3.18482	4.82825	1.73783	0.856115	4.09724	3.45706	3.80583	3.97426	6.30084	3.61412	7.54622	1.9682	2.08672
Ehe_000714	40.7876	32.3615	20.3583	28.7768	13.3035	9.87963	12.1079	24.9843	17.2407	16.3658	11.7903	12.8798	29.8871	21.318	26.7831	17.4683	13.1556	25.4651	20.6741	11.0193	20.53	17.2077	7.71174	16.3727	24.7096	21.9078	35.4492	21.4271	22.057	31.0904	34.0401	12.9516	11.996	22.3203	15.5706	12.7174	12.3271	11.1003	14.7965	15.9058	15.0465	7.77489	17.1916	17.5158
Ehe_000715	2273.78	618.452	1751.45	72.4344	18.7273	72.6723	813.845	981.187	1106.2	27.0504	49.1938	74.4101	1473.41	660.797	864.994	43.5283	38.9741	41.2132	826.688	321.396	1128.15	47.2065	31.5033	70.3738	406.902	713.429	665.414	30.2718	16.971	43.0824	937.344	553.468	863.958	35.5169	9.57779	57.4145	189.32	143.163	205.011	237.818	266.117	221.813	126.929	133.361
Ehe_000716	7.42327	2.62714	9.90891	13.7866	10.2846	9.35715	1.28013	3.3618	1.48938	10.841	11.8411	8.07915	5.06658	3.89285	1.88032	11.8671	12.2687	13.4984	1.64953	4.16755	1.60626	5.56383	7.87582	6.51078	2.11665	2.70026	2.28548	11.7402	12.5275	9.65014	2.26447	2.60093	3.58386	12.0019	8.40063	5.64035	9.5524	6.46992	10.3331	6.68504	5.97435	5.86928	4.57907	3.09847
Ehe_000717	13.3942	12.0609	17.3856	23.5248	23.7928	23.8916	3.30701	7.79326	5.28053	19.1803	31.9658	12.0016	9.67774	14.4592	5.22821	26.9619	35.9192	24.5077	4.78363	7.3462	3.86506	14.9707	18.3769	13.0216	4.04924	5.45146	4.61958	19.7425	23.6631	19.9059	7.30474	6.21039	6.5704	32.4214	17.2828	13.6752	21.7886	23.8499	23.601	14.5227	20.5783	17.3792	8.19413	5.88076
Ehe_000718	2.54166	0.895615	3.42308	6.72918	11.1033	5.3198	2.72029	0.458427	1.48938	10.841	10.3673	9.48421	4.26959	2.47165	3.11858	13.5284	11.0862	9.90839	4.83862	3.10801	2.45958	13.1926	7.32889	5.7448	3.54308	3.46448	4.03605	9.42373	5.78192	10.3366	4.52894	1.75165	4.43005	12.0019	7.00944	11.0679	3.36608	3.48868	5.3194	4.07249	3.83539	3.96367	3.73556	8.85276
Ehe_000719	4.19576	6.38872	1.98178	3.28253	2.6607	0.854968	4.37379	3.3618	6.81504	2.29329	2.2869	3.68831	5.57893	2.78061	3.25617	3.41771	2.26651	0	4.06884	2.96673	1.75685	1.77813	1.85957	1.24471	4.09525	0	2.869	2.47439	0	1.00943	2.26447	1.85781	5.82377	3.7472	2.72887	7.3431	2.91121	1.96635	5.50283	0	7.37574	4.42102	4.57907	1.20145
Ehe_000720	0.363095	0	0.495446	0.382961	0	0.522481	0	0	0	0	0	0	0.910846	0	0	0.379746	0	0.2872	0	0	0	0	0	0	0	0	0	0	0	0	0	0	0	0	0	0	0	0	0	0.307358	0.368787	0	0	0
Ehe_000722	0.161375	0.0597076	0.405365	0.820632	0.665176	2.13742	0.213356	0.152809	0.225664	0.625443	0.406561	2.28324	0.455423	0.741496	0.733784	0.996832	0.443447	1.10093	0.38489	1.27146	0.752934	0.803027	0.875092	1.05321	0.414127	0.356638	0.972543	0.368526	0.803045	0.928675	0.146095	0.371562	0.94574	0.651687	0.856115	1.06422	0.636827	0.888028	0.427998	0.384197	0.59006	0.381122	2.00836	2.02349
Ehe_000723	14.8062	8.12024	18.2414	28.175	27.7327	26.0765	10.0277	8.17528	4.8292	22.6202	29.4756	25.4669	19.1278	34.047	28.8928	26.2499	23.6505	26.9489	9.67723	37.9318	9.93873	20.3625	25.4323	19.0057	12.8839	15.5902	26.4532	20.6901	19.1125	22.1267	18.0427	15.871	16.9735	24.0581	23.0616	34.4274	29.6579	21.4395	15.2245	20.3625	17.9968	16.0834	101.864	22.6378
Ehe_000724	0	0	0	0	0	0	0	0	0	0	0	0	0	0	0	0	0	0	0	0	0	0	0	0	0	0	0	0	0	0	0	0	0	0	0	0	0	0	0	0	0	0	0	0
Ehe_000725	0	0	0	0	0	0	0	0	0	0	0	0	0	0	0	0	0	0	0	0	0	0	0	0	0	0	0	0	0	0	0	0	0	0	0	0	0	0	0	0	0	0	0	0
Ehe_000726	28.6038	10.0309	29.5916	24.9472	17.6527	21.3267	30.9366	16.3506	30.0584	15.8446	16.669	28.2185	31.3103	26.941	36.8268	24.3987	17.3437	21.4443	27.6021	34.3293	36.9941	17.4945	18.4863	26.4261	27.7005	25.2703	22.0281	20.848	20.6115	19.6637	31.3373	35.5638	62.0206	17.8671	20.3327	32.0861	19.2868	16.0479	16.2639	16.2131	22.1272	13.8728	19.682	38.0036
Ehe_000727	11.8611	7.88141	15.4939	8.04219	10.2846	16.3869	16.5351	18.4899	9.07167	12.5089	11.8919	8.13769	6.26206	14.521	15.7764	4.65188	11.0369	10.3392	15.8905	21.6148	8.93481	16.0605	13.5639	4.83521	23.0991	19.1565	20.5206	13.6355	12.4204	13.7282	20.7454	21.0729	13.7879	10.5356	13.2163	10.4293	10.3257	9.26086	8.1931	12.0638	8.99841	4.64969	13.4962	16.2511
Ehe_000728	221.286	92.9648	209.619	170.144	172.434	147.102	206.315	377.438	139.415	209.836	297.247	205.316	216.952	273.365	265.401	211.708	215.318	175.958	166.492	469.591	182.662	108.122	291.241	162.003	217.601	178.727	269.394	189.896	132.342	176.287	217.608	310.838	316.674	161.455	201.776	235.405	263.828	337.324	324.789	437.14	424.99	389.278	274.463	252.936
Ehe_000730	75.9271	42.9298	45.4909	6.89331	1.89319	3.70486	85.5023	43.7798	95.6813	13.9161	3.20166	11.5333	75.3156	32.0079	61.6837	8.40187	3.20267	4.11653	52.345	11.2312	61.0378	5.0476	4.813	2.92027	67.8247	56.2978	146.611	9.58167	9.52947	16.8373	79.6216	32.432	63.265	7.87455	6.74191	21.9761	10.7351	15.9211	6.41997	5.76296	4.86799	46.8018	58.8852	141.265
Ehe_000731	8.99668	182.526	62.9216	3.66549	26.607	18.2868	188.606	282.773	301.125	38.9339	16.5673	48.2407	14.8582	36.0243	33.9834	3.56012	14.5845	3.68573	158.3	206.965	458.988	17.6092	17.8847	25.6122	87.2887	23.8438	60.3949	32.5356	12.3134	43.7688	184.664	150.217	99.9996	68.2642	26.058	44.2182	31.6139	96.9853	85.5384	85.676	50.0813	66.6201	9.55982	150.181
Ehe_000732	0	0	0	0	0	0	16.6951	12.9124	33.4885	0.156361	0	0.0585445	0	0	0	0	0	0	20.839	0	37.2451	0	0	0	0	0	0	0	0	0	21.1837	16.4018	18.9148	0	0	0	0	0	0	0	0	2.36296	0	43.4418
Ehe_000733	0.161375	0.119415	0	0	0	0	0.800084	0	0.315929	0	0	0.117089	0.113856	1.4212	0.091723	0	0	0	0.109969	0.423819	0.45176	0	0.273466	0	2.80686	0.203793	1.89646	0.315879	0	0.484526	0.292189	3.60946	5.22646	0	0.107014	1.80917	0	0.0634305	0	0.153679	0	0.152449	0	2.14996
Ehe_000734	0.605158	6.44843	0.495446	0.109418	0.20467	0.189993	7.14742	1.52809	3.79115	0.781804	0	0.585445	2.10633	8.40362	0.412754	0.52215	0.0492719	0.382933	1.09969	1.554	0.803129	0.401514	0.0546932	0	7.86841	1.32466	13.2266	0.737052	0.695972	1.29207	1.89923	2.86633	3.43453	0.923223	0.0535072	6.17246	0.636827	1.90292	1.71199	0.691555	1.18012	1.14337	15.2234	2.90876
Ehe_000735	0.201719	3.82129	0.540486	0	0.102335	0.189993	7.52079	1.45169	2.30177	0.364842	0.15246	0.234178	1.65091	7.72392	0.091723	0.379746	0	0.239333	0.824764	3.03737	2.55998	0.229436	0.218773	0	7.04015	1.22276	11.476	0	0.321218	2.09961	1.31485	3.34406	5.02736	0.868916	0.0535072	5.32108	0.318413	1.33204	1.10057	0.384197	1.32763	0.381122	14.0586	2.33966
Ehe_000736	0	0	0	0	0	0	0	0	0	0	0	0	0	0.617913	0	0	0	0	0	0.141273	0.100391	0	0	0.0957467	0	0	0.291763	0	0	0.0807543	0	0.0530803	0	0	0	0	0	0.126861	0.122285	0	0	0	0	0
Ehe_000741	1.04894	3.04509	3.87348	67.5106	72.1972	93.1915	6.34733	3.97303	1.30885	66.0885	70.1825	50.0556	2.61868	4.44898	1.1924	69.0662	78.3423	81.0382	7.58783	3.88501	2.05802	69.5192	71.9216	62.0917	4.27931	1.06991	6.66192	47.4872	51.609	75.3438	4.89417	3.60946	3.2852	58.3803	49.3336	53.6365	27.8384	25.9431	6.78682	5.37876	3.02406	3.81122	8.79664	37.4978
Ehe_000744	0	0	0	33.4818	34.0263	25.9815	0.640067	0.382023	1.66991	35.5982	36.4888	27.4574	0	0	0	25.7752	21.5318	19.386	0	0.21191	0	27.0161	15.4782	22.2132	0	0	0	21.743	16.0609	18.1697	0	0.212321	0.298655	18.1386	13.6978	20.7522	0.227438	0.253722	0	0.153679	0	0.152449	0.843513	6.26017
Ehe_000745	0	0	0	0.984758	0.665176	0	0	0	0	0.156361	0.35574	0	0	0	0	0.712023	0.837622	0.670133	0	0	0	0.286795	0.16408	0.0478734	0	0.101897	0	0.789698	0.910118	0.726789	0	0	0	0.59738	0.107014	0	0	0	0	0	0	0	0	0
Ehe_000746	0	0	0	0	0	0	0	0	0	0	0	0	0.113856	0	0	0	0	0	0	0	0	0	0	0	0	0	0	0	0	0	0	0	0	0	0	0	0	0	0	0	0	0	0	0.063234
Ehe_000747	0.161375	0	0.360324	0.273544	0.409339	0	0.266695	0	0	0	0	0	0.910846	0.679705	0.5962	0.379746	0.246359	0	1.37461	0.847638	0.752934	0.860386	0.273466	0.239367	0.414127	0.509483	0	0.473819	0	0.444149	0.876568	0.636963	0.547534	0.488765	0	0.319265	1.0917	0.697736	0.550283	1.30627	1.10636	0.990917	0.120502	0.442638
Ehe_000748	0	0	0	0	0	0	0	0	0	0	0	0	0	0	0	0	0	0	0	0	0	0	0	0	0	0	0	0	0	0	0	0	0	0	0	0	0	0	0	0	0	0	0	0
Ehe_000749	281.721	225.635	290.466	110.402	90.1569	138.125	125.88	300.499	299.456	82.1937	82.7859	98.2963	231.924	255.075	207.111	101.392	59.7175	101.477	189.311	177.227	164.29	131.983	88.7124	72.2409	80.3866	191.209	224.657	69.1249	54.1788	93.4731	264.504	112.212	196.764	66.3635	67.5796	81.4126	177.675	145.89	168.937	253.878	185.721	202.909	81.9011	207.408
Ehe_000750	64.1467	13.4342	68.8669	82.665	94.6597	99.2713	72.1142	21.7753	33.2177	85.4251	102.148	85.1238	78.3327	87.8673	79.4321	102.152	107.019	99.2754	77.033	97.1252	71.5789	86.9564	116.879	73.1026	79.6043	69.0859	73.5242	88.92	89.9946	102.396	76.6997	99.0478	100.945	102.586	109.315	98.5465	134.871	152.297	132.802	124.634	145.376	137.433	123.755	105.221
Ehe_000751	357.285	466.436	346.136	378.968	356.279	420.549	435.619	413.578	359.888	355.408	423.433	361.688	338.436	383.23	273.472	379.888	439.949	365.414	360.587	464.718	362.814	323.62	480.918	375.088	289.475	259.327	250.332	380.055	348.95	366.827	345.149	422.36	424.936	362.881	400.234	384.023	601.119	653.525	526.498	512.827	557.754	542.565	521.331	464.58
Ehe_000753	125.913	48.6617	85.3067	46.776	30.3934	41.4185	51.7921	143.106	46.7124	29.6043	48.9397	15.1045	80.3821	68.0941	87.1827	31.7088	32.7165	48.3453	62.5171	33.1285	29.264	22.5421	19.5255	16.3727	37.0413	93.2353	84.3681	21.2166	73.1842	71.3464	105.48	33.9714	28.2229	42.7398	20.7608	18.8366	40.2111	51.125	34.7901	52.6351	55.6869	52.8997	6.54727	10.8762
Ehe_000754	102.554	49.0797	102.647	40.2657	26.8629	43.5084	35.7904	125.303	53.6628	19.4409	40.0462	20.315	116.019	54.5618	40.9085	45.7119	25.6214	25.9916	65.5962	21.8267	47.9368	24.7791	18.1035	29.3464	27.3784	43.0003	54.2679	16.9522	26.9823	49.9062	82.4705	25.4785	36.1372	41.2192	16.9083	20.433	34.7526	39.2001	27.3307	50.3299	43.8119	43.4479	2.81171	27.1274
Ehe_000755	0	0	0	0	0	0	0	0	0	0	0	0	0	0	0	0	0	0	0	0	0	0	0	0.0478734	0	0	0	0	0	0	0	0	0	0	0	0	0	0	0	0	0	0	0	0
Ehe_000756	25.0132	13.4939	22.5653	0.492379	0.153502	1.70994	21.2822	7.71686	33.4885	0.208481	0.15246	0.409812	23.682	22.6774	23.7104	0.569618	0.0985437	0.670133	16.6052	11.0193	32.2256	1.2619	0	0.765974	12.3778	25.1175	6.12702	0.579112	0.535363	0.888298	27.6849	13.4293	21.6027	0.162922	0.37455	0.478898	83.8337	45.7969	76.6116	61.6253	72.7986	137.509	15.3439	2.972
Ehe_000757	35.7446	50.2738	31.6184	41.1957	23.8952	36.5261	50.9387	79.9191	181.93	57.8014	34.9642	44.9037	38.2555	32.9966	28.1131	68.734	47.1532	50.26	78.4625	18.9306	85.5835	53.9175	36.0428	109.869	61.3368	45.7515	47.606	117.981	70.0791	41.8711	72.2438	54.3542	97.461	64.7342	76.3013	76.1447	33.024	30.0026	42.6775	60.2422	46.9097	57.1683	37.9983	47.7417
Ehe_000758	51.8015	93.8604	57.9671	30.3087	29.4724	16.7194	1256.03	106.202	221.06	96.1619	24.9018	67.1506	77.9912	120.926	55.1714	36.7404	13.3527	16.1789	109.914	384.192	419.284	25.5821	56.8263	42.7988	191.096	87.9877	119.234	56.2265	58.0334	130.782	293.504	334.565	666.448	66.635	72.3418	215.61	59.0884	225.686	245.182	86.2908	114.619	301.391	6.18576	375.42
Ehe_000759	1947.2	1082.02	1182.31	2857.33	1241.73	1911.71	2892.41	1055.68	1914.35	2940.47	2104.46	1960.36	1464.64	1664.35	1219.69	1737.72	1432.28	1576.49	1364.98	875.751	1698.62	1341	1225.24	1236.19	1899.92	1122.95	1630.13	1477	1448.32	1546.61	1121.28	1187.46	2220.85	1360.83	1506.44	1877.33	1625.77	1447.8	2695.53	1814.41	1818.05	4055.06	1562.31	3090.63
Ehe_000760	2.98544	5.4334	2.20698	2.18835	1.99553	1.75743	24.9093	6.87641	6.67964	5.73323	1.93116	2.98577	2.84639	8.65079	1.32998	4.84176	0.394175	1.62747	2.58426	24.7934	1.65645	0.172077	5.74279	0	6.2119	1.32466	3.54978	2.84291	0.535363	3.1898	1.82618	11.0407	15.978	0.705994	2.62185	13.5688	1.4556	12.3055	1.52856	1.69047	0.516302	1.75316	2.00836	38.0036
Ehe_000761	0	0	0.180162	0	0	0	16.4284	16.809	23.3336	0.104241	0	0	0.113856	0	0	0	0	0	18.3098	0	21.032	0	0	0	0.0920281	0	0	0	0	0	14.7556	12.4208	4.82825	0	0	0	0	0	0	0	0	2.13428	0	37.8139
Ehe_000762	0	0	0	0	0	0	0	0	0	0	0	0	0	0	0	0	0	0	0	0	0	0	0	0	0	0	0	0	0	0	0	0	0	0	0	0	0	0	0	0	0	0	0	0
Ehe_000763	9.31943	45.5569	9.0081	66.1429	28.9607	17.8118	4.96052	30.1798	15.2549	26.7898	18.4477	26.2865	11.3286	21.1326	54.1625	8.54428	4.08957	11.8709	6.92802	29.3848	11.796	4.01514	4.97708	15.6546	13.7122	14.4184	20.3261	10.0028	17.1316	10.0539	8.40045	8.75824	19.3628	12.5993	3.10342	30.7027	4.09389	5.77218	5.3194	4.45669	2.50775	3.88745	17.4728	14.4806
Ehe_000764	0.605158	0.776199	0.360324	0.164126	0.358172	0	41.231	39.8832	72.3929	0.312722	0.30492	0	0.113856	0	0	0.427214	0.0985437	0.1436	30.3513	0.918275	36.0906	0	0.656319	0	0.0920281	0.30569	0.145881	0	0.160609	0.56528	35.8663	26.8055	32.8022	0	0	0	0.0909753	0	0	0	0	7.1651	0	63.7399
Ehe_000765	27.3935	5.97076	32.1589	11.9265	25.4814	16.6244	24.4292	14.4405	12.9531	12.8216	18.0411	14.4605	42.4682	28.1768	26.7831	22.9271	14.4367	23.6461	73.7339	38.285	40.1565	24.6644	27.0731	18.4791	18.8658	18.0357	31.6076	16.6363	19.2731	34.7244	43.8284	23.3022	38.9744	18.8989	19.5301	19.5284	50.3548	47.6998	43.4112	68.003	46.9097	58.8452	3.73556	26.3053
Ehe_000766	0	0	0	0	0	0	0	0	0	0	0	0	0	0	0	0	0	0	0	0	0	0	0	0	0	0	0	0	0	0	0	0	0	0	0	0	0	0	0	0	0	0	0	0
Ehe_000767	0	0	0	0	0	0	0	0	0	0	0	0	0	0	0	0	0	0	0	0	0	0	0	0	0	0	0	0	0	0	0	0	0	0	0	0	0	0	0	0	0	0	0	0
Ehe_000768	15.8551	3.34363	15.4939	30.0898	34.1286	25.4591	20.8555	7.86966	3.83628	35.9109	32.6265	14.9874	27.1546	24.5312	23.2977	32.136	30.1544	26.9011	28.8667	24.6521	27.6578	37.1687	32.5972	32.6496	27.5164	18.1376	17.7975	36.5367	26.3934	27.6584	35.2088	23.4084	35.5399	35.6799	27.8773	28.3614	16.3755	13.5107	11.0057	11.2954	13.3501	15.3211	33.4594	36.9919
Ehe_000769	16.9444	20.3006	16.0795	22.4306	26.607	29.7339	23.7358	30.2562	7.94336	24.0796	28.7642	14.8118	21.6326	20.3911	13.3457	29.1929	21.0884	17.9979	29.8015	25.4998	21.6343	36.4804	21.932	22.6441	17.9915	12.3804	17.0195	26.2706	16.4357	21.1576	20.5994	20.2236	25.6843	26.2847	19.9582	25.0091	13.5098	10.2757	9.41595	9.37442	13.4976	13.7204	24.3012	32.1861
Ehe_000771	0	0	0	0	0	0	0	0	0	0	0	0	0.0569279	0	0	0.0474682	0	0	0	0	0	0	0.0546932	0	0.0460141	0	0	0.105293	0	0	0	0	0	0	0	0	0.0454876	0	0	0	0	0	0	0
Ehe_000772	4.27645	1.43298	1.03593	17.1238	4.8609	6.26977	1.49349	0.84045	1.17345	5.15991	10.0624	7.4937	0.740062	2.22449	1.60515	3.79746	1.77379	4.35586	2.36432	3.60246	1.1545	9.69368	8.36806	8.71295	1.47245	3.31164	5.49487	0.894991	5.3001	8.07543	0.584379	0.849284	1.09507	7.44009	4.22707	5.16145	3.00218	2.02978	1.10057	0.922074	2.21272	2.28673	0.200836	3.28817
Ehe_000773	79.3563	25.0175	68.5066	13.4037	17.5504	13.347	50.672	50.8854	45.0424	12.6652	16.8214	4.39084	66.3209	49.2477	54.5293	21.0759	14.9294	21.8272	95.1228	22.1092	99.588	11.7013	12.0325	18.3355	46.6123	76.4734	57.38	17.6892	12.6346	19.9059	100.732	29.6188	68.5413	20.0937	12.7347	12.8238	272.698	117.029	169.609	127.169	255.865	220.289	324.873	15.935
Ehe_000774	6.17261	0.656784	6.666	0.601797	1.12568	0.379986	4.8005	0.916854	1.12832	1.04241	1.06722	0.175634	4.32652	3.46031	5.45752	1.37658	1.13325	2.20187	7.14795	2.26037	6.37484	1.37662	1.14856	1.34045	3.95721	7.18371	3.4039	0.842345	1.01719	1.13056	8.03521	2.91941	6.12242	2.33521	0.96313	1.43669	19.9691	10.1489	14.7965	7.91447	18.9557	13.6442	28.4786	1.39115
Ehe_000775	11.498	4.17954	23.9165	376.561	549.538	525.995	6.72071	5.50112	7.13097	289.215	577.875	182.952	14.5735	19.4025	11.924	483.369	557.61	428.263	12.5364	20.4846	11.796	199.036	322.909	214.329	4.14127	6.47043	7.8776	250.913	319.719	371.712	16.3626	9.97909	14.2359	460.96	218.309	238.385	262.009	207.672	45.062	27.4317	9.80974	5.10704	2.16903	92.7643
Ehe_000776	10.5701	25.0175	13.5572	14.9902	12.229	15.3419	6.61403	11.6135	10.5159	15.7924	11.4345	14.2263	5.97742	12.1111	10.4106	6.17087	16.9495	10.1477	9.73221	11.5138	6.37484	16.0605	16.1345	8.71295	15.5988	10.852	20.5693	10.7399	9.74361	13.5263	8.25435	7.272	4.43005	12.2734	16.5337	10.6954	8.91558	11.8615	4.34112	6.68504	8.55586	4.03989	13.456	11.8248
Ehe_000777	6.5357	8.41878	1.93674	12.6924	3.99106	3.37237	2.50693	5.27191	5.91238	3.90902	4.01479	3.21995	3.35874	3.89285	4.40271	4.31961	3.25194	4.7388	2.25435	2.331	3.81486	2.63852	2.89874	6.17566	2.85287	4.63629	5.39761	2.31645	3.10511	3.79545	3.36018	1.00852	1.8417	2.82398	2.03327	2.18164	3.50255	4.05955	1.46742	1.45995	2.65527	0.838469	4.86024	7.01897
Ehe_000778	10.6104	9.55322	13.4671	5.08792	3.32588	3.13488	9.65435	5.57753	10.1549	5.78535	4.62463	7.90351	23.682	9.76303	20.1332	5.83859	4.92719	11.2965	10.0621	5.36837	14.105	5.56383	2.18773	5.45756	10.5832	15.743	10.0172	10.5293	13.2235	5.73356	7.81607	11.4123	14.6341	3.14982	4.54811	10.1633	6.91412	3.86926	8.49881	7.37659	11.9487	8.99448	17.0711	0.695574
Ehe_000780	6.09192	0.417954	8.64778	373.059	482.56	462.3	3.94708	0.916854	2.4823	478.725	472.068	335.285	10.6455	14.1502	6.64992	500.979	463.796	571.815	10.0621	11.9376	10.2901	594.355	563.504	548.437	3.267	3.87207	6.22427	464.922	482.309	468.617	11.8337	7.11276	10.3036	495.88	489.698	459.795	44.0775	30.2564	12.0451	10.6807	5.82684	8.15601	3.69539	255.655
Ehe_000781	19.7281	4.23924	33.0597	851.214	1004.67	1276.61	16.8551	10.3146	20.3097	1064.77	1079.72	773.725	22.3157	29.2273	17.7943	915.519	1030.52	1251.33	19.1345	30.7269	52.354	1261.96	1253.08	1060.63	7.59232	11.0558	19.8885	1001.76	907.173	1134.72	26.6623	13.907	22.5982	1038.14	1001.44	1009.2	96.2973	62.1619	18.465	25.5107	15.3415	21.4953	9.15814	527.372
Ehe_000782	74.5958	35.944	38.2844	11.8171	14.2245	9.40465	41.071	60.9708	19.3168	11.8834	9.90991	5.79591	61.1974	29.2273	35.1299	12.1993	11.3818	8.37666	47.8913	55.2377	39.4537	6.94045	10.6105	6.98951	18.1295	21.6021	27.6202	6.63347	11.0285	18.8158	70.7829	40.4472	20.0596	19.6592	13.0558	7.92842	31.25	27.0214	28.309	52.3277	62.5463	46.1158	15.1832	31.2376
Ehe_000783	57.4093	104.847	74.6772	46.8854	54.3398	72.1498	65.8736	85.7259	80.0654	53.5797	52.5479	64.8673	56.1309	55.1797	65.2151	54.7308	54.5932	60.1205	62.6271	64.3499	73.8377	66.9954	50.9194	64.6769	65.8921	65.5195	70.1203	66.1241	58.997	65.4918	56.6117	54.1419	73.6184	61.7474	60.3561	58.8512	56.4956	52.1399	37.2969	63.6231	43.2956	36.2066	79.1296	85.7453
Ehe_000784	43.0065	7.16492	1.98178	5.14263	3.88872	0.379986	10.5078	16.6562	18.8655	3.80478	3.25248	4.68356	6.9452	10.3192	9.86023	1.42405	4.48374	2.82413	13.1412	18.5774	12.6995	2.17964	3.77383	2.72878	3.77315	8.20267	8.94739	2.47439	3.37279	6.0162	21.3298	12.0492	16.0776	6.24533	3.692	4.31008	7.14156	5.07444	7.15368	4.91773	13.8664	11.891	5.46275	2.40289
Ehe_000785	16.9041	5.19457	23.9616	25.166	23.8952	23.2741	16.055	5.50112	7.80796	20.5875	18.9051	23.8276	23.1127	20.7619	22.1511	25.4904	21.1869	21.9229	26.8323	21.3322	24.7464	22.8289	21.7132	23.6973	27.6545	25.2703	20.6665	22.6907	23.9307	17.9678	27.1736	19.2681	29.1188	21.4514	25.5764	21.8697	22.107	22.8984	16.3251	19.3636	16.5954	12.4246	28.3581	30.795
Ehe_000786	0	0	0	0	0	0	0	0	0	0	0	0	0	0	0	0	0	0	0	0	0	0	0	0	0	0	0	0	0	0	0	0	0	0	0	0	0	0	0	0	0	0	0	0
Ehe_000790	27.4742	24.1219	22.4302	12.0906	29.1142	10.8771	23.7358	29.5685	58.3115	9.53801	21.5985	26.6963	22.4296	23.0482	35.5427	13.6234	15.4714	14.9823	40.6884	19.9901	50.8983	14.053	13.8374	16.1812	25.0777	19.1565	30.0516	15.794	16.275	16.0701	47.6999	18.7373	53.061	12.3277	10.4339	15.9633	35.2529	65.0163	53.8666	120.561	91.0905	41.4661	18.1154	62.6649
Ehe_000792	8357.11	408.102	3940.68	44.15	1.33035	22.3717	1.06678	1.45169	2.93363	0	0.10164	0.175634	3167.3	3526.62	36296.7	235.157	2.61141	137.425	0.439874	1.554	7.73012	0.573591	0.437546	0.191493	34274.8	12132.4	29777.6	500.879	6.10314	367.836	0.803521	15.7118	3.43453	7.92886	0.588579	0.585319	0.636827	0.190292	0.24457	0.307358	0.811332	0	2.2092	0.822042
Ehe_000793	23.6818	16.0614	37.6539	69.5896	106.889	81.127	42.0844	26.2067	25.0487	59.9904	69.6743	120.894	34.9537	30.216	19.2618	107.278	51.1442	67.8749	31.341	45.8431	24.3951	81.6793	82.9696	53.5703	26.274	15.6921	39.9715	60.6488	47.4867	88.749	34.1862	32.379	37.5807	49.311	82.9362	114.084	11.8723	32.9205	21.9502	67.004	43.5907	22.2575	6.54727	211.138
Ehe_000794	0	0	0.0450405	0	0	0	0	0	0	0	0	0	0	0	0	0.0474682	0	0	0	0	0	0	0.0546932	0	0	0	0.0486271	0	0	0	0	0	0	0	0	0	0	0	0	0	0	0	0	0.063234
Ehe_000795	42.3207	35.4663	47.6979	149.464	190.189	126.963	70.2474	57.6854	36.0159	106.534	132.691	130.086	37.8001	57.9603	37.6982	111.598	94.1585	134.027	62.5171	105.39	37.5965	131.696	165.119	101.013	44.9557	24.5061	72.4058	111.716	63.1729	168.332	62.0172	54.7258	50.9206	103.673	138.156	138.88	21.6066	63.2403	42.5552	109.266	80.9857	51.0704	11.6083	193.117
Ehe_000796	1.21032	0	0	28.6674	47.995	80.272	0.106678	0	0.180531	31.5328	48.2282	31.2628	0	0	0.091723	72.4365	54.002	62.3224	0.274921	0.423819	0.953716	31.0886	44.9578	42.4637	0.506155	0.356638	0	50.0142	49.2534	40.5387	0.584379	0.106161	0	59.032	37.9366	50.4971	1.4556	0.507444	0.122285	0.307358	0	0.381122	0	16.5673
Ehe_000797	13.1521	1.31357	17.1154	28.9957	30.3423	20.3767	11.3079	2.06292	6.22831	37.3181	27.2396	25.3498	11.9548	13.9031	16.2808	21.4082	22.9607	27.0447	22.3786	11.2312	17.0665	23.6893	19.1426	17.0429	10.7673	10.0878	9.62817	25.323	22.7529	28.0621	19.6497	8.49284	22.2	24.4926	19.0486	26.6054	22.016	44.782	32.9558	37.1903	45.8771	30.2611	4.01673	14.1644
Ehe_000798	5.56745	0	8.64778	7.76865	3.63288	8.59718	1.38681	0.687641	5.41593	4.89931	10.2657	8.31332	3.01718	6.67346	5.3658	7.40504	8.2284	8.9032	4.56369	3.39055	5.01956	6.3095	5.35994	6.6544	0.966295	0	3.69566	3.31673	0	9.81165	2.7758	1.43317	0	2.2809	3.37095	2.55412	5.27657	12.6861	8.43767	8.29867	13.3501	11.8148	0.241004	5.50136
Ehe_000799	3.30819	0	6.35071	7.4951	3.68405	5.17731	1.33347	0.687641	2.2115	3.49206	5.79349	3.39558	1.30934	2.22449	2.52238	2.61075	4.08957	1.8668	4.8936	1.83655	2.15841	4.7608	3.66445	3.11177	1.05832	0	2.18822	3.10615	0	5.97582	1.53399	0.955445	1.19462	2.2266	2.62185	2.02201	4.45779	8.18254	5.01369	7.91447	7.67077	5.86928	0.281171	1.96025
Ehe_000800	2.66269	0	4.54909	0.711214	0.921013	0.712474	6.18732	0.534832	2.52743	0.364842	1.16886	0.409812	3.41567	6.54988	4.26512	0.806959	0	1.1488	5.16852	0.988911	3.86506	0.172077	0.437546	0.239367	1.42644	4.48345	1.11842	0.842345	0.5889	0	7.52388	2.60093	5.32601	0.488765	0.749101	0.425687	1.13719	16.9994	10.3331	26.2791	21.4634	11.7386	6.94894	0.505872
Ehe_000801	106.871	515.576	53.418	53.5052	102.028	25.6015	51.7921	401.429	109.537	24.705	36.8954	37.4685	50.3242	104.18	50.8146	31.2341	17.5901	30.3475	58.9431	122.625	37.2451	24.4923	44.6844	12.112	30.0012	34.0334	42.5001	18.5842	15.9003	30.4848	64.6469	44.2159	42.1601	18.1386	19.5301	18.9431	34.2067	55.3114	46.5906	85.3687	48.6799	49.5459	34.584	87.6423
Ehe_000802	5.56745	8.53819	12.9717	2.95427	0.665176	0.949965	8.16086	9.62697	6.18318	0.156361	0.965581	1.28798	9.16538	14.4592	6.37475	2.32594	3.69539	0.335066	7.31291	14.763	4.5678	1.08982	1.03917	0	4.00322	3.10784	6.85643	0.684405	0.856581	3.47244	7.66997	5.30803	5.27623	1.41199	5.56475	1.64954	44.123	56.8338	31.8553	35.7304	20.4308	14.3302	1.80753	2.46613
Ehe_000803	0.161375	0.179123	0	0.218835	0	0	4.90718	11.0787	71.4902	0	0.20328	0.117089	0.227711	0	0	0	0.197087	0	11.4917	1.554	29.6656	0	0	0	0	0	0	0	0	0.0807543	35.7932	13.217	37.8794	0	0	0	13.2369	71.1056	53.6831	72.8438	65.8654	128.438	0.200836	6.82927
Ehe_000804	19.8492	11.8221	14.2328	27.7921	28.3467	30.6364	30.4565	22.8449	14.2619	34.0345	31.8134	23.7691	15.5982	19.2171	20.1332	18.6075	22.3202	24.7949	17.595	19.2131	15.0587	20.8213	17.7206	22.1175	12.8379	17.9338	17.3113	19.2686	20.2903	26.0433	18.2618	16.8795	20.2587	20.6368	18.781	21.0715	16.3301	13.0667	17.6702	17.9036	17.9968	24.0869	32.0937	25.1671
Ehe_000805	77.3391	13.3745	97.9631	192.958	225.444	187.856	77.8748	34.9933	36.6026	212.077	220.457	180.434	160.878	94.9115	125.615	269.287	217.24	264.607	93.5282	88.5782	111.434	167.661	198.044	203.366	74.9109	92.7768	81.7908	192.265	214.788	228.454	130.755	98.1985	137.73	256.873	205.307	219.335	109.079	88.3588	88.7178	91.1316	104.662	101.76	246.386	114.137
Ehe_000806	6.21295	1.91064	5.94535	39.5545	40.6781	40.6585	5.33389	4.58427	5.00973	40.4453	41.52	42.2106	22.885	17.1162	16.556	33.8448	32.7165	49.9728	11.3268	17.3766	30.7197	24.435	33.1988	52.0383	11.0434	17.2205	20.2289	35.4311	35.8158	42.8402	19.9419	13.3231	37.5807	37.9608	36.3314	53.743	14.6015	12.8764	13.5125	16.5973	19.1032	17.6078	32.8568	15.4291
Ehe_000807	0.121032	0	0	9.62875	9.31246	15.9594	0	0	0	10.0071	7.72465	8.60605	0	0.123583	0	11.3449	10.2978	12.9719	0	0.423819	0	8.48914	6.34441	8.6172	0	0	0	10.7925	10.386	9.40788	0.146095	0	0	5.9738	6.79542	7.55594	0.818777	1.14175	0.24457	0	0.368787	0.304898	1.60669	3.66757
Ehe_000808	0	0	0	0	0	0	0	0	0	0	0	0	0	0	0	0	0	0	0	0	0	0	0	0	0	0	0	0	0	0	0	0	0	0	0	0	0	0	0	0	0	0	0	0
Ehe_000809	0.282407	0.358246	0.360324	0.820632	0.921013	0.379986	0.533389	0.611236	0.631858	0.781804	0.813121	0.526901	0.455423	0.617913	1.05481	0.52215	0.541991	0.813733	0.439874	0.423819	0.702738	0.114718	1.20325	1.00534	0.276084	0.662328	0.729407	0.894991	0.321218	0.807543	0.730474	0.636963	0.895964	0.868916	0.749101	0.798163	0.0454876	0.253722	0.305713	0.768395	0.516302	1.21959	0.763179	0.695574
Ehe_000810	11.9821	0.656784	13.7374	19.914	24.8673	30.2564	7.30743	0.687641	0.631858	27.0504	30.6445	23.5349	15.4274	12.4201	20.3167	24.8733	35.2787	33.9374	16.3303	12.2908	12.6995	26.3278	31.0658	32.0273	13.5742	14.3165	15.9983	25.5336	27.1429	33.3515	18.6271	13.217	28.3722	38.5582	30.4991	38.0458	7.64192	15.2868	28.5536	28.8916	37.6901	32.624	18.5975	13.785
Ehe_000811	21.6646	4.35866	27.8801	33.81	43.5434	43.1759	18.4019	4.35506	6.63451	34.66	42.0282	38.815	31.8796	26.1995	31.3693	44.6201	41.9796	42.0269	38.0491	32.5634	25.4492	46.0593	44.4109	34.0858	20.1542	19.5132	22.5144	37.1685	34.8522	44.5764	27.2467	20.7544	36.0377	35.5713	36.6524	38.4182	34.2977	37.6777	38.1529	37.1135	37.6163	48.3263	36.6326	20.804
Ehe_000812	3.06613	1.01503	4.59413	3.17311	3.93989	3.32488	3.89374	0.687641	3.06902	5.31627	4.06561	6.14718	3.4726	2.10091	3.98995	4.36707	4.23738	4.69093	5.49843	3.31992	5.17015	4.93288	4.97708	5.17032	6.67204	4.3306	2.23685	4.21172	4.81827	4.40111	4.60198	5.30803	5.92332	3.85582	3.7455	6.06604	6.23181	5.96247	4.21883	6.07032	4.05666	4.57346	5.06108	6.07046
Ehe_000814	434.947	80.1874	551.791	121.782	111.852	125.823	146.575	257.636	101.413	45.918	127.355	67.3848	310.371	190.441	385.741	168.749	57.5495	133.213	234.233	43.4414	120.871	92.4055	8.20398	79.1825	105.51	135.421	235.598	60.3329	79.6621	142.612	307.018	67.8366	150.024	99.2737	17.2293	61.8842	77.9203	86.9633	72.087	202.549	126.125	68.4495	8.03346	96.3054
Ehe_000817	111.47	89.6212	156.921	27.4638	47.381	28.2614	140.121	165.492	210.589	27.728	54.784	45.8404	95.5819	134.087	115.342	36.6455	28.2821	31.0655	146.698	234.937	129.806	22.3127	60.3813	23.2186	69.0671	71.1238	105.569	30.0085	25.5368	29.9195	106.722	187.957	233.249	30.6293	47.2469	41.9301	198.826	232.727	230.568	303.362	247.751	188.046	125.724	301.942
Ehe_000818	102.998	82.7548	106.881	58.7025	53.7258	48.7332	109.238	198.499	98.7504	60.668	56.3086	47.948	69.1673	110.359	94.9792	44.003	50.8486	40.6388	99.6315	153.564	81.869	38.4879	61.4752	40.5009	65.1099	63.3287	86.5563	46.5922	44.3281	39.6504	73.4856	96.4468	100.248	45.1836	58.0018	44.165	162.027	122.611	159.704	208.542	175.026	156.184	32.415	60.262
Ehe_000819	3.22751	2.03006	8.42258	1.47714	2.55837	3.27738	4.96052	6.49438	1.80531	0.990285	1.93116	6.20572	12.638	6.98242	3.5772	5.03163	0.541991	2.96773	28.1519	31.1507	3.81486	9.17745	10.5558	1.00534	1.10434	8.15172	9.57954	1.05293	1.60609	5.97582	16.0704	10.2976	4.03184	2.17229	4.22707	3.61834	11.2354	12.1787	12.4731	80.1436	30.093	35.7493	0.200836	10.1807
Ehe_000820	8.95633	1.61211	8.87298	11.3794	16.3736	10.6396	11.0945	5.50112	1.80531	16.3658	8.18203	19.1441	22.2588	9.02154	16.9688	28.1012	9.8051	20.3912	18.0348	14.2686	11.8964	21.1081	12.3607	13.7397	24.3875	13.7051	7.8776	16.0046	15.6326	10.7807	16.2165	21.9221	28.3224	20.3652	22.8476	26.9247	19.3322	19.2195	11.5559	12.9859	17.1117	7.39377	26.5104	21.1834
Ehe_000821	63.2995	40.4818	62.7865	13.4037	26.7605	5.4148	33.5502	50.3506	46.1256	13.3428	17.8378	15.3387	55.6754	45.911	59.7117	19.367	8.62258	12.924	68.4554	30.1618	23.2406	8.89066	9.89947	13.5003	42.3329	45.6496	33.8931	12.0034	17.8276	14.0513	72.0247	41.1372	55.052	10.3184	6.09982	9.57795	10.4167	107.705	76.795	173.196	141.836	92.2315	9.03764	13.6585
Ehe_000822	27.6355	1.73152	11.3502	0	0	0	20.8022	28.1169	6.40884	0	0.10164	0	12.7518	18.1667	15.6846	0	0	0	27.7671	22.1799	21.4837	0	0.382853	0	8.97274	6.47043	3.4039	0	0	0	14.4634	4.5649	29.4673	0	0	0	17.9221	20.3612	26.3524	75.6101	61.3662	43.2192	18.718	0.885276
Ehe_000823	3.10648	0	3.46812	1.09418	1.22802	1.66244	1.65351	0	0.99292	1.25089	2.18526	1.87343	3.4726	3.64569	5.91614	0.949364	1.37961	1.436	3.95887	5.01519	3.91526	1.89285	1.20325	2.10643	4.14127	4.27965	6.46741	1.26352	1.39194	2.09961	5.25941	3.60946	3.68341	0.977531	1.4982	1.38348	2.00146	1.58576	2.75141	1.53679	2.13897	3.1252	8.99747	4.04698
Ehe_000824	0	0	0	0	0	0	28.9097	30.7146	43.1017	0	0.10164	0	0	0	0	0	0	0.0957333	30.7362	0.282546	37.5965	0	0	0	0	0	0	0	0	0	23.5943	16.9857	11.9462	0	0	0	0	0	0	0	0	4.80214	0	43.6315
Ehe_000825	855.693	68.1861	2202.08	590.089	819.753	342.462	460.475	173.897	193.078	525.216	807.785	393.185	3390.22	2388.85	2465.19	560.694	603.186	588.137	4200.36	2187.97	3958.32	538.315	447.226	427.126	1532.04	2506.55	1251.71	398.219	1221.59	894.718	5931.88	1979.04	3483.11	925.939	588.205	536.259	1725.03	2063.27	2871.25	2811.02	4813.78	4513.48	318.607	523.767
Ehe_000826	17.6303	3.881	49.0491	4.75966	3.47938	8.50218	7.73415	9.01573	11.915	3.54418	4.37053	3.10286	29.5456	15.4478	23.9397	4.55695	3.99102	4.0208	23.0934	14.4098	58.8794	3.4989	1.5861	6.27141	5.33763	16.6601	6.95368	2.10586	7.33448	5.1279	31.4104	15.181	27.4762	4.18166	3.10342	3.88439	11.6903	14.4622	18.037	31.8116	22.7173	20.8855	1.44602	7.96748
Ehe_000827	974.869	426.551	1379.68	183.931	170.643	194.41	571.367	1125.29	529.497	115.811	181.936	91.9735	818.167	651.775	932.961	118.718	139.439	145.515	748.171	737.869	953.817	104.795	94.4005	100.247	262.326	716.384	332.221	94.3426	256.332	216.664	1129.24	552.194	709.156	184.971	120.07	112.647	343.341	430.186	563	750.184	921.894	872.16	66.3564	251.671
Ehe_000828	0	0	0	0	0	0	0	0	0	0	0	0	0	0	0	0	0	0	0	0	0	0	0	0	0	0	0	0	0	0	0	0	0	0	0	0	0	0	0	0	0	0	0	0
Ehe_000829	0	0	0	0	0	0	0	0	0	0	0	0	0	0	0	0	0	0	0	0	0	0	0	0	0	0	0	0	0	0	0	0	0.0497758	0	0	0	0	0	0	0	0	0	0	0
Ehe_000830	0	0	0	0	0	0	0	0	0	0.0521203	0	0	0	0	0	0	0	0	0	0	0	0	0.0546932	0	0.0460141	0.0509483	0	0.0526466	0.0535363	0	0	0	0	0	0	0	0	0	0	0	0	0	0	0
Ehe_000831	0	0	0	0	0	0	0	0	0	0	0	0	0	0	0	0	0	0	0	0	0	0	0	0	0	0	0	0	0	0	0	0	0	0	0	0	0	0	0	0	0	0	0	0
Ehe_000832	47.6057	16.539	42.3831	48.5814	53.5723	60.9402	45.0714	28.4989	29.5619	42.9471	56.8168	47.6553	56.1309	53.7585	45.5405	66.5504	65.8272	69.6938	66.421	55.3084	25.399	53.4013	76.5158	40.5009	21.0744	38.1093	37.2484	53.2257	59.1041	67.874	42.2944	32.4851	85.8632	43.4458	54.2028	64.4915	29.5215	40.4053	30.021	34.8851	26.7002	20.733	50.0083	40.2168
Ehe_000835	0	0	0	0	0	0	0	0	0	0	0	0	0	0	0	0	0	0	0	0	0	0	0	0	0	0	0	0	0	0	0	0	0	0	0	0.0532108	0	0	0	0	0	0	0	0
Ehe_000836	3.18716	2.14948	3.82844	17.1238	15.0432	25.1266	1.06678	2.90337	2.4823	15.3755	16.9231	25.0571	3.01718	5.56122	2.20135	15.3797	16.851	18.5723	4.72865	3.53183	7.9811	19.2153	14.2202	22.7877	3.40504	2.59836	4.95997	22.3221	17.5064	17.6448	2.7758	2.33553	5.52511	16.7809	13.0023	18.8366	18.6954	25.2454	10.7611	3.6883	3.83539	1.82939	2.53054	11.3189
Ehe_000837	0.0806877	0	0.090081	0.164126	0.307004	0.142495	0.160017	0.229214	0	0.521203	0.10164	0.0585445	0.170784	0.0617913	0.091723	0.427214	0.0985437	0.5744	0.109969	0.141273	0.150587	0.229436	0.218773	0.239367	0.322098	0.152845	0.0972543	0.368526	0.374754	0.242263	0.146095	0.265401	0.199103	0.325844	0.267536	0.585319	0.136463	0.317153	0.24457	0	0.0737575	0	0.562342	0.063234
Ehe_000838	2.38029	1.19415	5.49494	7.11214	15.5037	18.3818	3.25368	1.06966	1.08319	13.1343	12.1968	15.0459	7.85604	4.94331	6.28303	10.5854	14.5845	15.8917	8.13767	9.39466	8.03129	15.4296	14.9313	15.128	7.22421	7.03086	6.8078	15.2675	13.1164	21.0769	12.4911	8.17436	9.40763	18.2472	17.2828	10.9614	8.18777	10.0855	5.19711	7.22291	2.87654	8.00356	12.4519	13.3424
Ehe_000839	2.86441	0.238831	4.27885	9.02695	16.2201	13.0145	2.40025	0.611236	0.99292	12.6131	16.9739	11.0064	6.48978	5.19047	5.64097	10.2057	14.4859	19.1945	8.0277	10.878	6.52543	15.0281	17.3924	14.1226	7.13218	6.57233	7.05093	13.5828	13.6518	20.3097	9.5692	9.97909	7.11794	17.5412	16.3732	13.5688	8.96106	8.62655	6.54225	5.68612	4.94175	5.25948	12.5724	14.6703
Ehe_000840	6.49536	1.31357	7.61185	11.8171	17.5504	12.492	4.64049	0.534832	1.57964	13.7076	10.9771	9.95257	11.7841	3.39852	8.98886	13.386	10.1993	16.0832	11.5467	7.3462	7.12777	11.0703	12.9623	12.0162	9.01876	6.26664	4.6682	10.8978	11.8315	12.3554	10.0805	7.90896	9.20852	11.133	11.7181	10.5357	7.86936	15.9845	10.6388	10.3733	10.1048	5.79306	26.4301	7.39838
Ehe_000841	0.201719	0	0.675608	1.31301	1.63736	1.09246	0.426711	0	0.0902654	1.30301	0.457381	0.878168	0.626206	0.185374	1.00895	1.32911	0.640534	1.10093	0.604827	0.353183	1.60626	1.43398	0.546932	0.957467	0.322098	0.662328	0.34039	0.737052	0.535363	0.524903	0.292189	0.318482	1.19462	0.977531	1.17716	1.33027	0.409389	1.58576	0.97828	0.691555	1.62266	0.152449	2.16903	1.01174
Ehe_000842	1.9365	0.179123	2.20698	1.8601	3.73522	5.2723	2.45359	0.611236	0.857521	3.23146	2.74428	2.6345	1.30934	0.617913	2.981	2.42088	2.66068	3.25493	2.47429	1.48337	1.70665	5.44911	3.71914	1.91493	1.79455	1.3756	1.41019	1.94792	2.89096	2.62452	1.82618	1.48625	2.887	2.87828	2.88939	3.45871	1.91048	1.96635	2.07885	2.30518	3.31909	1.82939	4.65941	2.40289
Ehe_000843	9.96493	10.6877	4.63917	4.70496	1.73969	5.3198	13.068	5.0427	17.5566	4.06538	1.5246	5.67882	2.84639	6.17913	14.4005	5.31644	3.20267	7.22786	5.44344	18.5068	16.4642	4.07249	4.26607	6.6544	5.70574	5.55336	7.63446	5.79112	11.5103	10.3769	6.57426	21.179	10.4529	8.68916	5.35072	11.7064	4.18486	3.55211	4.03541	2.68938	8.03956	1.90561	3.45439	46.6667
Ehe_000844	7.10052	17.6735	7.56681	7.4951	7.82861	7.02974	9.8677	6.03596	38.4079	8.23501	5.94595	9.6013	5.97742	4.44898	5.45752	7.45251	7.14442	4.8824	5.44344	3.74373	12.4987	6.82573	5.79748	8.42571	6.07386	6.16474	5.54349	5.10672	6.79912	6.41997	6.06293	6.84735	10.652	4.67042	4.92266	6.49172	7.55095	13.257	14.1851	102.043	61.0712	72.6419	7.79245	22.3848
Ehe_000845	46.9199	50.035	49.0041	35.2325	52.7024	48.0682	40.8576	26.2832	36.6026	44.5107	41.0118	60.4765	42.639	42.5124	51.9611	39.6834	46.9561	42.6492	40.5784	44.0772	30.7197	59.3666	60.3266	51.033	71.92	63.7363	65.6953	52.0674	66.8134	55.3167	37.9116	46.976	53.1605	58.0001	65.9209	59.7026	31.6594	31.2713	40.6598	38.4197	33.6334	37.9598	58.5237	41.2918
Ehe_000846	381.088	177.869	496.887	423.993	479.643	531.03	425.538	491.052	166.63	403.411	670.825	351.033	490.832	526.277	411.607	440.98	478.676	418.69	351.624	696.829	243.198	429.447	423.271	333.869	255.47	282.05	304.357	347.309	403.664	475.562	552.603	435.205	405.573	418.546	317.458	383.65	462.109	1824.2	1400.22	1078.06	1953.69	1751.87	135.364	166.685
Ehe_000850	1.04894	0.238831	18.1964	0.547088	0.716343	11.4946	15.2016	10.6202	0	13.3428	32.6773	0.64399	1.36627	28.7948	0	0.996832	22.5665	0	23.7532	12.5027	0.401565	27.7618	7.54766	0.239367	9.38687	9.98586	12.6917	11.8455	15.4185	21.2788	23.4482	14.7563	0.398206	14.9888	11.29	0.478898	8.96106	50.3639	27.7587	1.53679	51.2614	92.4602	3.89623	0
Ehe_000851	22.3101	2.68684	42.7434	25.0019	29.4724	33.7712	24.0559	12.6067	4.78407	25.3305	40.3003	24.2374	35.6938	35.4682	28.9845	29.6202	30.4993	25.13	20.0693	39.3445	17.5183	27.5324	27.0185	19.5802	15.9669	19.5132	17.4085	23.3751	30.8905	32.0998	33.5287	25.6908	26.9785	27.3709	19.3161	27.51	28.7027	117.093	81.931	80.2973	132.985	120.892	6.1456	9.80127
Ehe_000852	0	0	0	0.492379	0.665176	0.427484	0	0	0	0.416962	0.711481	0.175634	0.113856	0	0	0.427214	0.739078	0.4308	0	0	0	0.573591	0.492239	0.191493	0.0920281	0	0	0.421172	0.374754	0.56528	0	0	0	0.434458	0.428058	0.159633	0.454876	0.253722	0	0	0	0	0	0
Ehe_000853	0.121032	0	0.225203	2.4619	2.60954	2.51741	0.213356	0.0764045	0.0902654	2.03269	4.11643	1.40507	0.0569279	0.247165	0.137585	2.94303	2.8085	2.2976	0.439874	0.706365	0.150587	2.29436	1.96896	1.72344	0.506155	0.101897	0.389017	2.00057	1.82024	2.62452	0.292189	0.106161	0.447982	2.2266	1.39119	1.01101	1.95597	1.77606	1.03942	0.845234	1.10636	0.381122	0.682844	0.569106
Ehe_000854	0	0	0	0	0	0	0	0	0	0	0	0	0.0569279	0	0	0.0949364	0	0.0478666	0	0	0	0	0.0546932	0.0478734	0	0	0	0	0.107073	0	0	0	0	0.0543073	0	0	0	0.0634305	0.0611425	0	0	0	0	0
Ehe_000855	0	0.716492	0.180162	0	0	0.237491	3.73373	4.58427	11.1026	0.260601	0.15246	0	0	0	0.137585	0	0.344903	0.0957333	7.6978	0.21191	7.57953	0.114718	0.109386	0	0	0	0	0	0	0.161509	2.55666	1.32701	2.93677	0.162922	0.267536	0	0.227438	0	0	0	0	0	5.42258	12.7733
Ehe_000856	1.291	1.43298	4.45901	1.91481	3.27471	3.46737	4.42713	2.21573	3.56548	3.3357	2.23608	3.68831	2.39097	1.48299	4.40271	2.13607	2.66068	3.1592	2.8042	1.05955	3.86506	1.72077	2.24242	5.17032	8.8347	7.43845	5.44624	1.63204	3.21218	1.9381	4.52894	2.33553	1.74215	2.06368	2.08678	2.12843	7.50546	1.96635	3.79084	1.38311	1.47515	1.06714	8.5958	4.42638
Ehe_000857	0	0	0	0	0	0	0	0	0	0	0	0	0	0	0	0	0	0	0	0	0	0	0	0	0	0	0	0	0	0	0	0	0	0	0	0	0	0	0	0	0	0	0	0
Ehe_000858	0	0	0	0	0	0	0	0	0	0	0	0	0	0	0	0	0	0	0	0	0	0	0	0	0	0	0	0	0	0	0	0	0	0	0	0	0	0	0	0	0	0	0	0
Ehe_000859	9.52115	2.26889	10.8097	25.3302	32.4913	25.744	9.97438	4.88989	22.0699	19.5972	33.4904	27.5159	10.9301	15.4478	13.254	30.9493	24.5867	28.6243	24.0281	14.9749	24.6962	32.5226	20.8381	26.2346	18.4977	11.2086	14.3936	23.6383	26.1257	24.0244	20.5263	25.9032	26.3812	24.0038	17.2293	25.8605	15.7387	80.8739	112.93	145.457	171.486	75.8433	6.02509	40.9124
Ehe_000860	3.63095	1.13445	4.9995	9.30049	16.1689	21.9917	4.1071	4.66068	13.8106	11.9877	16.4657	15.163	4.55423	7.1678	5.91614	9.01896	10.7905	14.5515	9.95215	9.25338	15.1591	15.659	10.2276	15.3195	7.31624	8.10077	7.3427	9.1605	9.47593	14.0109	8.40045	8.75824	18.3175	12.4364	8.02608	14.7394	5.18559	31.5884	42.7998	79.2984	89.1728	32.3954	1.76736	14.4174
Ehe_000861	3.34854	1.37328	3.73836	8.04219	10.0288	14.2495	5.81394	6.49438	12.231	7.24472	11.4345	7.55224	5.06658	8.03287	7.9799	10.8228	9.1153	8.13733	7.91773	6.49856	9.73794	13.0779	10.0636	8.32996	6.16589	4.4325	6.75917	10.3187	7.86984	14.0916	5.11331	6.47579	8.11345	8.63485	6.63489	9.73758	3.27511	21.3761	29.8987	43.107	64.464	26.9834	1.20502	17.7688
Ehe_000862	31.3472	20.3006	37.7439	27.7921	31.1098	45.5033	24.7493	32.0899	23.5141	26.4771	40.0462	30.209	30.1718	38.1253	30.6355	46.5188	44.0491	44.7074	26.8873	53.5425	22.4876	48.4684	32.98	40.1657	28.2526	23.64	33.8931	32.6935	33.3531	35.7742	32.5061	30.9989	45.7937	39.3185	28.5193	34.3742	45.7151	17.7606	18.2816	16.751	21.906	29.6513	85.1547	37.3713
Ehe_000863	0	0	0	0	1.33035	0	0	0	0	0	1.37214	0.936713	0	0	0	0	1.72452	0	0	1.76591	0	0	1.36733	0	0	0	0	0	0	1.7766	0	0	0	0	0	0	0	0	0	0	0	0	0	0
Ehe_000864	0.201719	0.179123	0.405365	0.328253	0.409339	0.474982	0.320034	0.382023	0.0902654	0.469083	0.508201	0.351267	0.79699	0.617913	0.321031	0.949364	0.541991	0.4308	0.549843	1.13018	0.401565	0.745668	0.492239	0.765974	0.828253	0.560431	0.778034	0.473819	0.535363	0.888298	1.16876	0.583883	0.796413	0.868916	0.428058	0.425687	0.909753	0.507444	0.183428	0.384197	0.29503	0.533571	1.00418	0.569106
Ehe_000865	0.927908	0.238831	3.06275	1.58655	2.14903	2.6124	3.52037	0.152809	0.135398	3.3357	0.813121	0.468356	2.90332	2.03911	3.21031	3.1329	2.06942	3.49426	1.37461	0.635729	1.35528	0.63095	1.42202	0.43086	0.920281	1.68129	1.6047	1.84263	2.03438	3.14942	2.92189	0.743124	1.29417	1.68352	2.03327	1.33027	1.54658	0.697736	0.366855	4.68721	2.36024	1.67694	0.763179	1.39115
Ehe_000866	0	0	0	0	0	0	0	0	0	0	0	0	0	0	0	0	0	0	0	0	0	0	0	0	0	0	0	0	0	0	0	0	0	0	0	0	0	0	0	0	0	0	0	0
Ehe_000867	0	0	0	0	0	0	12.748	12.4539	43.9141	0.104241	0	0	0	0	0	0	0	0	27.2722	0.353183	34.0828	0	0	0.14362	0	0	0.0972543	0	0	0	31.9217	8.3336	45.744	0	0	0	0	0	0	0	0	0	0	44.6432
Ehe_000868	0	0	0	0	0	0	0	0	0	0	0	0	0	0	0	0	0	0	0	0	0	0	0	0	0	0	0	0	0	0	0	0	0	0	0	0	0	0	0	0	0	0	0	0
Ehe_000869	0.0403438	0.0597076	0	0.0547088	0.0511674	0.0474982	0.0533389	0	0.0451327	0.104241	0.0508201	0.0585445	0.0569279	0.0617913	0.0458615	0.0474682	0.0492719	0.0478666	0.0549843	0	0.0501956	0	0.0546932	0.0478734	0.0920281	0.101897	0.0486271	0.0526466	0	0.0403772	0.0730474	0.0530803	0.0497758	0.108615	0.0535072	0.0532108	0.0454876	0.0634305	0.0611425	0.0768395	0.0737575	0.0762244	0.0401673	0.063234
Ehe_000870	0	0	0	0	0	0	0	0	0	0	0	0	0	0	0	0	0	0	0	0	0	0	0	0	0	0	0	0	0	0	0	0	0	0	0	0	0	0	0	0	0	0	0	0
Ehe_000871	11.6997	24.2413	13.332	0.164126	0.102335	0	13.4414	24.4494	17.7823	0	0.20328	0	14.0043	9.57766	16.5101	0	0	0	19.3545	9.18275	15.7112	0	0.218773	0.0957467	12.0557	1.3756	4.18193	0	0.107073	0	1.89923	1.48625	19.0641	0	0	0.212843	8.00582	13.7644	13.5125	19.6709	27.8066	17.5316	2.49037	1.58085
Ehe_000872	4.51851	0.119415	1.75658	4.43141	0.255837	3.37237	4.48047	0	4.42301	5.78535	0.457381	4.21521	6.66056	0	3.5772	4.74682	0.541991	2.10613	2.52928	2.54291	2.2588	2.35172	2.07834	3.06389	4.50938	3.87207	0.389017	2.73762	4.06876	0.403772	4.38284	0.265401	2.53857	5.53934	0.481565	2.87339	2.54731	1.96635	2.26227	2.99674	1.54891	1.21959	3.85606	5.12195
Ehe_000873	0	0.537369	0	0	1.89319	0	0	0.458427	0.180531	0	0	0.292723	0	0	0	0	0	0	0	0	0.150587	0	0.656319	0	0.552169	0.407586	0	0.473819	1.33841	3.06866	0.219142	0.318482	2.68789	0	0	0	0.454876	0	0.427998	0.384197	0	0.152449	0.682844	0
Ehe_000874	3.02579	0.238831	0.810729	0.109418	1.68852	0.569979	0.0533389	0	0.361062	1.35513	1.11804	0.234178	1.87862	0.92687	3.53134	0.759491	1.62597	1.7232	0.164953	0.21191	0.100391	0.286795	0.711012	0.957467	0.414127	0.356638	1.55607	0.368526	0.749509	2.42263	0	0.318482	2.09058	0.814609	1.81925	2.18164	0.591339	0.0634305	0.672568	0.691555	0	0	0.522175	0.822042
Ehe_000875	20.0912	151.837	45.8512	17.9992	37.1475	20.8042	80.3284	135.083	150.653	62.0753	27.1379	51.1094	84.8794	64.6337	58.0607	38.3543	31.534	44.8032	108.924	69.0825	86.8886	61.2595	40.3636	28.1495	21.4886	55.0241	22.952	26.6392	59.9072	23.7014	199.419	60.0338	89.696	76.5732	41.8426	54.754	28.3843	20.8686	41.8215	48.2552	39.0177	28.7366	146.932	135.7
Ehe_000876	4.8816	3.70187	3.19788	10.7776	14.7874	13.2995	3.36035	5.88315	5.86725	12.3004	14.5854	17.095	7.17291	10.3809	8.25507	9.77845	13.6483	6.3184	4.67366	8.1232	4.61799	12.8484	11.9778	15.1759	4.09525	5.60431	6.46741	10.1608	8.08399	10.8211	4.38284	7.00659	7.01839	9.23223	4.86916	14.0477	8.00582	4.567	3.79084	4.99457	7.4495	9.14693	25.9481	5.75429
Ehe_000877	0.484126	0.537369	0.810729	0	0	0	0	0	0	0	0	0	0.113856	0.803287	0	0	0	0	0	0	0	0	0	0	0.322098	0	0	0	0	0	0	0	0	0	0	0	0	0.761167	12.7788	10.2965	88.7302	30.1849	0	0
Ehe_000878	3.46957	1.07474	3.60324	0.601797	0.460506	0.0474982	3.04032	4.43146	14.3071	0.312722	0.10164	8.66459	11.841	4.14002	1.46757	0	0	10.1956	7.91773	10.1717	31.2719	0.63095	8.80561	1.05321	3.54308	5.19672	3.16076	60.4909	6.69204	2.58414	12.8563	7.11276	27.7749	0	0.535072	103.389	0	0	0	0.153679	0	0	0	1.64408
Ehe_000879	0	0	0	6.51035	0.102335	3.08739	0.0533389	0	0	1.14665	1.16886	0.761079	0	0	0	4.74682	3.1534	2.48907	0.109969	0	0.100391	1.43398	0.328159	6.89376	0	0	0	0.473819	0.803045	0	0	0	0	4.34458	1.55171	0.957795	2.41084	1.26861	0.366855	0.537876	0	0	0.642677	3.03523
Ehe_000880	4.15542	3.04509	4.72925	8.15161	11.9732	12.5395	5.38723	4.88989	2.3469	12.561	15.1444	9.0744	5.522	7.90929	8.07163	9.92085	11.7267	12.7325	7.36789	12.8558	6.72621	9.23481	11.9231	7.08526	8.60463	9.17069	12.1082	9.00256	10.386	20.7539	10.0075	10.7753	7.36682	10.8071	15.3031	12.5045	19.1048	17.38	7.88739	13.9848	13.4976	13.8728	9.43931	10.6865
Ehe_000881	1.69444	2.20918	4.77429	1.14888	0.255837	3.84736	1.2268	1.37528	0.767256	2.8145	2.49018	0.234178	8.9946	11.9257	9.35575	2.94303	1.72452	5.26533	0.714795	3.39055	3.4133	1.08982	2.29712	1.86706	2.39273	6.36853	4.18193	2.36909	2.40914	1.45358	2.7758	1.27393	1.34395	0.923223	1.65872	0.478898	0.318413	13.0033	19.8713	33.3483	32.3058	18.2939	0.763179	1.45438
Ehe_000882	0.322751	0	0.360324	0	0	0.379986	0.906762	0.611236	3.29469	0	0	0.117089	0	0	0.275169	0	0.147816	0	2.14439	0	2.86115	0.229436	0	0.43086	0	1.22276	0.194509	0.210586	1.49902	0.28264	2.33752	0.743124	4.67892	0.217229	0	0.266054	0.136463	0.190292	0	0.461037	0.442545	0.304898	0.160669	6.3234
Ehe_000883	3.10648	1.61211	4.54909	3.50136	5.21907	5.93728	6.34733	2.13933	2.97876	7.14048	6.60661	4.97629	4.44037	5.12868	6.05372	7.87972	6.84879	9.23826	11.5467	5.29774	9.33638	5.85063	9.95417	8.90444	7.63834	8.15172	4.76546	8.63403	10.4396	6.21808	5.11331	7.37816	7.86458	5.2678	7.4375	4.8954	3.95742	3.80583	4.34112	6.53136	6.26938	4.11612	4.4184	10.4336
Ehe_000884	0	0	0	0	0	0	0	0	0	0	0	0	0	0	0	0	0	0	0	0	0	0	0	0	0	0	0	0	0	0	0	0	0	0	0	0	0	0	0	0	0	0	0	0
Ehe_000885	0.0806877	0	0.0450405	0	0.0511674	0	0.320034	0.229214	0	0.156361	0	0	0.113856	0	0	0	0	0	0	0	0	0.114718	0.0546932	0	0.322098	0.101897	0	0	0	0	0	0	0	0	0	0	0.318413	0.126861	0.550283	1.15259	1.47515	0.457346	0.723011	0
Ehe_000886	0.363095	0	1.35122	0.382961	0.562841	0.949965	0.533389	0	0.586725	0.521203	0.863941	0.468356	0.740062	0.92687	0.963092	1.75632	0.78835	1.05307	0.494858	0.988911	1.30509	0.745668	0.765705	0.909594	0.874267	0.662328	0	0.842345	0.535363	0.363394	1.3879	0.796204	1.54305	1.03184	1.07014	0.532108	1.81951	1.58576	1.46742	2.15151	1.10636	1.75316	1.08452	0.758808
Ehe_000887	10.0053	4.7169	6.39575	4.92379	2.60954	4.27484	6.9874	4.73708	0	3.5963	2.541	1.17089	2.22019	4.2636	6.1913	1.70886	2.61141	4.06866	5.9383	4.30883	3.56389	2.58116	2.51589	1.81919	4.64742	3.82112	6.51604	2.94821	4.17583	2.62452	3.94456	3.7687	2.28969	4.5075	3.21043	1.9688	6.86863	8.68998	7.39825	9.91229	10.6211	5.03081	1.92803	2.71906
Ehe_000888	1.6541	0.298538	0.810729	12.6377	15.1967	8.64468	0	0	0	0.729684	23.733	1.52216	3.92802	1.97732	0.412754	28.6233	23.8476	18.2372	0	0.21191	2.05802	0.458873	1.31264	21.6866	0	0.30569	2.3341	0.15794	2.30206	19.9867	2.55666	3.34406	0.248879	27.3709	23.0616	1.64954	1.36463	0.444014	0.855995	2.38202	2.72903	2.8203	0	0.31617
Ehe_000890	0	0	0	0	0	0	0.853423	0.382023	7.22123	0	0	0	0.227711	0	0	0	0	0	1.7595	0	6.02347	0	0	0	0	0	0	0	0	0	0.292189	2.12321	4.62915	0	0	0	0	0	0	0	0	0	0	5.88076
Ehe_000891	3.30819	0.119415	4.23381	3.50136	3.07004	2.99239	5.38723	0.764045	1.57964	4.48234	3.76068	4.68356	3.64338	2.78061	2.88928	3.70252	3.05486	2.82413	4.50871	2.331	5.37093	2.69588	3.33629	2.68091	2.3007	3.20974	3.98742	2.73762	3.15864	4.92601	5.5516	4.98954	6.76951	3.31274	3.7455	3.99081	2.45633	2.85437	1.71199	2.45886	2.36024	3.58255	4.33807	2.21319
Ehe_000892	0.121032	0.238831	0.0450405	0.218835	0.20467	0.379986	0.106678	0.229214	0.135398	0.208481	0.2541	0.468356	0.683134	0.370748	0.091723	0.901896	0.394175	0.478666	0.76978	0	0.200782	0.344154	0.273466	0.526607	0.276084	0.713276	0.0972543	0.105293	0.374754	0.605657	0.146095	0.212321	0	0.325844	0.321043	0.585319	0.409389	0.380583	0	0	0.147515	0.152449	0.522175	0.126468
Ehe_000893	2.05754	1.25386	1.48634	2.57131	4.09339	3.56237	1.60017	0.916854	0.541593	2.65813	3.25248	2.1076	2.56175	1.60657	2.10963	3.03797	4.33592	1.5796	1.92445	4.4501	1.85724	3.38419	3.82853	3.54263	2.80686	3.51543	3.11214	3.73791	3.37279	4.32036	1.68009	3.98102	2.68789	3.20413	2.88939	2.97981	1.63755	4.44014	2.26227	2.45886	1.99145	1.98183	5.78409	3.41464
Ehe_000894	1.53307	0.119415	1.08097	2.79015	1.33035	0.427484	0	0	0	0.938165	0.559021	1.46361	4.21266	1.73016	2.01791	4.74682	1.82306	2.68053	1.53956	0.494456	1.90743	0.860386	1.42202	2.8724	0.920281	0.254741	0.194509	0.631759	0.856581	0.969052	0.730474	0.371562	1.6426	1.57491	1.23067	1.75596	2.36536	1.26861	1.03942	2.15151	1.54891	0.457346	0.361506	3.22493
Ehe_000895	7.22155	5.13486	2.16194	2.5166	2.3537	1.80493	1.12012	2.44494	1.62478	1.98057	1.2705	1.22944	2.84639	1.35941	5.91614	1.09177	2.02015	1.77107	1.42959	1.69528	2.20861	0.344154	1.85957	2.53729	2.02462	3.97397	2.77175	1.68469	2.9445	1.29207	1.3879	0.743124	0.846189	2.33521	1.33768	1.86238	4.32133	3.1081	2.81256	2.30518	3.4666	1.37204	3.53472	0.31617
Ehe_000896	70.0772	79.4709	69.3173	22.7589	17.3457	20.3292	55.0991	0	52.1283	12.5089	1.82952	31.8482	51.7474	68.9591	27.6545	23.117	17.9842	15.6045	0	8.68829	20.781	0	0	19.7238	9.98505	0	46.5362	10.6346	3.90815	21.6018	0	0	47.8345	0	0	35.7577	28.3388	46.0506	40.5986	18.9794	37.1	0	2.69121	15.1762
Ehe_000897	22.6329	25.5549	5.6751	8.42515	18.3179	3.98985	20.0554	11.9955	30.961	11.9355	10.1132	16.7437	11.4425	9.08333	16.0515	8.02213	11.3325	10.7221	11.0518	15.8226	11.1434	12.8484	16.1345	7.65974	14.9086	13.7051	15.6579	12.3719	9.90422	11.5479	14.7556	21.7629	20.3085	11.4045	19.1556	15.2715	4.27584	8.49969	13.5125	3.6883	10.6211	9.90917	18.2359	23.9657
Ehe_000898	0.443782	0.119415	1.53138	0.492379	0.562841	1.13996	0.266695	0.229214	0.315929	0.416962	0.406561	0.468356	1.65091	0.308957	1.55929	1.23417	0.492719	1.19667	0.274921	0.706365	1.00391	0.458873	0.382853	1.14896	0.644197	0.30569	0.437644	0.210586	0.107073	0.0807543	0.438284	0.477722	0.547534	0.325844	0.321043	0.319265	0.682315	0.761167	0.427998	0.153679	0.59006	0.228673	0.401673	0.695574
Ehe_000899	1.61375	1.01503	1.39626	1.31301	1.02335	1.32995	1.38681	2.82697	2.03097	0.886045	0.660661	3.10286	2.67561	5.74659	0.458615	2.0886	2.36505	0.670133	1.20965	3.10801	0.501956	1.08982	3.66445	1.29258	1.38042	1.12086	1.21568	2.89556	1.98084	2.34188	2.92189	1.85781	1.74215	2.87828	2.83588	1.86238	2.13792	4.82072	6.23654	5.76296	4.72048	7.62244	3.09288	4.48961
Ehe_000901	13.2731	3.9407	5.08958	16.6862	6.14009	8.45469	10.1344	8.55731	17.2407	5.57687	6.25087	14.6361	8.19761	10.072	6.32889	8.97149	14.4367	8.13733	10.7769	4.94456	5.01956	14.9134	7.82113	5.9363	10.1231	10.4953	10.7466	14.899	15.0437	20.2693	14.9747	6.79427	22.2996	14.0113	6.95594	13.9412	5.18559	5.89904	5.56397	10.3733	8.85089	12.0435	14.7414	3.73081
Ehe_000902	4.11507	0	3.64828	7.05743	0.255837	4.46483	5.38723	0	2.0761	4.74295	1.16886	7.96206	3.30182	0.247165	1.60515	3.79746	0.443447	2.5848	0.274921	5.58028	2.61017	0.401514	5.57871	5.0267	2.76084	0	2.3341	2.05322	0.214145	2.34188	5.77074	3.55638	6.07265	6.35395	2.83588	5.53393	2.5928	4.69386	8.86567	0	0.516302	3.58255	6.7481	4.17344
Ehe_000903	0	0	0	0	0	0	0	0	0.586725	0	0	0	0	0	0	0	0	0	0	0	13.352	0	0	0	0	0.356638	0	0	0	0	0.730474	2.17629	3.38475	0.0543073	0	0.106422	0	0	0.305713	0	0	0	0	0.126468
Ehe_000904	0.685845	0.417954	1.39626	0	0.255837	0	0.48005	0.305618	0.270796	0.208481	0.406561	0.117089	1.4232	0.308957	1.00895	0.617087	0.0985437	0.2872	0.989717	1.90719	0.652543	0.172077	0.382853	0	1.01231	0.509483	0.194509	0	0	0.28264	0.438284	1.00852	0.298655	0.162922	0.535072	0.478898	0.318413	2.2835	4.76912	1.07575	5.31054	5.33571	182.56	0
Ehe_000905	0	0	0	0	0	0	0	0	0	0	0	0	0	0	0	0	0	0	0	0	0	0	0	0	0	0	0	0	0	0	0	0	0	0	0	0	0	0	0	0	0	0	0	0
Ehe_000906	0	0	0	0	0	0	0	0	0	0	0	0	0	0	0	0	0	0	0	0	0	0	0	0	0	0	0	0	0	0	0	0	0	0	0	0	0	0	0	0	0	0	0	0
Ehe_000907	0.403438	4.11983	1.98178	1.31301	6.03775	9.07216	2.40025	5.57753	2.03097	5.57687	4.77709	3.80539	1.19548	2.71882	1.88032	9.3987	7.8835	6.79706	0.879748	2.8961	1.35528	5.96534	4.32076	3.25539	5.2456	2.8531	0.826661	6.00171	4.87181	5.69318	1.31485	1.48625	1.59283	7.11425	9.79182	2.23486	1.31914	0.126861	0	0.230518	0.368787	0	25.0242	2.84553
Ehe_000908	0	0	0	0	0	0	0	0	0	0	0	0	0	0	0	0	0	0	0	0	0	0	0	0	0	0	0	0	0	0	0	0	0	0	0	0	0	0	0	0	0	0	0	0
Ehe_000909	0.443782	0.119415	0.630567	0.875341	0.614009	1.09246	0	0	0.0451327	0.521203	0.15246	0.468356	0.398495	0.247165	0	0.617087	0.689806	0.4308	0	0.141273	0.351369	0.516232	0.711012	0.478734	0	0	0.194509	0.368526	0.214145	0.444149	0.292189	0.212321	0.149327	0	0.107014	0.691741	0.0454876	0.761167	0.183428	0	0.147515	0.457346	0.241004	0.063234
Ehe_000910	0	0	0	0	0	0	0	0	0	0	0	0	0	0	0	0	0	0	0	0	0	0	0	0	0	0	0	0	0	0	0	0	0	0	0	0	0	0	0	0	0	0	0	0.063234
Ehe_000911	26.4252	3.1048	33.6453	18.4369	22.9742	20.8992	10.8278	2.82697	7.67256	9.95497	11.2312	16.2168	33.3597	31.2046	26.829	21.5506	14.5845	12.0145	8.79748	35.6008	43.369	5.96534	23.1899	22.8356	24.3414	18.749	19.7426	20.7427	13.3305	12.9207	11.2493	26.6463	31.5081	6.40826	19.5836	16.1761	48.7627	56.7703	92.8144	82.2183	73.2411	50.6892	18.5171	18.9702
Ehe_000912	0.403438	0.716492	0	0.328253	0	0.379986	0.373373	0	0	0	0.457381	0	0.455423	0.308957	0.779646	0.284809	0	0.2872	0	0	0.301174	0.860386	0.382853	0.478734	0.920281	0.713276	0.632153	0	0.535363	0.201886	0.219142	0	0.248879	0.434458	0.481565	0	0.864265	0	0.427998	0	0	0.381122	1.08452	0.189702
Ehe_000913	0.201719	0	0.135122	0.328253	0.307004	0.284989	0.106678	0.305618	0	0.625443	0.660661	0.234178	0.284639	0.432539	0.412754	0.189873	1.18252	0.382933	0.109969	0.423819	0.803129	0.286795	0.711012	0.526607	0.0920281	0.0509483	0.34039	0.368526	0.0535363	0.444149	0.511331	0.212321	1.29417	0.380151	0.160522	1.06422	0.545852	0.126861	0.48914	0.384197	0.442545	0.457346	0.723011	0.505872
Ehe_000914	10.5701	12.0012	19.5926	12.9113	9.21013	11.6371	12.588	26.3596	46.7124	6.77564	12.0444	18.383	26.9269	21.1326	11.603	16.7563	12.6629	7.70653	8.46758	23.3807	1.30509	4.93288	15.2594	1.05321	14.6325	5.50241	16.6791	13.0037	7.44155	12.4765	11.4684	24.7885	22.5484	6.29964	19.9047	14.2605	8.59716	13.0667	8.98795	10.7575	2.72903	6.70775	9.76065	8.91599
Ehe_000915	0	0	0	0	0.921013	0.379986	0	0	0	0.208481	0.660661	0.117089	0	0.185374	0	0.189873	0.443447	0.0957333	0	0	0	0	0.546932	0.14362	0.0460141	0	0	0.263233	0.428291	0.161509	0	0	0	0.488765	0.642087	0	0.136463	0	0	0	0.811332	0.152449	0.281171	0.379404
Ehe_000916	4.51851	0	0	8.0969	0.102335	0.142495	0.48005	0	2.12124	0	1.21968	2.04906	0.512351	0	0	1.32911	0	0	0.109969	0	0	0.917745	0	0.478734	0	0.356638	0	0	0.107073	0	0	0.424642	1.74215	0	0.481565	1.22385	1.0917	0.507444	0.0611425	0	0	0	0.361506	10.1174
Ehe_000917	33.203	30.8689	14.8183	13.896	6.80526	2.7074	12.588	29.7978	2.7531	4.32598	9.50335	1.93197	26.3007	20.3911	28.7093	7.49998	7.58787	13.4505	32.8256	10.3836	6.07367	17.2077	4.813	1.77131	7.91442	20.2774	21.1042	4.26437	9.85069	4.68375	3.87151	11.0407	0.199103	1.4663	6.90243	0	3.41157	8.11911	20.9107	11.987	7.9658	8.53713	35.307	40.8492
Ehe_000918	0.806877	0	1.03593	0.547088	0.818678	0.474982	1.12012	1.91011	0.135398	0.938165	1.67706	0.819623	0.569279	2.59524	1.14654	0.569618	1.47816	0.5744	0.329906	1.27146	0.45176	0.860386	0.929785	0.622354	0.736225	0.866121	0.778034	0.631759	0.856581	0.928675	1.31485	0.796204	0.447982	0.814609	0.642087	0.798163	2.27438	1.52233	2.26227	2.07467	3.76163	3.50632	6.30626	0.569106
Ehe_000919	0.363095	0	0	0.492379	0.716343	0	0.213356	0	0	1.14665	0	0	0.113856	0.0617913	0.321031	0.427214	0.295631	0.239333	0	0	0.552151	0	0	1.00534	0	0.254741	0.534898	0	0.481827	1.57471	0	0	0	0	0	0.266054	0	0.444014	0	0.461037	0.368787	0.609795	0	0.442638
Ehe_000920	1.6541	2.50772	1.35122	0.328253	0.153502	0.284989	0	0	0.541593	0.260601	0.2541	0.351267	0.910846	0.556122	2.84341	0.379746	0.246359	0.478666	0.38489	0.21191	0	0.172077	0	0.239367	4.37134	3.56638	2.3341	0.579112	0.214145	0.161509	0.146095	0	0	0	0.214029	0.159633	0.318413	0	1.83428	0.307358	0	0	2.4502	0.379404
Ehe_000921	0	0	0.270243	0	0.0511674	0	1.01344	0	0	0.312722	0	0.117089	0.569279	0	0.091723	0.0474682	0.0985437	0.0478666	0.76978	0.141273	0.301174	0.172077	0	0.382987	0.276084	0.254741	0.243136	0.15794	0.0535363	0.0403772	0.584379	0.159241	0	0	0.160522	0	0.454876	0.951458	0.305713	0	0.516302	0.533571	2.12887	0
Ehe_000922	9.52115	8.71732	10.0891	11.2153	12.3825	11.6371	13.3881	9.85618	13.6301	10.841	9.90991	10.3038	5.9205	6.48809	9.67678	11.1076	9.75583	10.5307	7.64281	7.98192	8.28227	11.1277	11.2668	11.2981	13.7122	8.45741	10.8439	9.73961	9.63654	11.1845	10.4458	10.8815	8.11345	9.39516	10.3804	9.68437	10.2802	4.82072	3.66855	3.38094	3.9829	4.49724	9.72048	13.7218
Ehe_000923	1.49272	0.0597076	1.35122	1.91481	2.91654	1.32995	0.746745	0	0.99292	2.13693	0	2.6345	3.35874	1.73016	2.88928	1.99366	1.67524	1.8668	1.09969	2.26037	2.55998	0.688309	1.91426	1.53195	1.93259	1.73224	0.923915	2.89556	1.33841	0.242263	0	2.76017	3.83274	0.543073	1.07014	1.4899	3.27511	2.66408	3.3017	3.3041	1.69642	0.609795	4.82007	6.89251
Ehe_000924	0.242063	0.119415	0	0.164126	0	0.189993	0	0.152809	0.586725	0.104241	0.15246	0.0585445	0	0.123583	0.275169	0.0949364	0.295631	0	0.219937	0.141273	0.100391	0	0.16408	0.382987	0.23007	0.407586	0.0972543	0	0	0.121131	0	0.424642	0.0995516	0	0.214029	0.0532108	0.227438	0.126861	0.48914	0.461037	0.221272	0.228673	0.160669	0.063234
Ehe_000925	0.887564	0.776199	1.71154	1.53185	1.48385	1.13996	0.106678	0.534832	0.541593	0.0521203	1.06722	0.819623	0.284639	0.185374	0.137585	0.664555	0.936166	0.5744	1.15467	0.423819	1.60626	1.03246	0.820398	3.44688	0.184056	0.356638	0.243136	0.421172	1.28487	0.242263	1.09571	0.849284	1.94126	1.08615	2.2473	1.11743	0.500364	0.444014	0.48914	0.384197	0.29503	0	0.160669	1.83379
Ehe_000926	3.91335	1.01503	1.30617	3.22782	0.307004	0.617477	3.41369	0.916854	2.7531	2.60601	0	0.995257	1.87862	1.35941	0	0.854428	0.936166	0	2.41931	2.04846	3.31291	1.31926	2.29712	2.05855	2.20868	2.19078	0.243136	2.05322	1.44548	0	2.55666	1.80473	0.895964	1.4663	0.642087	1.17064	1.95597	1.90292	1.03942	1.15259	2.06521	0.533571	1.04435	1.89702
Ehe_000927	8.55289	3.70187	15.2237	9.79287	22.2066	23.1316	12.8547	11.8427	7.67256	18.9197	30.492	12.9969	8.82382	17.3016	19.9498	12.8164	22.3694	23.5025	19.3545	33.4111	21.1825	22.5421	35.1131	17.378	7.50029	13.6541	12.254	9.58167	16.168	19.5022	14.4634	37.05	20.2587	18.1929	37.6691	17.8256	17.1943	20.2343	13.7571	18.8257	17.9231	7.62244	17.3924	22.0687
Ehe_000928	6.13226	1.37328	3.7834	3.55607	4.50273	3.41987	4.1071	4.12584	3.65575	5.78535	7.01317	5.73736	4.4973	4.07823	3.66892	4.0348	5.61699	2.82413	5.33347	9.46529	2.35919	4.12985	3.82853	3.01602	6.48798	4.22871	4.76546	4.15908	2.78389	4.32036	4.09065	5.67959	6.42108	5.37642	4.54811	5.53393	5.54949	2.41036	2.62913	2.30518	3.17157	2.43918	3.73556	7.33514
Ehe_000929	7.94774	4.77661	5.99039	7.60452	15.5037	6.03228	6.34733	6.95281	6.54424	6.35867	12.0952	11.182	3.98495	5.62301	7.52129	5.12657	4.63156	6.36626	12.0416	6.49856	8.63364	8.20235	3.93791	7.13313	4.27931	11.5653	14.2477	3.8432	12.581	16.2316	14.0981	4.77722	8.41211	7.98317	4.06655	8.24768	4.82169	4.44014	2.07885	3.99565	3.24533	6.09795	5.54309	12.963
Ehe_000930	12.2645	10.9265	7.88209	0.43767	0.511674	0	8.2142	24.373	57.0026	0.312722	0.457381	0.117089	23.9666	33.6763	4.44857	0.854428	0.0985437	0	47.9463	37.2961	8.58345	0.0573591	4.26607	0.382987	9.4789	4.17776	3.59841	1.00028	0.428291	0	7.66997	13.5355	13.8874	0	1.17716	0.691741	14.9654	56.5166	19.1988	27.8159	22.1272	12.8057	29.3623	9.54834
Ehe_000931	19.5264	6.56784	28.2404	18.1633	41.4968	25.649	22.669	10.6966	13.4495	26.8941	30.5937	15.3972	24.9913	20.8855	32.5158	29.2879	22.7143	24.4599	30.9012	26.4181	20.0782	31.0886	27.3466	14.1226	13.6662	25.2703	21.6391	19.953	26.0722	28.3851	25.2013	24.1515	27.7749	20.0394	28.8404	16.2825	18.468	18.7754	12.2896	23.0518	19.8408	12.577	3.97656	18.0217
Ehe_000933	0	0	0	0	0	0	0	0	0	0	0	0	0	0	0	0	0	0	0	0	0	0	0	0	0	0	0	0	0	0	0	0	0	0	0	0	0	0	0	0	0	0	0	0
Ehe_000935	0	0.0597076	0	0	0	0.0949965	0.0533389	0.0764045	0	0	0	0	0	0.0617913	0.0458615	0	0.0492719	0.0478666	0	0	0	0.0573591	0	0	0.0460141	0	0	0.0526466	0	0	0	0	0.0497758	0	0	0.0532108	0.0454876	0.0634305	0	0	0	0.0762244	0	0.063234
Ehe_000936	4.72023	5.61252	5.31478	3.1184	2.45603	2.18492	3.57371	6.57079	3.20442	2.34541	2.13444	1.34652	6.37592	6.17913	6.42061	2.51581	3.59685	3.06347	3.46401	3.95564	4.06584	2.29436	1.96896	2.39367	3.63511	4.5344	4.23056	2.15851	2.73035	2.66489	2.84885	2.49477	4.23094	2.60675	1.71223	1.33027	5.18559	3.67897	5.7474	4.61037	5.9006	5.71683	12.3314	1.07498
Ehe_000937	7.38292	4.7169	8.46762	10.0117	6.44709	13.062	8.05418	10.0854	12.4566	8.18289	11.4345	13.9336	6.88827	5.37585	7.1544	11.3924	8.37622	9.90839	13.3062	15.0456	20.0782	17.0356	20.6193	28.4846	6.25791	7.79509	8.16936	10.1608	11.1891	10.9826	5.62465	10.1914	10.0049	9.015	13.1093	11.1743	8.27875	8.81685	4.4634	10.2197	11.5062	9.60428	7.75229	21.7525
Ehe_000938	44.9834	17.9123	48.1483	44.9159	23.9463	37.2861	36.7505	31.6315	32.4053	31.0637	36.7429	31.9068	30.1148	32.6876	38.5695	25.1107	28.9719	31.3048	24.523	32.6341	33.2797	25.0659	38.7228	44.7137	30.4613	33.1673	27.2798	31.8512	33.6744	28.4659	23.0099	34.6614	31.5579	30.4664	43.3408	36.7687	42.3945	26.958	54.1111	34.5009	34.5922	43.6766	48.9639	26.1156
Ehe_000939	110.058	94.8754	118.817	158.874	161.638	178.451	141.188	92.9079	136.662	166.837	168.824	257.128	117.271	111.41	100.941	188.734	157.227	185.483	178.479	158.65	154.853	252.839	228.125	241.569	125.434	99.7058	94.5798	179.788	165.374	150.607	128.052	149.368	171.428	189.695	212.424	222.9	115.675	123.626	96.1772	144.996	113.439	119.749	98.209	247.055
Ehe_000940	69.3107	104.847	64.5431	60.3985	53.0094	55.003	74.5678	82.9753	126.507	55.8208	45.0266	46.5429	63.5884	66.92	60.6748	66.4555	61.9347	50.3078	72.5242	48.0328	84.1278	40.8397	38.9416	37.4848	83.3315	64.959	66.6192	62.702	52.0373	44.2534	75.8962	73.9939	50.7713	63.268	45.5346	42.8879	83.1059	113.985	126.687	104.655	92.4181	68.602	131.347	127.606
Ehe_000941	28.8458	22.271	20.1331	30.8558	11.5638	16.1019	15.3616	18.7955	19.5876	15.0106	18.0411	21.1346	22.5434	14.2738	20.3625	20.2215	13.3034	16.1311	15.1757	10.9487	23.2406	15.3722	16.7908	27.1921	16.335	14.0617	17.4085	10.8978	14.6154	9.52901	9.13092	12.58	4.77848	11.133	17.3898	13.7816	18.468	18.5217	21.7056	15.3679	21.7584	16.0071	30.8886	14.9232
Ehe_000942	22.7539	11.1056	10.1792	19.5857	14.7362	22.1817	10.4544	18.2607	14.4425	15.584	17.228	13.2896	8.82382	9.70124	12.2909	8.73415	13.1556	19.5296	10.8319	7.3462	13.0509	18.527	13.2905	21.0643	12.3318	12.6352	12.8376	16.1625	19.0589	18.5331	6.57426	9.50137	8.56144	15.6405	18.0319	20.5394	9.00655	8.24597	8.68224	6.91555	9.66223	8.00356	10.7648	10.4968
Ehe_000943	21.6646	50.5127	26.0785	13.0754	10.5405	14.9144	20.6422	25.9011	34.8876	14.5937	20.0739	13.4652	21.7464	17.9813	26.6914	15.2848	17.6886	15.9875	21.7188	14.763	18.0202	26.2705	17.9394	13.5003	31.2896	36.0714	35.206	21.3219	22.7529	21.4403	18.4079	13.6416	18.6161	20.3652	14.982	13.3027	19.6507	16.1114	19.1988	15.6753	14.9728	13.263	34.4635	15.9982
Ehe_000944	0.161375	0.477661	0.675608	0	0.665176	0.854968	132.761	154.872	302.66	0.416962	0.10164	0.117089	0	0.617913	0.183446	0	0.689806	0	107.659	0.141273	143.258	0	0	0.478734	1.28839	0	0	0.210586	0	0	139.74	81.2659	123.992	0.488765	0	0	0.0909753	0	0	0	0	12.7295	0	271.274
Ehe_000945	763.951	1619.75	965.263	500.64	539.253	524.001	904.948	2231.32	468.703	476.223	599.169	286.868	855.626	1009.49	627.752	504.35	479.563	449.946	477.208	1736.03	360.103	299.931	425.295	291.597	316.899	768.3	1083.75	330.936	406.448	538.308	1451.38	661.115	458.186	445.863	379.473	295.799	473.117	812.609	641.079	795.212	744.95	559.259	191.036	343.867
Ehe_000946	11.8611	15.524	14.1878	9.13637	5.16791	6.74475	19.6287	11.9191	21.8442	9.90285	6.86071	11.182	13.8335	9.20691	12.1992	6.93036	7.5386	5.026	11.4367	8.54702	15.912	8.08763	4.8677	7.8991	20.1542	14.4184	18.5269	6.107	8.56581	7.18713	13.6599	12.8985	8.16323	7.4944	7.33049	8.3541	19.1958	28.6706	28.309	22.514	20.5783	25.9925	7.95312	17.4526
Ehe_000947	74.9589	85.3819	75.3077	59.1949	62.066	65.2626	77.0748	96.9573	114.411	64.7855	57.8841	52.0461	45.77	76.4977	68.0585	42.9113	48.4835	53.0841	85.1156	75.5104	79.4094	59.1946	59.6703	67.8844	49.3731	51.7125	66.6678	57.5427	53.5363	63.7152	62.6746	50.3732	66.5005	55.0676	54.2028	47.6769	46.8068	43.3231	52.5214	49.9457	49.1225	47.6403	37.7974	43.2521
Ehe_000948	0	0	0.405365	0.273544	0.869846	0.522481	209.355	171.681	264.478	1.45937	0	0	2.10633	0	0.137585	1.09177	0.78835	0.191467	164.128	0.918275	237.526	0.286795	0.328159	2.82453	0	0	0.486271	1.26352	0.374754	0.444149	147.775	153.083	161.921	1.24907	0.535072	0	3.36608	2.34693	0	0	0	26.6785	0.160669	431.193
Ehe_000950	0	0.895615	0.720648	0.43767	0.818678	0.997463	71.1541	94.5124	96.7194	2.8145	0.457381	0.526901	0.910846	0.617913	0.642061	1.09177	1.62597	0.718	57.5135	0.353183	110.832	0	0.492239	4.3086	0.184056	0	0.583526	2.57968	0.160609	0.403772	58.9492	56.7959	82.6278	2.76967	0.481565	0.212843	1.27365	1.14175	0	1.07575	0	12.7295	0	172.755
Ehe_000951	30.0158	22.7486	22.8355	22.54	18.7784	21.1842	15.2016	20.4764	12.9982	24.0796	25.41	20.9589	23.9097	21.8741	21.0046	23.2594	22.6651	18.5723	12.2615	21.1203	17.5685	18.8138	21.1663	21.9739	34.9707	33.1164	25.043	21.7957	23.6095	16.7161	15.8513	15.234	8.71076	18.3559	22.58	16.8146	39.1194	51.7593	58.2688	49.1004	47.2048	46.9542	20.4853	14.9865
Ehe_000952	147.134	165.151	147.237	110.238	119.783	111.146	161.564	117.281	119.602	114.925	99.9122	127.686	106.569	142.12	149.233	91.0915	99.0857	101.382	91.9887	142.262	112.539	95.9044	95.4397	117.433	119.499	134.554	167.034	93.0791	88.1208	91.0505	101.244	146.077	166.4	91.1819	103.162	113.871	108.397	93.8772	86.211	89.4412	86.37	83.0846	142.875	108.067
Ehe_000954	0.403438	0	0.585527	1.31301	2.55837	1.47245	0.853423	0.382023	0.225664	1.56361	0.35574	0.761079	0	0	0.458615	1.18671	1.42888	1.38813	1.09969	1.90719	1.40548	1.14718	1.5861	2.44154	0	0.356638	0	0.894991	1.65963	1.9381	0	0.212321	0	0.814609	1.17716	0.478898	7.41448	5.2013	0.305713	0.998913	0.368787	0.990917	1.80753	0.822042
Ehe_000956	60.8789	20.5991	62.2009	23.6889	25.4302	28.8314	56.3259	44.5438	24.0557	20.8481	36.5396	19.5539	98.4283	56.1683	61.6379	26.2974	25.4243	26.0873	51.7952	57.9219	71.9303	22.5995	23.6275	19.4366	41.9188	57.2149	43.7158	21.1639	17.1852	27.0123	84.5888	58.0698	60.3283	22.972	24.5063	26.1265	60.1801	69.9639	70.0693	102.197	82.6083	65.7817	142.393	38.0036
Ehe_000958	0	0	0	0	0	0	0	0	0	0	0	0	0	0	0	0	0	0	0	0	0	0	0	0	0	0	0	0	0	0	0	0	0	0	0	0	0	0	0	0	0	0	0	0
Ehe_000959	0	0	0	0	0	0	0	0	0	0	0	0	0	0	0	0	0	0	0	0	0	0	0	0	0	0	0	0	0	0	0	0	0	0	0	0	0	0	0	0	0	0	0	0
Ehe_000960	0	0	0	0	0	0	0	0	0	0	0	0	0	0	0	0	0	0	0	0	0	0	0	0	0	0	0	0	0	0	0	0	0	0	0	0	0	0	0	0	0	0	0	0
Ehe_000961	2.58201	3.52275	2.92763	2.79015	0.460506	1.47245	2.40025	1.14607	0.361062	1.35513	0.35574	0.878168	2.10633	1.79195	2.24721	0.996832	0.689806	1.38813	1.37461	2.04846	1.85724	1.03246	0.820398	1.77131	2.80686	1.68129	2.67449	1.05293	0.695972	0.403772	0.292189	1.11469	0.447982	1.08615	0.642087	0.744952	1.36463	3.61554	8.68224	1.38311	3.68787	3.58255	13.0945	0.379404
Ehe_000962	62.0892	42.3327	64.2278	56.7877	63.9081	69.4899	68.2738	32.7775	27.531	64.9419	66.7267	60.8863	72.5261	66.1167	75.4422	74.7624	82.826	83.0965	70.9297	64.4205	66.7601	77.951	88.3296	71.2834	62.165	59.7114	62.7776	69.704	82.446	86.1649	64.9391	74.2062	49.2283	86.4572	87.0027	78.6988	51.7649	56.7703	83.7041	48.7931	61.735	61.0558	168.743	47.6152
Ehe_000967	0	0	0	0	0.153502	0	0.106678	0	0	0	0	0	0	0	0	0	0	0	0	0	0.100391	0	0	0	0.0920281	0	0	0	0	0	0	0	0	0	0	0	0	0	0	0	0	0	0	0
Ehe_000968	23.4398	7.94112	18.4216	16.905	21.7461	18.3818	20.5888	17.573	11.7345	21.9426	21.9034	13.2311	17.8184	21.1326	21.2797	16.1867	21.4333	17.5192	16.8252	23.7339	17.1167	15.2575	21.6038	15.6546	13.3901	14.775	15.9983	19.5845	18.3094	18.5331	16.4357	17.1449	13.1408	18.2472	20.0652	14.1541	19.1048	24.0402	25.6187	28.2001	29.8718	22.0289	16.8703	15.0497
Ehe_000969	6.77776	3.46304	5.63006	6.45564	11.3592	5.22481	12.0546	9.93259	7.13097	11.1537	8.58859	7.14243	5.35122	8.71258	2.981	4.69935	10.0515	5.8876	5.00357	4.16755	1.65645	5.50647	6.72727	4.21286	6.62603	5.50241	5.39761	7.00199	3.5334	6.5411	6.7934	7.32508	7.11794	7.71163	9.09623	8.3541	7.27802	7.6751	8.80452	7.06923	5.97435	8.76581	2.77154	5.24842
Ehe_000970	119.821	101.921	77.875	2.24306	13.6617	1.42495	78.5683	90.2337	74.7398	13.2907	0.762301	1.52216	98.9406	125.251	46.8246	2.37341	11.0862	1.436	70.4348	69.2238	54.412	2.92531	2.18773	1.67557	38.9279	16.762	28.7386	21.2166	1.92731	1.61509	55.589	67.1465	34.1462	15.3146	2.03327	1.17064	58.6336	26.6408	30.6935	50.253	34.5922	24.3156	89.6936	36.6757
Ehe_000971	166.943	59.4688	49.5446	34.6307	26.1977	33.9612	64.3801	68.9933	94.9592	41.2271	31.7117	25.7596	61.4252	40.9059	68.1502	28.8132	26.3605	26.0873	26.2275	34.8944	65.3547	18.527	26.7997	41.2668	56.6893	43.5098	50.9612	35.8523	26.554	23.1765	22.1333	37.3685	45.0471	28.6199	31.6763	27.6164	22.4254	34.3794	57.7185	29.2758	33.5596	29.4226	56.0334	28.9612
Ehe_000972	47.2426	14.6284	23.6463	12.6377	9.10779	16.7669	26.2428	21.6225	56.7318	14.0204	15.2968	17.2121	34.0998	23.3571	35.2216	15.1424	12.5151	12.6847	18.0898	19.3544	29.7158	13.5941	17.2284	16.8514	20.7523	30.2123	39.777	11.2137	19.4337	17.5237	11.1032	17.6757	25.5848	13.5225	14.9285	16.921	8.91558	18.0143	30.0821	8.91338	19.2507	20.8855	39.5246	13.1527
Ehe_000973	1.21032	0	0.585527	3.55607	6.65176	8.45469	2.50693	1.37528	1.57964	7.1926	5.94595	3.1614	2.0494	2.34807	3.48548	5.2215	8.37622	5.79186	4.83862	0.918275	4.26663	5.39175	5.14116	2.82453	12.4698	2.19078	3.4039	9.42373	3.47986	5.6528	5.4055	4.45874	3.48431	11.1873	6.52788	3.67155	9.82533	4.18642	7.64282	4.61037	1.77018	3.04898	13.4962	6.76604
Ehe_000974	0.766533	0.716492	1.48634	2.02422	3.27471	3.60987	2.1869	10.391	0.0902654	5.62899	5.94595	3.27849	1.70784	13.1616	1.05481	1.56645	5.61699	3.54213	0.879748	14.5511	0.200782	3.67098	6.78196	2.53729	0.23007	0.764224	0.68078	1.4741	1.49902	3.99734	1.60704	5.04262	1.04529	4.72473	5.13669	1.86238	7.27802	5.07444	13.0234	7.83763	9.29344	11.5861	66.5572	0.885276
Ehe_000976	0	0	0	0.164126	0.614009	0.284989	0	0	0	0.208481	0.2541	0	0	0	0	0.142405	0.295631	0	0	0	0	0.803027	0.382853	0.57448	0.138042	0.0509483	0.0972543	0.421172	0.321218	0.726789	0	0	0.149327	0	0	0	0	0.126861	0	0	0	0.152449	0	0
Ehe_000977	2542.67	786.29	2285.04	191.809	243.454	184.673	2177.14	2153.23	475.338	430.618	174.059	307.242	2528.28	4014.34	3011.96	228.749	331.748	210.661	885.522	2954.37	621.622	169.381	427.482	218.446	788.589	2492.29	3206.38	193.739	225.388	257.445	3326.94	3057.16	3202.62	256.33	485.364	287.073	34.0702	318.802	502.164	260.947	320.034	1124.08	95.5178	176.296
Ehe_000978	139.267	7.40375	158.723	14.279	21.2345	10.2121	116.546	10.9258	7.67256	35.4418	17.3296	21.8957	249.287	332.005	236.37	21.8828	32.3223	18.5244	86.6552	213.11	38.4498	16.8062	34.0192	16.5642	82.0431	205.525	275.473	15.1622	20.2367	20.3097	319.071	281.962	281.134	23.678	39.5953	24.3706	2.18341	25.5625	33.3838	19.7477	21.2421	92.3078	9.15814	11.7615
Ehe_000979	24.2063	1.85094	39.2303	2.35248	3.42821	1.18746	15.1483	2.52135	0.315929	2.50177	2.541	0.526901	70.4767	67.6615	60.5831	4.22467	3.99102	2.63267	18.6946	37.7199	6.27445	2.35172	2.84405	1.57982	17.1632	53.4447	69.3423	1.36881	2.46267	1.81697	72.0977	59.7684	8.51166	3.52997	2.40782	0.691741	0	5.45503	6.05311	3.76514	4.72048	12.3484	1.48619	0.442638
Ehe_000980	4.8816	4.59749	4.09869	7.76865	7.00993	5.69979	6.08064	3.05618	4.87433	9.06893	6.04759	6.14718	4.95272	6.30272	6.46647	5.41138	6.45462	6.55773	5.9383	7.27556	6.67601	6.3095	5.74279	6.4629	6.07386	6.97991	7.53721	8.52874	7.12033	7.59091	6.20903	9.71369	10.0049	8.52624	8.50765	9.7908	7.7329	8.18254	7.27596	9.1439	7.9658	9.22315	6.94894	6.57634
Ehe_000981	25.7394	15.7031	27.6999	40.2657	34.1286	53.0555	27.7896	43.7034	29.7876	43.9374	40.961	31.0286	23.1696	29.3509	38.3861	39.2562	46.8576	59.211	34.3652	21.8973	32.8279	56.5561	40.9652	41.2668	19.8321	39.1283	46.4389	43.5913	59.1577	59.4756	37.8385	33.5998	25.6843	49.0938	45.5881	31.1816	16.3755	28.1632	29.1038	18.1341	34.2235	33.9961	35.9899	38.5727
Ehe_000982	15.6534	10.9862	11.4853	19.8593	15.6572	23.1316	9.76103	8.4809	16.1575	16.3658	14.6362	39.4005	10.3039	10.8135	16.3267	13.7658	20.5464	20.4391	8.24764	6.85174	11.545	20.3051	13.1264	20.1068	9.801	16.762	17.5544	16.4257	22.5923	30.5655	8.91178	8.97056	21.0054	25.9046	15.6241	38.0458	18.377	17.4434	32.0387	35.8072	29.503	33.7674	11.0862	7.77778
Ehe_000983	2.05754	2.74655	1.26113	3.82961	2.86537	1.23495	30.0298	17.4966	38.769	2.03269	1.72788	10.5966	0.569279	1.05045	0.91723	3.22784	3.4983	2.63267	16.6052	2.75482	31.4726	3.4989	2.51589	2.68091	0.552169	0.815172	0.486271	1.10558	3.26572	4.76451	29.8033	17.3042	29.7161	1.95506	3.63849	9.47153	1.18268	1.64919	0.794853	0.614716	0.516302	5.79306	2.28954	52.9269
Ehe_000984	71.2069	78.0976	73.0557	49.9491	41.1897	51.6306	73.6611	76.1753	63.8176	47.7943	43.7561	45.4306	61.2544	67.9087	64.3896	43.9556	48.7299	42.7449	57.0187	48.0328	52.6552	46.5756	45.0125	52.2777	82.8713	75.3015	77.6089	52.9624	53.1616	48.1296	62.4555	59.503	52.8121	54.4702	60.8912	52.4127	59.043	84.9335	103.942	98.8924	97.1386	110.754	25.8276	34.0199
Ehe_000985	1.77513	0.835907	0.720648	0.820632	0.20467	0.427484	1.97354	2.90337	1.66991	0.156361	0.35574	0.702534	1.48012	2.34807	1.32998	0.237341	0.886894	0.239333	0.659811	1.62464	1.70665	0	0.382853	0.622354	1.01231	0.815172	0.389017	0.263233	0.428291	0.807543	1.89923	2.17629	1.39372	0.651687	0.37455	0.798163	2.27438	2.09321	1.58971	2.99674	2.21272	2.36296	4.90041	1.13821
Ehe_000986	19.6474	4.41837	48.5537	17.1238	34.9985	38.9961	15.4683	15.8921	11.5088	31.5849	33.1347	25.9352	24.5359	28.7948	33.5706	22.3575	38.777	51.4566	50.3656	19.2838	17.6187	31.7769	25.4323	39.304	18.8658	32.6069	31.8994	44.8022	36.9936	39.4485	55.589	17.888	24.7883	41.5451	22.7406	30.7027	9.41594	19.7903	14.9188	22.4371	15.0465	20.047	9.07781	9.2954
Ehe_000991	63.6222	13.4342	64.2278	46.3383	45.8971	48.4957	46.7249	46.0719	43.5531	46.9604	57.3759	46.3087	75.6002	51.9665	60.9958	51.3606	43.5563	42.4577	66.1461	56.0854	44.3729	44.1091	51.6304	46.2935	42.1489	52.8843	47.0711	35.3258	43.9533	46.2319	63.4051	48.0907	63.0162	47.4645	44.2505	44.7503	42.258	52.6474	53.2551	68.3871	82.6083	69.2118	46.3531	37.0551
Ehe_000992	102.635	176.376	126.384	65.9788	73.9369	70.2499	135.588	156.4	216.682	58.1662	66.7776	67.6775	84.7656	120.926	95.392	61.4239	61.2942	61.2214	161.049	128.135	107.971	82.3676	69.6245	73.8207	94.4209	89.2614	97.6433	71.0202	67.3487	72.9212	121.843	75.0555	102.19	69.2961	62.6034	65.609	53.175	65.3335	50.4426	58.5517	55.3918	38.2647	70.8149	102.186
Ehe_000993	265.826	717.328	825.232	157.069	180.877	251.408	232.024	785.438	497.001	146.25	195.098	268.251	352.554	782.711	679.989	193.243	199.403	285.716	699.51	386.523	334.503	383.904	190.879	209.877	246.589	787.151	799.187	227.96	236.042	269.679	909.805	382.231	392.333	213.862	158.649	211.087	66.8213	120.772	95.7492	138.695	126.199	121.883	95.558	351.581
Ehe_000996	57.3286	33.4363	63.8674	54.5994	77.7744	47.2607	111.958	45.8427	59.1238	48.0549	52.2938	65.1015	45.1438	60.4319	57.0976	49.272	52.376	52.2704	102.656	96.4895	88.3944	65.9629	51.6851	69.3206	66.9965	46.5667	59.86	57.49	45.3988	52.248	95.4729	62.9001	87.0081	55.7736	48.2635	53.743	39.1194	41.547	21.9502	35.4998	32.9696	31.1758	49.2853	183.189
Ehe_000997	42.24	39.4668	39.6356	10.1758	4.96324	7.45722	14.3482	60.5888	41.9283	7.9744	7.72465	11.5918	21.7464	20.0204	27.8838	7.73732	7.73568	6.98853	16.2204	8.19383	18.9739	7.97291	5.79748	8.13847	17.3013	30.6199	22.4657	4.58025	7.44155	8.03506	16.6548	10.6691	9.55695	6.67979	5.56475	10.9614	22.6074	19.2829	20.2382	23.9739	17.5543	13.263	19.2803	3.73081
Ehe_000998	25.8201	10.0309	20.8988	24.4548	32.9518	24.1291	25.4427	14.9753	21.4832	27.8322	29.7806	25.6425	27.8946	28.1768	20.9587	26.2974	27.0503	26.2309	34.7501	30.0912	31.2217	35.1611	26.0887	29.107	28.2066	27.4102	20.3261	35.6417	33.6744	27.5776	35.7202	40.1287	34.8928	37.4177	37.134	27.4568	14.0102	17.1262	13.1456	17.8268	17.4805	15.1687	19.1598	28.7715
Ehe_000999	38.7301	53.4383	31.5734	34.9042	35.2543	34.1037	46.6182	62.4989	70.5876	37.6308	43.4003	37.8198	33.2459	35.4064	36.8727	37.0727	35.8699	38.0061	47.0115	52.9067	35.4883	37.1113	43.8093	32.1709	34.9707	43.1022	36.4703	44.4863	46.3089	47.5643	41.637	62.0508	58.5861	48.2248	57.8413	42.2494	20.5149	25.1819	18.2205	23.2824	23.8237	20.6568	26.0686	34.2096
Ehe_001000	9.1984	6.09018	7.79201	13.6772	16.8341	19.4743	17.7085	7.79326	9.20707	18.5548	15.0936	8.5475	10.3039	18.661	10.4564	10.2057	14.4859	12.8283	27.4921	19.9195	9.73794	20.0183	13.2905	11.8726	14.7245	9.42543	17.992	12.8984	8.88703	20.9961	10.6649	8.65208	14.883	14.8802	9.41727	14.5798	8.00582	1.90292	1.58971	1.84415	0	1.06714	20.6058	25.6098
Ehe_001001	139.469	110.22	115.439	91.8013	70.7645	71.1524	90.4628	187.344	115.991	65.6194	78.9236	58.2518	116.759	83.4183	77.6894	98.544	78.9828	62.0352	84.7307	107.438	76.2973	64.2995	76.6799	68.5068	77.1196	123.091	101.388	74.8634	93.8492	83.9441	120.747	78.7711	78.7951	81.135	79.0837	65.609	121.679	132.189	136.287	160.902	127.895	107.095	39.846	39.5213
Ehe_001002	63.4205	97.1443	52.5172	29.9804	24.2022	25.5066	35.6304	72.2023	82.3221	23.0372	25.9182	23.4764	49.4703	40.7823	34.442	24.5411	27.543	23.3111	37.6092	38.4969	43.9713	26.4999	24.8307	25.6601	31.6577	44.9364	38.075	20.9007	27.4641	20.9557	41.637	29.3534	32.0556	28.2398	23.7572	28.2017	48.5353	60.8933	61.754	62.1631	59.006	49.7745	25.5866	31.7435
Ehe_001003	18.3564	4.41837	21.7546	7.11214	5.78191	3.60987	16.0017	3.82023	12.5018	5.05567	5.48857	9.01586	31.538	22.7392	26.6914	7.97466	6.75025	5.98333	17.1001	16.1051	25.9009	8.08763	4.10199	13.6439	19.694	30.1104	40.2146	13.9513	9.90422	11.5882	24.5439	26.5401	30.3632	13.1967	12.6812	11.9192	69.1867	61.7179	105.654	101.505	76.0439	120.892	37.2351	8.59982
Ehe_001004	0	0	0	0	0	0.142495	0	0	0	0	0	0	0	0	0	0.0474682	0	0	0	0	0.100391	0	0	0	0.276084	0	0	0.0526466	0	0	0	0	0	0	0	0	0	0	0	0.153679	0.221272	0.152449	0	0
Ehe_001007	37.3584	35.3469	27.4747	0	0	0	0.106678	0	0.406194	0.104241	0.10164	0	20.6079	22.801	37.4689	0	0.0985437	0	0	0.494456	0.250978	0.172077	0	0	69.2972	47.5857	49.8914	0	0	0.161509	0	0	0.497758	0	0	0	27.52	0	0	0.153679	0	0	0	0.695574
Ehe_001008	122.04	183.243	178.541	70.0272	71.839	79.7495	81.9286	100.472	104.527	69.7369	70.0809	93.0273	127.12	89.1031	203.763	87.8636	71.7891	85.442	68.7303	103.341	68.6174	90.6847	65.1396	79.6134	132.06	130.479	115.587	66.3873	88.2814	78.9777	63.186	92.0412	73.718	74.8354	65.3858	64.864	49.809	45.4163	25.0073	23.2824	32.4533	19.4372	94.835	249.648
Ehe_001009	68.7056	56.4237	67.6959	34.2477	42.5201	26.599	84.4889	109.258	69.2336	34.8685	34.9642	43.0888	88.5228	105.601	75.5798	46.0442	40.1566	35.8521	101.061	117.257	81.4674	30.8018	27.1825	52.2298	52.6861	46.1082	44.6397	49.1719	34.1562	35.007	80.8634	82.5398	140.318	33.4533	35.3683	59.0108	72.0979	121.406	68.6631	90.0559	56.4244	43.143	86.4802	41.7344
Ehe_001010	68.1004	92.4871	56.2556	27.5185	18.2668	16.1969	32.5368	25.9775	22.8823	22.2032	19.3624	20.315	43.2652	44.0572	57.4186	19.2721	18.6248	15.4131	18.3647	28.8903	32.1754	21.1081	16.408	29.49	55.3549	60.6284	65.2576	22.6907	22.164	14.132	22.4986	35.1922	14.2857	18.03	23.1151	18.0385	60.6805	40.8493	61.2037	49.9457	43.2956	52.3662	30.7681	28.9612
Ehe_001011	4.92195	8.5979	2.88259	1125.74	604.645	870.738	3.89374	3.59101	18.0982	776.019	591.546	1285.23	10.247	4.57256	2.43066	850.82	453.351	816.701	11.8216	23.31	2.81095	1050.07	322.854	1739.72	2.9449	7.4894	3.11214	921.578	741.532	663.437	3.72542	102.073	54.604	752.21	445.769	857.493	103.029	5.26474	2.50684	3.76514	1.91769	2.36296	0.763179	298.528
Ehe_001012	7.06017	12.658	11.5754	0	0.255837	0.0949965	12.3213	9.62697	12.5469	0.104241	0.2541	0.936713	9.56388	4.69614	9.63092	0	0	0	13.0863	17.5885	3.96545	0.114718	0.16408	0.478734	13.9423	1.83414	8.50975	0.579112	0.214145	0.605657	3.28713	35.1922	5.17668	0	0	0	1.81951	71.1691	23.601	61.9326	30.2406	19.2086	0.88368	18.7173
Ehe_001013	13.7572	6.74696	20.2232	21.5553	25.7372	40.896	13.6014	23.3034	11.1026	21.0045	41.3167	23.008	21.9172	23.4189	17.0605	26.2974	40.058	37.3838	17.32	13.4916	8.63364	34.5302	37.4649	22.2132	12.4238	17.8319	13.956	25.1651	30.8369	43.7285	19.5036	15.7648	15.1318	29.3802	22.3125	21.3908	25.0182	19.6	21.7056	9.1439	8.11332	9.14693	55.23	22.8275
Ehe_001014	1.08928	0.597076	0.675608	1.69597	1.73969	1.42495	0.800084	0	0	1.51149	2.7951	1.40507	1.76476	1.48299	0.550338	1.89873	3.74466	2.2976	0.659811	0.353183	0.501956	2.92531	1.91426	1.62769	1.47245	1.01897	1.21568	1.73734	2.24853	2.62452	0.730474	0.796204	0.696861	2.00937	1.71223	2.02201	1.04622	1.20518	0.611425	0.384197	0	0.68602	4.37823	0.885276
Ehe_001015	0.685845	0	1.57642	1.2583	2.5072	4.60733	0.586728	1.29888	0.49646	0.677564	5.13283	1.40507	1.93555	1.29762	1.65101	1.61392	3.20267	4.21226	1.31962	0.847638	0.752934	4.24457	3.33629	1.14896	0.552169	1.42655	1.21568	1.68469	3.74754	4.36073	1.31485	1.75165	1.34395	2.93259	2.62185	1.80917	3.18413	1.39547	0.917138	0.691555	0	0.381122	5.74392	1.01174
Ehe_001016	0	0	0	0	0	0	0	0	0	0	0	0	0	0	0.0458615	0	0	0	0	0	0	0	0	0	0	0	0	0	0	0	0	0	0	0	0	0	0	0	0	0	0	0	0	0.063234
Ehe_001018	1.08928	0.298538	1.53138	39.2809	56.7958	86.7793	0.800084	0.687641	3.02389	55.4039	61.2382	42.9131	1.87862	3.76927	2.70583	65.6485	62.6738	69.0716	1.48458	1.13018	2.96154	55.0647	58.9593	56.7299	3.86518	3.56638	6.95368	54.4365	45.613	59.7582	0.949616	1.48625	4.77848	46.2155	48.7451	55.9246	38.7555	33.4913	7.94853	4.22617	2.28648	1.21959	3.97656	19.4761
Ehe_001019	0	0	0	0	0	0	0	0	0	0	0	0	0	0	0	0	0	0	0.0549843	0	0	0	0	0	0	0	0	0	0	0	0	0	0	0	0	0	0	0	0	0	0	0	0	0
Ehe_001020	0	0	0	0	0	0	0	0	0	0	0	0	0	0	0	0	0	0	0	0	0	0	0	0	0	0	0	0	0	0	0	0	0	0	0	0	0	0	0	0	0	0	0	0
Ehe_001021	56.32	13.7925	54.0486	26.9714	21.6438	18.6193	42.2978	17.191	18.5947	18.3463	35.015	14.4605	163.611	50.9161	47.4667	43.291	22.8621	22.1144	63.3969	29.5967	33.4805	32.3505	14.8766	17.5695	63.0853	38.6697	52.2742	30.535	29.0167	46.8375	70.2716	34.9799	30.4628	27.2079	12.6277	9.7908	55.222	55.3749	99.0509	125.633	142.057	75.7671	40.569	26.748
Ehe_001024	74.7168	64.3648	83.0997	50.9339	45.8971	38.1411	22.029	80.3775	24.3265	40.8623	86.8007	40.9812	81.9192	116.477	76.6346	40.348	71.9862	46.3349	34.4751	32.2102	29.6656	88.9066	38.8322	58.7406	92.1202	73.7731	93.8504	41.8014	52.6798	49.7043	47.1155	25.7439	32.9516	76.356	45.5346	70.664	135.826	92.7989	67.7459	175.271	191.696	217.621	125.924	41.8609
Ehe_001025	0	0	0.0450405	0.0547088	0.0511674	0.0474982	0	0	0	0.0521203	0.0508201	0.0585445	0.0569279	0.0617913	0.0458615	0.0474682	0.0492719	0.0478666	0.0549843	0	0.0501956	0.0573591	0.0546932	0.0478734	0.0460141	0.0509483	0.0486271	0.0526466	0.0535363	0.0403772	0.0730474	0	0.0497758	0.0543073	0	0.0532108	0.0454876	0.0634305	0	0.0768395	0.0737575	0.0762244	0.0401673	0.063234
Ehe_001026	17.2268	13.1357	32.6994	171.621	207.791	202.58	27.7362	14.364	16.0672	248.457	186.764	175.517	45.4284	30.8339	23.1601	187.832	211.229	216.884	66.7509	28.8903	28.2601	251.175	142.695	192.547	24.3414	24.9137	28.7386	264.549	233.686	288.777	31.7756	21.3913	28.0735	238.898	155.974	217.207	32.8876	33.8085	11.5559	12.8322	11.2111	14.254	22.5338	110.66
Ehe_001027	61.4033	44.0642	47.1124	43.4388	38.2732	49.9206	51.0987	47.982	39.1752	45.6053	55.648	40.8641	37.1739	31.0193	33.2037	54.541	54.5932	43.6065	33.8153	21.6148	27.3064	36.8819	38.2853	43.3733	48.3608	42.5418	39.2421	46.4343	53.001	36.2587	33.6748	31.3174	21.1547	58.2174	42.4312	45.921	100.391	167.013	157.381	136.928	132.69	114.032	49.0443	25.0407
Ehe_001028	37.8829	66.992	42.9686	24.4001	28.9096	19.9968	28.6963	17.573	24.8681	35.9109	21.2428	37.7027	32.7335	37.4456	43.6602	26.7721	31.0413	26.3745	26.3375	24.3696	36.7432	29.4826	27.8389	40.6924	55.9991	57.113	53.2953	30.3244	33.5673	32.7459	33.7479	29.8311	23.0462	33.6705	33.8166	28.1485	55.2675	48.8415	53.9277	40.8786	37.4688	42.6857	77.3622	21.0569
Ehe_001029	1.77513	2.03006	1.12601	1.09418	0.665176	0.617477	0.906762	0.993259	0.270796	0.416962	0.762301	0.585445	0.853918	1.35941	0.642061	0.0949364	2.41432	0.718	1.09969	1.554	2.40939	0.229436	0.273466	0.813847	0.0920281	0	2.18822	0.368526	0.267682	1.04981	0.438284	0.690043	0.398206	0.162922	0.481565	1.01101	0.318413	0.697736	0.550283	0.307358	0.29503	0.304898	1.24519	3.03523
Ehe_001030	27.1514	113.504	35.9423	57.7178	67.0293	60.5602	24.2159	47.982	52.4442	54.4657	82.6842	111.937	28.5778	35.1593	49.2094	78.4175	100.81	90.2286	25.0178	49.0217	21.1323	82.8839	114.364	61.613	46.4742	39.1283	37.3943	103.977	71.5246	55.6801	30.1686	41.5618	42.4588	100.794	102.627	83.8071	61.4538	46.0506	35.157	38.1124	29.1342	29.88	129.499	112.746
Ehe_001031	25.699	23.9428	24.1868	32.7159	27.221	28.5464	25.9761	29.1101	40.8451	26.5292	33.2871	32.6093	27.2115	20.0204	19.3994	28.5284	25.1287	23.9812	21.9387	20.6965	17.1669	25.2954	29.3156	22.5484	21.2125	17.6281	19.8399	21.6377	25.6439	19.9867	21.3298	23.5146	13.1408	22.809	32.2648	28.9999	20.6514	20.2343	20.7885	22.3603	16.8905	17.1505	13.9782	15.3659
Ehe_001032	8.23014	1.97035	7.25152	7.4951	7.0611	8.1222	11.5212	6.87641	9.07167	6.932	8.58859	7.20098	4.26959	3.33673	7.20026	5.60125	4.48374	8.95106	4.12382	5.58028	6.22425	3.32683	9.02438	10.2928	3.12896	3.0569	2.82037	5.00142	3.96169	3.3513	6.13598	5.09571	14.7834	4.29027	9.84533	8.99263	4.0484	2.91781	4.15769	2.84306	3.31909	2.59163	5.10125	2.33966
Ehe_001033	4.84126	1.85094	4.68421	5.5803	7.62394	9.16716	7.57413	5.50112	6.63451	7.14048	8.58859	8.31332	7.74219	10.7517	7.42957	7.64238	9.8051	7.6108	9.89717	8.05256	5.6721	10.0378	8.36806	6.75014	6.48798	7.89698	8.16936	9.79226	8.29813	11.9113	9.64225	9.12981	12.2946	8.58055	7.16997	8.67337	4.91266	5.45503	7.09253	8.29867	8.40835	8.15601	11.0862	5.18519
Ehe_001034	13.6766	27.5252	18.872	13.3489	17.4481	26.1715	31.2033	39.3483	25.4548	17.773	24.6477	12.6456	15.8259	13.2851	19.6746	23.8765	14.6337	16.6576	15.3956	19.3544	22.0861	16.4047	24.7213	23.1228	9.93904	15.9978	9.6768	19.3213	16.1144	13.3648	16.3626	21.5506	17.2722	21.6686	25.844	17.8788	12.782	12.1152	14.7965	16.1363	17.1117	13.1868	15.5447	21.8157
Ehe_001035	0	0	0	0	0	0	0	0	0	0	0	0	0	0	0	0	0	0.0957333	0	0	0	0	0	0	0	0	0	0.0526466	0	0.0403772	0	0	0	0.0543073	0	0	0	0	0	0	0	0	0	0
Ehe_001036	0.766533	4.29895	1.35122	7.60452	8.03328	11.0671	3.36035	1.22247	4.51327	6.4108	7.92793	6.90826	0.740062	1.11224	0.5962	7.64238	12.0223	7.22786	0.76978	1.83655	2.00782	5.44911	5.46932	5.60118	3.22098	0.356638	0.875288	11.2664	8.88703	9.40788	2.19142	0.955445	3.38475	6.7341	5.1902	7.18346	8.73363	5.51846	2.56799	2.30518	0.737574	0.304898	1.40586	2.7823
Ehe_001037	22.2295	15.8225	27.835	29.8163	26.4535	40.4685	28.5363	21.9281	27.7115	31.2201	39.3347	33.8973	42.9236	32.9348	29.0303	45.522	40.5015	36.3786	39.5887	43.724	27.708	44.4533	40.2542	42.5115	24.7096	27.1045	28.3496	45.1181	41.919	43.8092	33.7479	38.4301	32.3045	49.6911	50.6713	53.1044	13.7373	13.701	16.6308	21.3614	20.8734	19.2848	27.0728	34.0199
Ehe_001038	177.997	37.377	161.425	50.6603	36.5335	45.0283	112.598	115.447	235.999	38.8817	37.4036	58.8373	97.5174	124.077	203.258	37.8796	39.8609	40.4473	151.757	105.672	225.328	36.2509	34.402	48.1127	55.2629	175.822	106.931	40.4326	32.7107	39.61	204.313	103.241	133.797	42.957	37.5621	46.8255	17.1943	44.9088	59.7974	45.2585	78.0354	82.7797	64.4283	53.496
Ehe_001040	0	0	0	0	0	0	0	0	0	0	0	0	0	0	0	0	0	0	0	0	0	0	0	0	0	0	0	0	0	0	0	0	0	0.0543073	0	0	0	0	0	0	0.221272	0	0	0
Ehe_001041	178.683	185.452	148.363	32.2235	39.8082	19.7118	262.801	189.025	240.648	27.4674	33.9478	31.8482	123.306	119.134	94.062	23.0695	19.0682	20.9177	226.205	244.685	210.42	23.9761	29.589	29.0591	94.789	125.027	49.2593	22.6907	52.5191	42.3153	211.91	122.403	263.662	23.6237	41.5216	33.5228	28.3388	40.1515	27.5141	42.108	36.0674	31.4807	14.2996	57.9224
Ehe_001042	7.42327	0.417954	7.43168	6.89331	11.8708	4.93982	9.12096	0.534832	1.12832	11.3101	6.86071	8.66459	6.20514	13.4087	8.5761	5.41138	8.96748	5.1696	11.8766	20.1314	13.2516	5.85063	12.6341	12.3035	18.7737	13.5013	11.5733	15.9519	12.1527	5.32979	12.4911	17.1449	8.46189	11.1873	14.554	9.15227	8.73363	15.4136	36.1964	11.8333	17.5543	21.6477	24.6627	4.80578
Ehe_001043	3.55026	1.01503	6.12551	3.1184	6.24242	4.22734	5.54725	0.458427	1.98584	5.15991	4.67545	6.03009	9.50695	3.15136	6.64992	6.45568	2.41432	4.7388	6.70808	10.0304	5.37093	4.30193	7.11012	4.54797	6.16589	6.97991	5.30036	5.89641	6.90619	2.42263	4.38284	11.9431	10.3036	3.91012	8.9357	5.79998	5.64047	8.56312	16.0805	9.68178	16.8167	13.1106	8.23429	3.41464
Ehe_001044	4.39748	0.597076	5.76519	4.21258	4.5539	3.03989	7.52079	1.45169	3.47522	5.83747	3.76068	7.31807	5.57893	3.39852	4.99891	3.22784	4.18811	2.0104	2.69423	9.53593	5.92308	1.66341	5.14116	5.36182	5.06155	5.19672	4.27919	4.79084	3.58693	3.63394	5.04027	6.42271	11.1	4.94196	6.47437	6.75778	4.68523	6.78707	11.0057	8.91338	8.62962	8.61336	7.39078	3.98374
Ehe_001045	38.367	41.6162	26.7991	15.6467	26.0954	15.2944	58.4595	29.1865	37.6407	28.4577	19.3116	24.7058	26.073	26.7556	26.1869	12.2943	19.758	8.616	18.6397	51.2821	31.3722	12.8484	26.9638	23.1228	31.3356	37.9055	25.2375	29.6927	23.1812	13.8494	21.6951	52.8679	34.9426	21.6686	31.3017	23.9981	19.4232	34.2525	61.6928	34.1167	37.5425	43.6766	40.7698	13.785
Ehe_001046	59.0634	59.3494	60.5344	56.0765	46.3065	46.4058	61.4465	63.1101	115.675	45.1883	41.0118	70.7803	57.0417	39.7936	55.0797	55.2055	47.5474	52.5576	88.0848	58.4164	97.1787	60.5712	52.943	75.8314	76.8895	58.9981	40.4578	76.706	55.999	44.6168	79.1103	81.0005	80.3381	65.929	68.3287	77.2089	60.9534	50.8079	45.3678	81.1425	55.0231	46.8018	64.0668	141.328
Ehe_001047	18.8809	11.7027	27.79	32.3329	45.1808	41.7035	25.0693	10.9258	23.5593	39.5072	38.2675	55.91	28.3501	16.1893	23.2977	43.0537	40.9942	44.0852	22.7085	20.202	24.7464	35.1038	37.4102	49.1181	14.9086	21.7549	18.7214	36.1155	40.7412	46.1915	24.9822	19.7989	26.1821	38.9383	40.6655	47.198	57.4054	54.5503	22.0725	34.3473	29.4292	27.0597	28.5188	28.2024
Ehe_001048	0.806877	0.537369	0.450405	0.328253	0.614009	0.427484	3.8404	3.66742	2.12124	0.521203	0.711481	1.87343	0.683134	0.123583	0.412754	0.237341	0.394175	0.382933	0.439874	1.13018	2.35919	0.114718	0.437546	0.335114	0.368113	0.101897	0.34039	0.210586	0.107073	0.242263	0.146095	2.91941	0.248879	0	0.267536	0.159633	3.6845	1.14175	0.427998	0.461037	0.147515	0.457346	0.361506	0.695574
Ehe_001050	8.06877	15.6434	7.52177	9.51933	8.80079	9.73714	12.8013	11.3843	7.13097	10.3719	7.52137	8.31332	7.85604	6.92063	4.7696	8.11706	10.2978	7.0364	8.7425	11.4431	7.12777	9.40689	7.11012	10.8194	16.6571	10.2406	8.12073	7.73904	8.45874	7.4294	6.57426	6.63503	2.83722	10.3727	7.49101	3.24586	10.2347	4.88415	8.74338	5.8398	4.57296	5.71683	4.09706	6.1337
Ehe_001051	32.4768	32.1227	29.8619	28.558	27.3234	21.7067	31.95	41.2584	43.2823	33.2006	25.3084	30.3261	29.5456	30.8957	27.5628	30.4271	30.0558	27.5233	25.5127	19.7782	25.4994	27.6471	21.4397	28.5325	28.3907	29.1934	26.2587	34.2729	31.3723	30.6463	40.03	16.7734	16.5256	33.399	29.9105	28.8935	28.8846	27.6557	27.025	24.8192	24.4875	18.4463	36.1506	15.1129
Ehe_001052	61.1613	137.268	41.6625	0.218835	0.102335	0.0949965	0	0.305618	0.180531	0.104241	0	0	27.8946	31.8225	65.1692	0	0.197087	0	0	0.141273	0	0	0.109386	0	114.529	93.1334	117.629	0.526466	0	0	0	0.106161	0	0.108615	0	0.106422	30.1128	0	0	0.153679	0	0	0.361506	0.189702
Ehe_001053	15.0886	13.6133	14.7282	11.9812	15.0944	15.1519	7.89416	5.88315	4.01681	18.1379	15.0427	13.6994	10.4178	9.57766	19.1701	10.6803	16.7032	12.6368	6.26821	5.72156	9.93873	14.053	15.2594	16.6599	43.2992	21.9587	22.2226	16.1098	14.4013	16.8777	5.84379	4.77722	2.23991	14.7716	14.9285	11.9192	29.2031	15.4136	25.8633	8.14499	9.07217	9.14693	21.128	4.99549
Ehe_001055	121.516	83.531	137.779	423.555	396.189	508.611	78.1949	86.3371	74.9203	364.477	351.014	312.335	95.5819	89.0413	99.9781	343.385	366.878	407.249	95.3977	94.5823	86.1356	333.142	380.61	305.528	67.3186	87.682	92.4888	327.093	301.517	387.177	108.11	98.4639	101.443	334.967	290.384	318.839	269.378	239.133	121.918	100.429	91.9018	91.8504	300.05	201.4
Ehe_001062	1.0086	0.298538	1.12601	6992.88	3831.67	5152.23	2.66695	1.29888	1.12832	1.61573	1.0164	3.45413	0.740062	1.23583	0.733784	5323.13	3376.75	6648.34	5.33347	0.706365	2.76076	3.15475	0.820398	2.05855	1.38042	0.662328	0.778034	11744.6	6308.19	4114.68	3.50627	0.583883	1.29417	1.73783	1.55171	1.43669	32.1598	73.3257	26.597	17.7499	5.23678	5.56438	0.562342	2.52936
Ehe_001063	51.5594	41.3774	42.8786	35.2325	29.0119	33.8187	42.2978	18.7191	41.161	34.66	32.1691	43.323	40.1911	42.2653	40.5416	31.424	38.6784	31.1612	32.9356	30.8682	41.5118	36.1936	33.8004	40.9317	61.981	53.4447	46.3417	39.8008	37.8502	30.2021	28.9268	37.9524	40.5673	36.3859	38.2041	37.7797	47.3526	48.9684	73.7379	49.9457	60.1123	76.6055	71.3773	22.701
Ehe_001064	69.5931	87.7702	40.3563	28.0109	28.0909	13.9645	45.4981	37.8202	71.3548	27.4153	28.256	38.5808	46.9086	34.7267	46.1367	28.5284	16.309	16.9448	27.2722	55.2377	29.5652	22.2553	31.5033	19.2451	56.0912	59.1	51.8851	24.3754	21.0398	15.9086	16.2896	61.5731	60.9256	19.1162	35.7963	34.3742	62.9094	42.2447	56.0066	51.4825	52.5891	59.1501	25.1849	32.5023
Ehe_001065	40.5456	28.6	45.8963	100.008	89.1336	102.739	44.9647	20.5528	26.9894	100.175	83.3957	82.6649	34.8398	37.9399	29.7641	86.582	84.5505	82.3785	41.953	33.5523	36.7432	74.1653	72.7967	84.9273	36.121	31.8936	25.2861	80.9177	79.4479	73.8902	34.0401	33.4936	28.2727	70.3822	64.7437	63.1613	64.5924	61.4642	54.1111	43.568	42.7793	48.3263	77.1212	44.2638
Ehe_001066	136.604	57.797	75.3978	66.8541	19.5459	32.4413	69.0206	31.7843	46.0805	45.4489	28.3068	44.3182	102.242	49.0623	62.6927	38.4492	31.3862	25.2257	40.0285	27.6189	38.3996	30.2856	23.4634	41.8892	73.2084	77.2376	71.2387	39.0111	40.7412	16.272	34.3323	41.1372	29.9153	35.8428	35.9033	41.0256	47.0342	83.0306	175.296	54.8634	84.7473	110.144	126.688	12.5203
Ehe_001067	157.664	128.371	113.412	86.3852	68.155	86.9218	108.011	75.7933	77.3123	98.351	76.9924	85.5336	110.895	107.764	118.506	79.4618	88.985	82.1392	67.4657	100.94	72.7836	86.1533	84.6651	110.252	141.999	141.178	122.054	102.713	102.201	66.057	82.3244	106.107	81.6323	93.1369	107.549	109.135	74.2358	99.2054	169.304	90.2096	110.636	119.596	202.082	57.29
Ehe_001068	40.0211	30.0927	43.6893	52.1922	37.915	42.5584	30.1898	29.1101	43.6433	47.4295	42.5364	58.0762	41.9558	29.8452	46.1367	53.4017	52.0804	48.7761	28.1519	20.4846	25.2484	59.1372	31.1751	54.4799	44.8637	35.1034	39.2421	57.49	52.6798	40.1349	22.1333	20.9667	26.2816	51.972	51.2599	55.02	36.754	31.7787	35.5849	24.896	22.5698	21.9526	84.6726	25.3568
Ehe_001069	0.201719	0.477661	0.405365	0.273544	0.307004	0	50.9387	50.427	46.577	0	0.10164	0.117089	0.227711	0.432539	0.275169	0.0949364	0	0.1436	35.2449	0.565092	63.3468	0	0	0.28724	0.0920281	0.101897	0.194509	0	0	0.121131	52.0828	27.4956	19.2135	0	0	0	0.909753	0.253722	1.10057	0.307358	0	3.65877	0	96.5583
Ehe_001070	20.6157	50.035	30.4023	15.2638	13.0989	22.5142	29.5498	45.4607	40.6646	13.9682	20.2264	16.6266	22.2588	31.9461	20.546	19.2246	23.3056	22.6888	41.2932	26.4887	28.7621	15.0281	8.47745	15.4152	5.79777	11.2596	14.734	13.4249	15.2043	20.3905	34.6244	34.0775	24.7386	17.324	7.06295	14.3669	45.8515	48.7147	31.4273	39.726	22.9386	28.8128	23.1765	8.15719
Ehe_001072	9.1984	8.41878	16.2146	6.2368	8.59612	11.9221	6.08064	14.2112	19.2717	5.26415	5.33611	7.37661	12.2964	12.4819	10.2271	7.35757	7.98204	7.80226	16.0554	8.97084	16.7653	7.22724	3.99261	5.0267	4.64742	5.09483	8.46112	4.36966	5.62132	7.71204	11.9798	8.01512	12.7426	2.9869	4.4411	7.39631	30.6132	39.0098	28.5536	34.5778	20.6521	15.5498	1.76736	4.48961
Ehe_001073	0.52447	0.238831	1.26113	5.47088	7.87978	8.45469	0.906762	0	0.902654	6.35867	6.40333	5.79591	0.512351	1.60657	0.871369	6.93036	8.57331	4.54733	0.219937	0.353183	0.501956	4.64609	7.60236	8.0906	0.782239	0.713276	2.28548	6.73876	6.53143	6.82374	1.02266	0	2.14036	6.13672	7.11646	6.01283	6.00437	5.51846	1.28399	1.61363	0.59006	0.304898	0.642677	3.79404
Ehe_001074	7.01983	21.6739	23.6012	0	0	0	30.6165	18.0315	54.9265	0.208481	0	5.44464	8.82382	53.2023	21.7384	0.284809	0	0	45.8019	29.1729	61.088	1.14718	0.328159	0	26.136	20.1246	20.9583	0.105293	0	0.323017	21.4759	27.4956	17.322	0	0.37455	0	0.181951	4.75729	3.97426	7.37659	1.0326	2.21051	1.00418	35.4743
Ehe_001075	23.8836	25.1369	16.1245	4.48612	3.37705	2.42241	6.08064	7.94607	26.2672	3.43994	1.57542	4.62502	11.5564	8.89795	30.8189	6.02846	5.12427	3.54213	10.7769	1.27146	13.7536	3.44154	2.13304	7.75548	76.4294	52.5786	44.737	4.84348	6.53143	7.10638	9.78835	7.32508	12.2946	4.34458	4.81565	7.07704	33.6154	5.83561	26.597	4.53353	8.18708	5.03081	63.6652	25.9892
Ehe_001076	44.3379	46.6317	83.8654	57.8272	55.8236	95.424	63.4733	72.7371	60.207	64.108	80.8039	79.0351	43.8344	52.5844	53.1994	64.5093	65.236	69.1673	68.1805	78.2652	38.9518	87.3579	66.7257	57.1608	56.2752	47.5347	34.2335	65.3344	61.9951	51.3194	46.1659	64.3864	77.9489	70.871	69.7734	89.4474	51.9014	96.351	80.3413	100.583	115.799	94.5945	240.642	62.5384
Ehe_001077	0	0	0.360324	0.109418	0	0	1.01344	2.06292	6.31858	0	0	0	0.113856	0	0	0	0	0	1.48458	0	7.22816	0	0	0.191493	0	0	0	0	0	0.201886	1.02266	0.902364	16.6749	0.108615	0.107014	0	0.0909753	0.126861	0	0	0	0	0.281171	4.42638
Ehe_001078	2.42063	3.70187	1.6665	3.93903	6.19125	5.12981	2.93364	6.11236	9.61327	4.16962	7.62301	6.9668	2.27711	2.59524	1.60515	5.0791	6.94733	4.21226	2.63924	1.34209	4.36702	4.70344	2.4612	4.16498	1.65651	2.03793	2.72312	3.21144	4.55059	3.83583	4.74808	2.60093	4.43005	6.19103	1.81925	3.35228	6.68668	2.47379	1.22285	0.845234	1.0326	0.304898	9.80082	4.67932
Ehe_001079	24.1256	27.4655	21.7095	10.1211	8.28912	7.64722	18.0819	19.7888	31.4124	9.43377	8.23285	13.8165	23.682	24.8401	18.9408	9.82592	12.1209	9.09466	18.4747	26.0649	18.3214	8.66122	11.4309	11.2981	33.0381	23.4362	22.2226	16.8469	12.1527	9.20599	15.5591	21.8691	20.0099	15.912	13.8584	17.0807	18.6499	24.6111	25.1296	33.4252	29.9455	24.5443	29.764	25.6098
Ehe_001080	90.6123	124.252	70.6686	12.7471	9.21013	9.11966	46.0315	8.4809	36.377	15.8446	7.77547	24.7643	44.4607	55.7976	67.4164	12.1044	15.9641	11.1051	10.447	30.2324	29.0131	11.6439	16.8455	23.6973	103.532	91.7578	91.808	24.7439	21.2004	8.76184	12.1259	34.5553	35.0422	17.5412	25.2554	29.6917	87.4272	73.8332	143.196	87.4433	88.4352	168.608	39.7656	25.0407
Ehe_001081	24.8115	52.483	27.0693	16.0297	12.0755	13.727	18.6686	16.2742	29.3363	20.3269	14.0263	22.5396	23.3404	15.9422	25.2238	15.2848	12.318	12.0624	14.6258	9.04147	20.6304	18.0681	9.29785	17.1387	27.9766	31.4351	39.6311	13.109	13.9194	10.7807	12.1989	10.7753	24.0915	13.1967	13.0558	21.8164	22.9713	18.5852	31.4273	23.9739	26.5527	26.0688	22.6544	8.91599
Ehe_001082	13.6766	5.91106	12.1159	13.2395	14.992	13.727	18.9887	11.6135	10.7416	16.5221	18.651	13.4652	15.8829	12.3583	15.3177	11.7721	15.3236	14.9344	10.0621	9.81847	9.98892	11.9307	15.0406	14.0748	14.3104	10.2406	10.5035	12.6878	13.0629	12.2343	9.20397	11.3592	7.51615	14.663	18.1389	17.2935	31.6139	27.0848	40.1706	30.659	27.659	26.2212	16.9506	7.90425
Ehe_001083	76.2902	64.0663	110.98	38.3509	30.3423	36.7636	59.8996	75.9461	82.9991	37.9957	32.0166	39.9859	85.8472	64.7573	75.6256	33.7974	29.4646	34.1289	51.3003	26.2768	46.2301	27.3603	22.2054	31.0698	57.8857	64.7043	77.074	25.2177	23.1277	23.338	61.2867	30.8396	32.3045	21.6143	23.4362	19.9541	39.0739	50.4273	56.0066	24.2044	38.7964	42.7619	59.6484	38.8889
Ehe_001084	35.6236	48.602	24.3219	9.73816	7.77744	9.02466	17.9219	17.4202	15.5257	12.7695	7.31809	10.0697	26.2437	20.3293	31.2776	6.50314	11.1847	7.18	12.4814	6.14538	14.8077	10.7261	7.82113	13.8354	38.5138	36.7847	40.6523	19.6372	18.8448	9.85203	14.4634	16.6672	11.4982	18.6274	16.5337	15.2183	20.2875	23.0887	54.8448	22.8213	29.4292	35.7493	37.2752	6.07046
Ehe_001085	59.9106	24.0622	44.9955	34.5212	33.5658	29.4964	66.7803	48.5169	22.792	38.8817	40.0462	26.5792	75.2586	63.8305	39.9454	41.4397	35.8699	25.9916	39.3137	66.8928	39.4035	22.8289	41.8403	27.0006	41.5967	38.6697	39.0476	31.9565	25.0015	27.8199	58.2187	54.1419	36.7345	34.3222	31.4622	31.554	121.088	82.9037	68.3573	84.2929	68.1519	65.2481	47.4376	19.0967
Ehe_001086	14.5238	21.9724	13.6923	7.33098	6.85643	5.65229	9.1743	6.95281	12.908	9.01681	4.98037	5.73736	9.10846	6.73526	16.1891	6.45568	4.33592	4.26013	7.64281	2.04846	8.73403	6.25214	4.0473	8.95232	43.9434	24.8628	24.2163	7.10728	6.42436	4.72413	6.06293	5.04262	4.77848	5.37642	5.51124	7.3431	17.6492	3.80583	11.0057	1.76731	3.02406	3.50632	11.2468	9.16893
Ehe_001087	118.127	149.926	86.2075	52.7393	50.6045	57.4254	111.372	112.315	117.165	57.2802	47.161	58.0176	83.8547	72.7284	93.7868	47.1359	57.0568	42.0748	60.0978	48.5979	82.7725	37.226	44.0827	65.9695	136.202	115.5	121.908	53.2783	53.6969	37.147	59.0953	65.9788	58.4368	50.017	62.1219	55.2329	75.7369	91.5303	130.845	98.8156	94.4095	102.903	105.078	48.3108
Ehe_001088	30.2175	15.9419	76.2986	18.9839	18.1644	16.0544	25.9761	39.3483	20.761	21.8384	14.7378	39.459	30.5703	40.9059	28.3883	24.1613	21.384	17.9979	18.9696	14.1273	11.8964	30.4003	20.8381	26.3303	13.068	28.1744	15.9983	22.4274	25.8581	30.1617	44.5589	10.9345	30.7117	25.4701	19.7977	29.266	11.7813	16.4285	6.97025	7.99131	6.12187	3.88745	13.2552	17.0732
Ehe_001089	1.77513	6.62755	11.9808	0.492379	0.767511	0.712474	5.0672	4.50787	6.18318	0.990285	0.457381	0.995257	4.95272	2.53344	6.09958	0.854428	0.295631	0.670133	3.35404	1.69528	5.01956	0.286795	0.437546	1.19683	0.874267	0.458534	1.26431	0.421172	0.107073	0.0807543	2.92189	3.82178	2.98655	0.325844	0.535072	1.06422	1.31914	51.5056	135.859	188.18	130.551	72.0321	0.120502	2.71906
Ehe_001090	2.46097	3.881	3.19788	2.68073	3.53055	2.7549	0.960101	1.45169	1.62478	3.23146	3.86232	5.26901	8.31147	1.29762	1.83446	4.12973	4.63156	7.99373	2.63924	1.27146	1.20469	6.88309	3.99261	7.42037	3.68113	1.32466	3.98742	10.3187	5.99607	8.15619	2.19142	0.849284	2.14036	10.1011	3.95953	13.1963	9.96179	0.951458	0.0611425	0.307358	0.147515	0.762244	0.120502	20.4878
Ehe_001091	2.17857	3.1048	4.41397	0.492379	0.869846	4.08485	3.20034	31.5551	0	2.08481	8.79187	0	2.27711	14.212	1.65101	0.189873	5.91262	1.62747	0.219937	6.07474	0	0	1.42202	0	0.138042	1.27371	0.972543	0	0.749509	2.54376	6.13598	1.59241	0.348431	3.09551	0.37455	0	18.377	159.528	115.926	162.131	195.679	192.848	0.200836	0
Ehe_001092	2.33994	1.61211	1.93674	1.75068	1.43269	1.89993	14.9349	14.9753	0.631858	11.4665	14.5854	3.68831	7.22984	8.83616	1.28412	4.88923	6.89806	0.8616	0.164953	1.554	0.903521	0	0.109386	0.909594	0.368113	0.713276	1.31293	0.894991	0.535363	1.17094	7.01255	0.212321	0.696861	5.70226	0.481565	0.851374	188.319	122.294	154.813	818.11	393.053	359.093	27.9163	0
Ehe_001093	0.322751	0.656784	0.495446	0.328253	0.20467	0.379986	3.41369	0.458427	0	0.625443	0.15246	0.468356	0.455423	0.988661	0	0.427214	0.147816	0.0957333	0	0	0	0	0	0.0478734	0.184056	0	0.486271	0.15794	0	0.0807543	2.19142	0.318482	0.398206	0.271536	0.107014	0	21.925	46.2409	64.6888	244.119	101.416	0	0	0.252936
Ehe_001094	0.443782	1.97035	0.270243	0.492379	1.89319	0.332488	0.320034	1.91011	0	0.677564	2.38854	0	0.170784	0.494331	0	1.42405	0	0.239333	0	0.706365	0	0	1.36733	0	0	0.101897	0	0	0	0.201886	0.438284	0.265401	0	0.868916	0.214029	0	25.3366	0	0	0.614716	0.59006	0.533571	1.32552	0
Ehe_001095	0.0806877	1.37328	0	0.109418	1.22802	0.379986	0.48005	5.0427	0	1.40725	3.96397	0	0.113856	0.185374	0.091723	0.142405	0.246359	0.2872	0	5.2271	0	0	2.24242	0.191493	0.184056	0	0	0	0	0.0403772	0	0.636963	0	0.59738	1.01664	0.106422	10.8261	0	0.122285	0.922074	0.221272	0.457346	0	0.31617
Ehe_001096	0.847221	10.628	1.57642	4.04845	9.61947	3.79986	3.52037	57.5326	0	5.83747	37.6577	0.117089	3.98495	6.30272	1.1924	4.46201	6.70097	3.59	0	19.0719	0.200782	0	11.6497	0	0	0.968017	0.291763	0.368526	0.374754	0.646035	1.68009	3.45022	0	6.02811	4.65513	0.106422	221.115	4.05955	2.75141	22.5908	9.80974	15.9309	2.41004	0.126468
Ehe_001097	2.50132	47.0496	37.2485	2.18835	3.93989	5.4148	13.0147	743.416	0.631858	5.62899	80.499	0.64399	36.4338	173.325	10.4106	4.1772	29.4646	8.42453	4.50871	9.11211	1.95763	0	1.96896	0.239367	0.138042	4.99293	27.6202	0	4.44352	8.60034	150.77	28.2918	0.796413	12.9794	1.76574	0.159633	69.6416	2.72751	0.794853	26.2023	7.15447	12.9582	0.0803346	0
Ehe_001098	10.4894	30.9286	13.2419	108.542	83.0958	30.2564	24.4292	646.764	1.80531	118.105	113.786	112.64	87.2135	176.476	5.04477	135.996	50.1588	25.6087	0	8.97084	2.2588	0	14.0015	48.3521	0	0.713276	14.1505	49.3298	0	37.5104	82.4705	15.2871	4.03184	44.4776	14.9285	41.9301	129.321	18.5217	12.4119	111.264	7.52326	0	2.61087	0
Ehe_001099	0	1.97035	2.52227	11.2153	5.52608	7.07724	0.586728	1.06966	0.225664	18.8154	9.24925	0.526901	0.683134	2.34807	0.733784	22.8797	0.689806	6.0312	0	0.141273	0	0.401514	1.31264	0	0	0	0.389017	0.315879	0	0.363394	9.20397	0	0	1.19476	0.642087	0	21.4247	0.190292	0.183428	0.998913	0.221272	0	0	0
Ehe_001100	0.242063	0	0.225203	0.382961	0.614009	0.189993	0.266695	0.382023	0	0	0.10164	0	0.113856	0.123583	0.183446	0.427214	0	0	0	0	0	0	0	0.191493	0	0	0	0	0	0.0807543	0.146095	0	0	0	0.321043	0	26.1099	0	0	0.691555	0	0	0.120502	0.505872
Ehe_001101	0	0.238831	0.180162	0	0.102335	0	0	1.06966	0	0	0.508201	0	0	0.247165	0	0.284809	0	0	0	0.141273	0	0	0	0	0	0.203793	0	0	0	0.242263	0	0.106161	0	0	0	0	0	0	0	0	0	0	0.0803346	0
Ehe_001102	0.806877	3.28392	0.225203	1.14888	1.17685	0	0.373373	8.02247	1.03805	0.781804	0.863941	0	0.284639	0	0	0.901896	0.295631	0.2872	0	0.494456	0.150587	0	0.492239	0	0	0	0	0	0	0.323017	0	0.318482	0.248879	0.217229	0.428058	0.266054	0	1.01489	1.28399	2.45886	2.80278	1.90561	0.562342	0
Ehe_001103	2.62235	1.19415	0.990891	1.36772	2.55837	2.89739	0.533389	1.60449	0	2.24117	4.67545	0.117089	0.853918	0.803287	0.91723	2.70569	3.84321	3.0156	0	0.706365	0	0.286795	4.75831	0	0	0.101897	0.291763	0.105293	0.803045	1.00943	0.219142	0.636963	0	1.08615	2.14029	0.212843	19.1503	0.380583	0.48914	1.30627	2.58151	1.67694	1.24519	0
Ehe_001104	10.7315	30.4509	5.40486	3.44665	5.37258	0.379986	5.54725	1150.27	0	1.45937	18.4985	0	9.05153	110.854	5.09063	2.18354	6.70097	2.10613	0	4.4501	0	0.286795	0.984478	0	0	0.713276	0.729407	0	0.214145	0.444149	1.89923	1.22085	0	0.59738	0.428058	0	0	0.697736	0.855995	4.45669	6.19563	25.2303	0.803346	0.126468
Ehe_001105	7.30223	41.7356	13.6923	3.7202	2.76304	4.65483	18.0286	179.856	0.541593	2.08481	23.6313	0	5.74971	60.8645	5.41166	4.36707	9.36166	3.20707	0	7.48747	0.100391	0.114718	1.47672	0	2.25469	0.458534	2.72312	0	0.374754	0.726789	24.9822	1.11469	2.09058	2.06368	0.802608	0.106422	151.974	1561.66	1894.44	4184.14	4600.03	7249.55	257.673	0.126468
Ehe_001106	0.0806877	1.79123	0.315284	0.109418	0.20467	0	0.746745	2.06292	0.0451327	0	0	0	1.36627	0.679705	0.137585	0.189873	0.197087	0.670133	0.109969	0.635729	0	0.229436	0	0	0.414127	0	1.11842	0.105293	0	0.161509	1.82618	0.159241	0.497758	0.217229	0.214029	0	1.95597	60.4493	82.6036	6.6082	38.5014	1.14337	0.200836	0
Ehe_001107	0.363095	1.25386	0.090081	0	0.869846	0.142495	0.266695	15.5865	0	0.208481	1.82952	0	0.398495	1.66837	0	0.142405	0.295631	0	0.329906	0	0	0	0.218773	0	0	0	0	0	0	0.28264	0	0	0	0	0	0	1.0917	2.79094	1.28399	5.8398	2.9503	10.1378	30.2058	0
Ehe_001108	0.766533	30.7494	3.37804	0.382961	7.00993	0.712474	1.70685	298.13	0.0902654	0.416962	22.9707	0	0.967774	18.661	0.275169	0.569618	4.77937	0.526533	0.219937	1.62464	0	0	0.109386	0	0.0920281	0.101897	0	0	0.107073	0.161509	1.16876	0.583883	0.298655	0.543073	0.214029	0	26.0189	2.2835	1.28399	83.6014	50.5976	241.708	408.22	0
Ehe_001109	626.782	3349	1065.93	486.416	1289.16	529.273	461.008	16965.7	2.93363	330.755	3323.73	0.175634	1408.05	7493.06	130.843	419.524	3521.71	107.891	35.6848	389.984	2.2588	4.41665	89.314	1.4362	0.690211	33.4221	174.28	0.789698	36.4582	194.779	1169.71	38.1647	10.4031	694.698	28.5729	2.28807	34.5251	11.1638	69.7636	446.975	489.012	920.943	459.835	0.505872
Ehe_001110	31.3068	26.4505	26.0785	17.7256	18.1644	17.7643	9.01428	121.712	2.52743	7.92228	50.566	1.11235	21.5757	82.3061	19.9956	13.1962	46.5126	18.6201	0.274921	1.97782	0	0.286795	0.984478	0	0	0	0.972543	0	0	1.4132	3.43323	0.318482	0	3.20413	0.428058	0	52.5382	1.07832	5.44168	90.1327	33.5596	98.7868	19.923	0
Ehe_001111	275.347	1594.97	716.009	207.182	422.131	510.131	510.56	11683.8	0.676991	396.792	1882.73	0.819623	623.702	4601.35	112.086	209.904	1849.42	35.9957	6.26821	179.346	0	0.860386	37.6289	0.478734	0.184056	7.64224	227.575	0.737052	5.08595	193.245	260.706	8.3336	0.0995516	183.504	8.9357	0.691741	5.504	0.761167	1.46742	4.14933	3.4666	16.9218	10.4435	0.126468
Ehe_001112	0.161375	0.716492	0	0	0	0	0	0.611236	0	0.364842	0	0	0.284639	0.370748	0	0	0.492719	0	0	0.282546	0	0	0	0	0	0.101897	0	0	0	0	0	0	0	0	0	0	306.951	0.570875	0.427998	2.68938	1.54891	0.68602	0.482007	0
Ehe_001113	4.2361	0.298538	3.42308	0.656505	0.562841	0	0	0.993259	0.631858	0.208481	1.06722	0.175634	2.0494	0.370748	1.74274	0.806959	0.936166	0.670133	0	0.777002	0.100391	0	0.492239	0	0	0.101897	0	0	0.160609	0.121131	0.146095	0.106161	0	0.108615	0	0.106422	13.9192	630.69	745.694	2713.13	1596.26	4056.05	1.24519	0.505872
Ehe_001114	1.0086	3.52275	2.61235	3.99374	0.97218	1.51994	0.640067	2.75056	0	0.781804	1.37214	0.0585445	0.341567	2.40986	0.733784	0.427214	0	2.10613	0	9.32402	0	0.229436	0.109386	0	0.368113	0.764224	0.972543	0.631759	0.107073	0.969052	4.09065	0.636963	0.497758	0.977531	0.214029	23.7852	21.4247	1.4589	1.22285	5.91664	0.885089	2.13428	0.160669	0
Ehe_001115	0	0	0	0	0.153502	0.664975	6.9874	8.09888	14.7133	1.35513	0.813121	13.6994	0.113856	0	0	0.237341	1.42888	0.4308	5.2235	0	6.62582	7.45668	0.711012	7.08526	0	0	0	1.36881	2.51621	0.888298	5.98988	5.73267	2.23991	0.59738	0.321043	11.3871	0	0	0	0	0	2.43918	0	18.3379
Ehe_001116	45.7499	34.0931	49.6346	29.2145	32.5936	31.1588	35.8438	48.0584	27.215	32.4188	32.5757	24.1789	33.2459	44.8605	35.451	30.3322	38.9248	34.1768	30.1864	34.9651	30.8201	31.7196	34.8396	30.7826	35.891	40.351	46.8279	34.3256	40.6876	35.2896	50.6218	35.033	22.8471	37.3634	32.5324	30.9155	59.6798	54.2965	62.4265	51.9435	46.3934	48.0214	20.405	23.4598
Ehe_001117	325.292	985.296	296.637	380.664	495.658	368.444	351.984	363.151	650.182	348.528	284.338	470.405	243.708	253.221	401.884	331.945	215.86	286.243	211.744	1056.37	291.887	405.93	310.439	439.19	467.411	275.987	297.404	285.028	194.926	271.456	323.892	695.351	747.483	222.062	253.196	308.995	275.291	643.503	153.223	330.794	135.345	75.7671	362.429	687.923
Ehe_001118	363.014	135.656	428.605	459.718	486.397	468.285	338.916	136.458	195.876	482.008	467.545	516.129	408.23	422.467	492.69	538.337	526.421	516.481	390.718	403.617	427.215	561.373	632.801	577.448	685.38	662.378	736.75	579.375	620.7	507.783	481.966	500.069	673.516	603.571	733.53	748.996	502.138	362.759	495.927	331.025	335.744	409.02	562.503	670.85
Ehe_001119	32.2347	18.2108	28.916	71.0667	66.7223	85.4018	24.5892	19.3303	23.9203	54.7263	64.2366	54.7977	27.5531	32.2551	29.9476	78.2276	74.0556	77.4961	45.252	74.8747	37.7471	87.9315	74.6563	80.3794	35.4308	32.5559	28.3496	78.3381	84.1056	77.1204	27.6849	44.1097	31.4085	77.1706	76.4618	63.1613	28.6572	37.7412	21.5222	36.9598	37.8376	25.5352	25.9481	83.7851
Ehe_001120	25.0939	43.706	19.6377	11.5436	9.36363	7.12474	16.055	15.7393	14.2168	13.9161	9.35089	13.6994	20.3232	23.1718	23.3894	9.1139	11.6774	10.9136	10.2821	14.5511	10.9928	9.63633	11.6497	12.2556	33.2682	33.9315	33.4555	14.6357	14.8296	7.91392	12.1989	15.7648	10.204	12.0019	15.3566	15.91	19.8781	20.1075	26.2913	23.436	19.472	29.2702	15.4242	9.80127
Ehe_001121	14.2817	17.1361	14.0526	17.6709	15.299	18.7143	18.4553	17.573	24.146	18.9718	19.6674	22.7738	15.5413	17.4869	18.5281	22.0252	22.4187	20.6784	18.4747	21.1203	18.1708	21.567	27.7295	20.0111	17.5314	19.8698	17.5058	25.8495	27.4106	24.3878	18.1157	18.9497	20.8063	23.678	29.536	29.532	20.3785	19.5366	19.5045	13.6006	20.062	16.998	32.897	19.5393
Ehe_001122	0	0	0.135122	0.820632	0.562841	0.237491	0.960101	0	0	0.521203	0.2541	0.0585445	0.0569279	0	0	1.18671	0.197087	0	0	0.494456	0.250978	0.172077	0.382853	1.4362	0.0460141	0	0.194509	0	0.374754	0.28264	0	0.371562	0.0995516	0.271536	0.481565	0.372476	0.636827	0.761167	0.305713	0.845234	0.442545	0.990917	0.321338	0.695574
Ehe_001123	0.201719	0	0.225203	0	0.153502	0.142495	0	0.152809	0.225664	0.104241	0.30492	0	0.341567	0	1.51343	0.0949364	0.197087	0.1436	0	0	0.953716	0.286795	0	0.28724	0.184056	0.30569	0	0.210586	0.321218	0.121131	0.803521	0.106161	0	0.217229	0.481565	0	0.181951	1.07832	0.611425	0	0	0.914693	0	1.64408
Ehe_001124	19.6474	17.8526	14.2328	13.9507	6.95876	8.88217	11.5212	6.18877	11.915	11.258	5.43775	14.4605	15.769	9.82482	13.9419	10.7753	8.52403	5.6004	8.08269	4.4501	7.32856	8.8333	3.82853	10.7236	33.4982	22.9777	22.7575	6.37023	10.0648	5.73356	5.62465	5.25495	6.52063	6.67979	3.90603	11.1211	10.1437	9.70487	19.321	9.22074	8.99841	8.91826	16.9104	5.69106
Ehe_001125	142.615	234.233	161.515	159.421	165.885	159.072	143.162	219.663	156.204	143.435	128.321	150.577	117.044	163.747	142.95	129.636	131.999	141.207	144.004	162.888	146.571	123.781	134.272	119.396	97.4118	113.36	140.143	155.149	126.453	148.548	157.928	141.671	213.787	147.987	146.021	134.623	111.718	197.903	123.569	158.981	118.528	106.867	155.528	194.381
Ehe_001126	840.887	1337.69	849.869	841.695	828.912	975.899	718.155	1521.83	849.352	721.814	788.321	809.261	798.869	909.198	1043.4	675.188	668.767	884.911	783.416	1034.47	895.74	756.394	700.839	625.896	452.134	651.221	821.896	713.466	675.629	861.608	971.457	776.14	1288	723.97	783.078	790.607	548.126	846.988	556.03	749.569	631.733	592.645	750.164	797.001
Ehe_001127	54.6659	36.8993	54.499	35.889	36.4312	31.1588	75.6346	55.6225	68.8274	37.6308	35.6757	33.1362	38.4832	42.4506	38.5237	34.4619	37.4466	33.746	51.7952	25.2172	58.0261	30.4577	26.7997	31.2613	54.7567	44.5288	45.6122	31.8512	28.3743	29.3946	54.4203	41.8272	42.9565	30.7922	32.0508	30.0641	46.9887	33.1107	41.2101	34.6546	32.6008	45.3535	36.3514	58.9973
Ehe_001128	3.55026	5.19457	6.12551	28.3939	30.2911	45.8358	1.38681	0.305618	1.30885	23.1935	24.7494	27.1647	0.569279	4.63435	8.5761	28.386	27.1488	32.5493	0.879748	3.24928	0.702738	22.7142	33.0894	19.5323	15.7828	12.9918	17.7975	20.0057	25.8581	37.5104	1.53399	0.902364	2.83722	19.8221	27.8238	37.1412	44.0775	20.5515	4.76912	3.38094	1.32763	0.609795	10.2828	11.5718
Ehe_001129	0	0	0	0.0547088	0.0511674	0.0474982	0	0	0	0	0.0508201	0	0	0	0	0.0474682	0	0	0	0	0	0	0	0	0	0	0	0.0526466	0.0535363	0.0403772	0	0	0	0.0543073	0.0535072	0	0.0454876	0.0634305	0.0611425	0	0	0	0.0401673	0
Ehe_001130	0.605158	0.358246	0.675608	5.30675	5.42374	8.31219	0	0	0.631858	5.31627	3.3033	3.80539	0.227711	0.247165	1.05481	3.56012	5.075	5.26533	0	0.353183	0.150587	3.7857	5.74279	4.45222	1.65651	2.29267	3.20939	3.52732	4.28291	6.78336	0.584379	0.106161	0.298655	2.87828	3.95953	6.54493	7.32351	4.50357	0.794853	0.307358	0	0.304898	0.88368	2.33966
Ehe_001131	0.685845	13.1954	1.30617	3.82961	20.9275	5.03481	7.41411	15.8921	12.5469	20.5875	25.6133	2.92723	0.227711	6.11734	2.79755	1.42405	3.59685	4.0208	14.076	11.4431	11.4446	24.2055	20.674	2.77665	5.47567	5.40052	10.2117	8.31816	12.6346	12.3958	16.5818	13.6947	22.0009	8.74347	15.6776	5.3743	1.04622	2.22007	0.97828	0.691555	1.54891	3.96367	1.04435	4.48961
Ehe_001133	0.322751	2.92567	0.720648	1.03947	11.1033	2.8024	4.42713	3.28539	3.97168	10.3198	13.7722	1.93197	0	3.39852	1.14654	0.664555	3.59685	3.49426	9.45729	3.95564	5.92308	14.2824	9.02438	1.05321	2.57679	1.83414	7.48858	4.79084	7.44155	6.50072	10.5919	6.95351	8.31256	4.39889	7.65153	2.28807	0.454876	0.824597	0.366855	0	0.663817	2.13428	1.28535	2.7823
Ehe_001134	0.443782	1.01503	1.30617	1.96952	2.09786	4.51233	5.81394	3.3618	3.43009	1.56361	6.04759	1.0538	0.341567	4.32539	2.981	0.759491	6.01117	6.94066	19.0795	7.69938	9.0854	16.4047	9.35254	2.53729	4.50938	4.07586	5.10585	4.94878	12.9023	10.6596	20.088	12.2085	15.4305	3.69289	4.81565	0.957795	1.22817	0.824597	1.34514	0.230518	0.368787	3.735	0.88368	4.23668
Ehe_001135	1328.72	2595.19	1175.78	860.569	695.416	542.525	679.538	1218.35	1015.17	722.596	515.112	651.542	1216.09	1279.64	929.521	639.017	525.189	482.735	529.114	1160.91	868.735	391.074	585.983	591.571	773.405	927.208	1257.25	579.059	395.259	648.376	705.126	697.05	634.84	601.127	617.741	782.306	1468.34	2924.08	2539.19	2815.32	2343.72	1912.24	1644.33	1107.16
Ehe_001136	0.0403438	0.417954	0.090081	0.0547088	0.0511674	0.0474982	0.0533389	0.152809	0.0451327	0	0.0508201	0.0585445	0.0569279	0.247165	0.0458615	0	0.344903	0.0478666	0.604827	0	0.0501956	1.14718	0	0.14362	0.782239	0.101897	0.194509	0.473819	0.107073	0.0807543	0.0730474	0	0	0.162922	0	0.0532108	0.0454876	0.126861	0.183428	0.0768395	0.29503	0.304898	0.120502	0.063234
Ehe_001138	8.87564	11.3445	10.9448	21.3364	14.8385	22.9416	39.4175	36.827	59.6654	12.978	18.4985	12.1187	6.03435	12.4201	11.6488	12.7689	32.0267	24.6035	43.4926	6.0041	53.2073	22.4274	12.0325	17.5216	6.62603	10.4444	9.38504	18.1631	25.3227	18.735	44.8511	31.052	34.8928	26.0675	10.3804	8.46052	7.91485	12.7495	13.4514	17.3657	9.66223	12.8057	16.1874	62.7914
Ehe_001139	26.7883	20.2409	18.2414	23.6889	20.2111	23.1316	11.6279	24.8315	23.6947	14.3331	25.6133	18.9099	11.1009	13.8413	13.7585	16.5189	17.0481	17.8543	7.75278	9.04147	12.6493	17.093	12.6888	17.378	8.14449	5.60431	6.37015	13.5828	13.6518	10.2558	12.0528	8.43976	8.46189	13.6311	11.183	11.2275	7.82387	22.4544	27.7587	43.4143	21.6847	9.9854	14.9824	14.5438
Ehe_001140	29.7334	37.9741	24.3669	24.4001	25.1232	23.6541	19.2554	16.2742	23.9655	31.3243	31.7625	29.2137	23.8528	18.9081	21.1422	23.4968	25.8677	17.232	15.7805	20.4846	23.6421	22.198	23.7369	26.7133	24.8016	23.589	23.8759	26.0074	22.9136	19.3003	15.0478	23.5676	16.1771	24.0581	28.5729	24.5834	23.79	17.38	18.6485	15.3679	14.1614	15.5498	37.6769	28.5185
Ehe_001141	64.187	72.4254	56.3907	44.2594	35.2543	39.7085	40.6443	61.8113	69.73	34.243	41.3167	37.1172	63.133	45.4166	53.6121	45.3321	45.0345	45.3297	52.7849	48.3154	64.8527	38.1438	50.7006	42.2243	59.0361	62.3607	81.7422	47.5398	45.9342	46.0703	62.2363	46.1798	44.3502	47.5188	65.9744	52.7852	66.5484	71.2959	73.8602	78.6068	70.5859	68.9069	42.738	40.3433
Ehe_001142	21.0191	39.5265	17.5208	11.4341	12.7407	8.64468	17.7619	24.2202	32.9017	11.9355	8.99515	12.0016	14.4597	13.8413	17.6108	9.58858	8.72112	9.57333	13.1962	8.19383	40.809	9.40689	9.40723	7.65974	24.0193	19.8698	21.9308	7.52846	8.77996	7.71204	22.2794	14.0132	14.6839	7.38579	11.397	10.2697	12.9185	11.5444	8.92681	8.91338	9.21968	5.79306	17.9146	22.5113
Ehe_001143	6.93914	1.13445	8.96306	15.5373	20.6716	18.0018	7.68081	1.06966	3.92655	13.6555	19.7182	16.9194	12.2964	9.45407	8.11749	20.886	17.1466	16.8012	11.8766	19.9901	13.6532	17.3224	23.8462	19.676	8.92673	6.47043	6.12702	14.899	13.7053	13.6475	14.7556	12.5269	17.0731	13.5225	16.4267	16.0165	13.4189	10.6563	8.86567	9.83546	7.00696	7.24132	13.3355	15.1129
Ehe_001144	285.836	312.45	699.704	0	0	0	0	0	0.180531	0	0.0508201	0.351267	417.338	682.609	640.181	0.142405	0	0	0	0	0	0	0	0	497.182	1396.08	507.91	0	0	0.403772	0	0	0	0	0	0	0	0.253722	0	0	0	0	0.200836	0
Ehe_001146	35.3815	74.5748	45.7161	70.4102	53.5723	77.6121	42.1378	68.0764	53.4823	55.5081	59.1546	59.13	35.8645	33.7999	35.3134	60.1897	55.3816	58.7324	39.8086	65.9745	38.8514	44.3386	76.297	61.5173	27.7005	23.4362	29.7598	45.8025	43.525	53.7824	41.4179	52.0187	44.1014	49.311	58.5904	50.4971	40.7569	37.4875	26.3524	32.5031	30.7569	23.096	47.4376	50.7137
Ehe_001147	81.8173	52.6024	116.024	96.178	85.3472	89.4392	89.0227	56.7686	121.858	104.814	85.2761	105.966	85.221	106.714	95.1626	82.5472	84.1564	62.0352	72.0844	95.2886	72.2816	67.9131	59.1781	86.2678	103.808	80.753	79.0677	75.811	71.5781	50.5926	70.0524	100.746	86.1619	69.9477	80.5284	81.253	101.938	89.5005	168.57	68.003	95.3684	101.683	322.503	77.272
Ehe_001148	255.175	1173.85	230.788	274.802	496.682	182.726	377.373	399.748	161.801	377.507	337.344	265.031	291.471	369.821	411.332	354.635	225.714	282.748	233.903	1248.22	447.142	232.534	800.928	410.466	368.619	694.883	499.498	285.292	445.958	299.76	385.982	1327.64	336.534	282.235	872.542	354.757	451.738	502.624	469.88	319.345	354.847	407.343	254.861	1678.55
Ehe_001149	114.657	103.175	92.1529	65.5958	55.926	43.4609	86.2491	77.7034	125.424	65.8279	58.3923	67.6189	93.4755	92.7488	76.818	51.0758	54.7411	40.6388	83.796	83.8455	98.3332	48.7552	54.1463	65.8259	91.568	84.2684	69.1964	59.0168	60.7637	46.4741	57.2691	97.2961	77.252	56.6425	73.2514	59.9154	202.465	194.224	257.471	190.101	167.429	243.842	61.0543	45.5917
Ehe_001150	0.605158	27.7043	0.180162	0.492379	17.1922	0	24.6426	2.36854	4.78407	16.2615	0	0	0	20.0822	0	0	14.2396	0	1.86946	0.918275	3.71447	0.114718	0.492239	0	7.82239	0.407586	9.77405	15.1622	0.642436	16.7565	13.806	1.32701	1.59283	16.4008	0.321043	0.212843	9.27948	24.9282	19.9325	39.6492	0	1.21959	13.0945	4.29991
Ehe_001151	0.363095	3.58246	0	1.42243	2.60954	0.522481	3.41369	0.305618	0.180531	1.77209	0.2541	0.292723	0.284639	2.47165	0.091723	0.284809	2.26651	0.765866	0.0549843	0	0.351369	0.63095	0.218773	0.382987	0.644197	0.203793	0.875288	1.89528	1.12426	3.23017	1.75314	0.159241	0.149327	2.71536	0.214029	0.159633	1.41012	3.93269	2.8737	5.37876	0.0737575	0.457346	2.73138	0.569106
Ehe_001152	0	0.298538	0.090081	1.03947	0.921013	0.189993	16.1084	13.8292	18.8203	0.625443	0.457381	0.351267	0	0.370748	0.091723	0	0.985437	0.382933	14.5158	0.141273	20.9316	0.114718	0.382853	0.14362	0.414127	0	0.0972543	0.473819	0.5889	0	16.5818	9.28905	8.36233	0.59738	0.107014	0	0.0909753	0.888028	0	0.922074	0	6.02173	0.281171	31.0479
Ehe_001153	0.0806877	0.298538	0	0	0.562841	0	34.2969	29.3393	21.438	0.416962	0.30492	0.234178	0.227711	0.865079	0	0	0.640534	0.670133	15.6705	0.141273	34.9863	0.63095	0.109386	0.478734	0.368113	0.30569	0.34039	0.579112	0	0.726789	36.3045	18.2596	7.01839	0.488765	0	0	0.0909753	0.0634305	0.366855	0.230518	0	0	0.361506	36.1699
Ehe_001154	37.076	16.8973	30.3123	58.5384	64.1127	53.7205	30.4032	29.1865	52.7601	57.645	69.0136	49.997	24.5928	31.0193	32.4241	54.5884	62.6738	53.5628	29.4166	36.6603	23.2908	56.2693	64.1552	40.2136	25.0777	15.3864	27.912	55.9106	47.2191	47.8469	41.71	28.8226	40.0197	56.8597	53.9888	47.198	36.3446	35.7748	20.4827	39.0345	25.9626	25.6114	28.4786	45.2755
Ehe_001155	413.242	595.464	437.614	359.601	211.731	316.433	203.915	320.441	440.676	159.332	200.943	433.581	372.365	693.175	662.882	445.584	433.346	442.288	481.662	712.228	337.515	447.229	439.241	304.858	712.022	1379.83	1030.85	564.108	826.601	581.714	756.478	786.809	514.134	547.309	502.593	543.655	671.579	926.847	838.57	648.91	707.408	829.703	505.867	1005.67
Ehe_001156	0	0	0	0	0	0	0	0	0.812389	0	0	0	0	0	0	0.142405	0	0	0	0	0.552151	0	0	0.335114	0	0	0	0	0	0	1.97228	0	0	0	0	0	8.59716	89.5639	233.32	269.63	363.993	309.395	0	0
Ehe_001157	0.0806877	0.298538	1.39626	14.9355	12.1778	17.3844	0.106678	0.152809	0.180531	12.5089	16.11	6.84971	0.284639	0.679705	0.366892	15.2373	17.6393	14.5515	0.329906	0.706365	0.652543	10.7261	10.5011	10.0055	0.184056	0.764224	0.826661	12.214	13.1164	14.2935	0	0	0.149327	13.6311	8.77518	9.57795	8.36972	5.2013	2.07885	0.845234	0.221272	0.609795	1.16485	1.07498
Ehe_001158	64.6308	63.0513	81.2531	151.215	190.906	155.747	47.0983	94.436	97.3061	140.256	196.47	175.575	78.105	92.2545	54.1166	223.765	188.761	178.734	58.2833	89.8496	59.9837	185.04	151.61	193.552	38.3757	43.357	119.331	128.194	140.212	204.066	85.6115	37.3685	58.8848	200.014	108.994	198.317	80.6951	312.649	241.024	223.449	323.426	192.467	4.33807	72.4662
Ehe_001159	0.0403438	0.0597076	0.720648	0	0	0.0949965	0	0	0	0	0	0	0	0	1.55929	0.0949364	0	0	0	0	0	0	0	0	0	0	0.0486271	0	0	0	0	0	0	0	0	0	0.0909753	0	0	0	0	0	0	0.126468
Ehe_001160	7.38292	0.477661	0.810729	0	0.102335	0	0	2.36854	2.97876	0.104241	0.2541	0.117089	9.33617	0.0617913	4.26512	0	0.0492719	0	8.96243	0.423819	7.02738	0	0	0.0478734	0.23007	4.94198	3.9388	0	0	0	9.86139	0.212321	1.54305	0	0	0	5.09462	0	0.611425	0.307358	0.221272	0.0762244	10.082	1.77055
Ehe_001161	0	0.238831	0	0	0	0	0	0	0	0	0	0	0	0	0	0	0	0	0	0	0	0	0	0	0	0	0	0	0.107073	0	0	0	0	0	0	0	0	0	0	0	0	0	0	0
Ehe_001162	0	0	0	0.218835	0.665176	0	0.0533389	0	0	1.09453	0	0	0	0.185374	0	0	1.62597	0	0	0	0	0	0	0.43086	0.506155	0	0.68078	0.421172	0	0.524903	0.511331	0	0	0.651687	0	0.319265	0	0.634305	0.183428	0.998913	0	0	0.923848	0
Ehe_001163	0.242063	0	0.180162	1.91481	5.57725	3.79986	0.106678	0.229214	0.406194	5.05567	2.23608	2.69305	0.113856	0.185374	0.183446	3.56012	5.22282	1.48387	0.164953	0.777002	0.301174	3.21211	3.00813	2.58516	0.0920281	0.203793	0.194509	2.00057	1.33841	2.3015	0.876568	0.212321	0.298655	4.72473	3.85252	3.29907	1.68304	3.55211	1.22285	0.537876	0.59006	0.838469	1.52636	1.58085
Ehe_001164	65.6394	33.5557	68.2814	72.7627	57.9726	44.5058	42.0311	59.1371	57.0929	69.9454	76.4334	44.7866	104.804	33.2437	57.8314	79.889	50.7993	45.0425	73.0741	26.7712	47.1337	39.291	32.4331	54.7671	35.983	48.4009	54.7541	33.7464	30.4086	44.4956	68.0801	28.9287	43.0063	53.9271	27.8773	39.2696	53.2205	55.1846	66.8899	52.174	73.3149	46.1158	91.0592	24.7245
Ehe_001165	0.201719	0	0	0.0547088	0.102335	0	0	0	0.676991	0	0	0	0.341567	0	0	0	0.246359	0.0957333	0	0	0	0	0	0	0	0	0	0	0	0	0.365237	0.212321	2.38924	0.59738	0	2.23486	0.272926	1.01489	2.93484	4.91773	21.0946	27.8981	0.0803346	1.26468
Ehe_001166	7.86705	3.52275	6.48583	8.26103	11.2057	2.8024	6.66737	3.74382	10.4708	16.2615	3.70986	1.99051	8.70996	8.15646	7.65887	3.32277	8.32695	4.0208	7.25792	3.81437	3.01174	1.20454	2.73466	2.10643	10.4452	6.77612	11.476	7.84434	1.65963	4.76451	5.33246	2.38861	6.62018	12.4907	3.58498	3.99081	18.8319	11.5444	17.9759	17.7499	5.08926	6.02173	20.164	6.76604
Ehe_001167	7.38292	1.73152	2.29707	0	0.358172	0.189993	6.9874	3.28539	12.1858	0	0	0.585445	10.8732	14.5828	5.18235	0.142405	0	0.335066	8.30262	3.39055	11.294	0	0.16408	0	4.41735	7.33655	3.20939	0	0.107073	0.161509	14.0251	4.40566	30.3632	0.325844	0	0	1.77402	8.43626	5.19711	4.68721	1.10636	0.762244	6.82844	1.26468
Ehe_001168	0	0	0	0	0	0	0	0	0	0	0	0	0	0	0	0	0	0	0	0	0	0	0	0	0	0	0	0	0	0	0	0	0	0	0	0	0	0	0	0	0	0	0	0
Ehe_001169	0	0	1.03593	0.218835	4.45156	11.1146	0.48005	0.382023	1.85044	5.78535	7.87711	8.66459	0.853918	2.10091	1.65101	4.79429	6.79952	10.052	4.39874	1.48337	0	7.51404	7.98521	0.14362	0.276084	0.917069	1.16705	6.47553	10.0648	7.59091	2.70275	1.64549	7.21749	4.34458	9.41727	11.9192	7.369	6.34305	5.80854	3.99565	4.72048	3.65877	3.61506	10.1807
Ehe_001170	14.3221	6.86638	19.3224	139.398	151.404	144.822	37.0706	15.8921	56.461	150.419	117.953	170.013	23.1127	22.0595	19.3994	164.667	131.901	149.152	67.2458	62.4427	71.7295	128.427	173.213	142.423	19.0038	16.4563	14.8313	167.995	144.923	139.14	48.2113	71.2868	97.5606	117.412	153.352	188.952	145.742	168.852	113.542	107.883	99.5726	85.0664	104.274	202.096
Ehe_001171	1.69444	3.34363	1.08097	10.9418	9.15896	10.9246	4.64049	5.34832	13.1788	10.7368	7.82629	13.4652	1.19548	1.4212	1.10068	9.68351	8.96748	7.7544	4.94858	4.4501	5.6721	6.59629	12.8529	8.76082	1.56448	1.17181	0.826661	12.6352	10.5467	6.46035	3.94456	5.94499	7.8148	6.35395	12.4672	11.4935	6.91412	9.9586	7.3371	8.91338	5.82684	4.72591	9.64015	19.7922
Ehe_001172	0.161375	0	0.135122	0.382961	1.38152	2.27992	0.106678	0	0.0902654	1.09453	0.965581	1.0538	0.170784	0	0	2.23101	0.837622	2.154	0.164953	0.141273	0	1.03246	1.42202	0.478734	0.276084	0.152845	0	1.68469	0.803045	2.13999	0	0.159241	0	0.977531	0.428058	1.64954	5.45852	5.3916	0.97828	0.922074	0.29503	0	0.482007	0.505872
Ehe_001173	0	0.358246	0	0.711214	0.614009	1.13996	0	0	0	0.312722	0.711481	0.526901	0	0	0	0.759491	0.985437	1.38813	0.109969	0.21191	0.0501956	0.803027	1.53141	1.10109	0.0920281	0.0509483	0.0486271	0.894991	1.01719	1.00943	0.292189	0	0.149327	0.488765	1.33768	1.43669	3.82096	3.67897	0.794853	0.537876	0	0.228673	0.482007	1.20145
Ehe_001174	10.9735	24.0025	13.332	14.2243	15.6061	17.3369	18.7753	26.0539	28.6141	14.8543	11.1804	24.1789	12.4103	13.0998	16.0515	13.7183	11.776	15.6045	10.337	13.8448	16.5645	13.8235	18.8692	15.4631	15.9669	15.1316	18.2352	14.5304	16.3821	15.7875	13.879	16.4018	15.4803	14.0656	17.0688	24.6366	24.9727	38.0583	38.3364	48.8699	40.1978	58.1592	15.3841	14.4174
Ehe_001175	15.9358	3.16451	14.8634	28.175	23.3323	29.8764	16.055	3.28539	8.93628	28.2492	26.274	30.6773	16.3383	13.4087	14.4922	26.5822	30.0066	30.4911	11.8766	15.1868	11.9466	31.0313	25.7605	27.0963	20.3842	15.0297	16.9709	23.5857	22.4317	24.2667	13.5868	12.58	16.5256	30.1948	22.045	26.2329	12.1452	9.7683	8.55995	7.53027	8.11332	12.1959	37.8778	15.4923
Ehe_001176	50.5105	73.2016	38.96	21.0082	15.7084	19.1893	22.189	23.3798	37.1894	19.5972	14.0263	23.2422	22.1449	30.4013	32.3324	11.5348	17.4422	15.5567	16.6052	13.7035	18.221	17.0356	12.4701	15.7982	29.6791	32.454	32.6288	13.5302	19.6478	12.4362	14.0981	18.8966	13.539	14.663	16.2662	13.7816	34.889	40.2784	62.9157	43.1838	31.7895	63.19	25.7071	14.2909
Ehe_001177	20.7771	3.22421	28.1503	50.6603	70.2528	61.0827	24.6959	3.97303	13.4044	66.4534	73.8416	77.2202	28.2931	32.2551	33.9834	82.12	78.0466	82.3785	43.0527	38.4263	41.8129	80.8763	88.6577	105.465	44.2655	40.9624	35.7896	80.7072	91.3865	78.7758	43.8284	44.5343	48.183	89.0096	88.929	73.4842	87.7911	62.9865	48.6083	59.7043	56.7932	55.1103	40.0468	56.0886
Ehe_001178	12.4662	9.13527	19.1422	0.109418	0	0	10.2411	10.391	18.9106	0.104241	0.559021	0.585445	11.044	21.5034	14.6757	0.379746	0.246359	0.382933	23.8082	15.3281	12.5991	0	0.328159	0.526607	9.38687	10.6482	8.41249	0.15794	0.642436	0.28264	14.3173	14.1724	16.1274	0.380151	0.214029	0	18.6954	28.5437	32.4667	41.8007	44.1807	33.7674	1.88786	10.0542
Ehe_001179	0.201719	0.776199	0.180162	0	0.153502	0.332488	38.8841	41.182	79.6141	0.104241	0.15246	0.117089	0	0	0	0	0.147816	0.0478666	45.307	0.847638	56.5202	0	0.437546	0.0478734	0	0.101897	0	0.15794	0	0	35.6471	26.0624	21.5529	0.108615	0.267536	0	0.0909753	0	0.0611425	0	0	9.6805	0	71.075
Ehe_001180	160.407	196.737	116.655	138.523	119.271	127.153	173.245	202.166	331.635	124.411	108.145	168.433	92.1093	87.5583	95.8964	126.74	81.6928	101.19	111.178	161.546	124.987	104.164	118.028	121.12	72.7022	60.4756	89.6684	99.8179	83.4096	106.232	65.0121	131.851	144.3	76.356	113.382	121.746	72.0979	110.75	72.2705	122.098	96.696	65.2481	48.7229	234.219
Ehe_001181	21.4226	23.8831	15.3588	15.6467	12.6895	11.8746	11.8412	10.8494	15.8416	14.1767	10.164	24.4131	13.2073	11.0606	14.905	11.4873	14.5352	12.6847	10.612	8.47638	10.3403	15.2002	13.8921	14.1705	26.09	21.4492	20.5693	17.5313	15.4185	16.0701	10.4458	9.50137	9.00942	13.4682	14.875	17.0807	16.512	14.2719	11.3114	10.9112	10.8423	8.46091	21.6502	19.3496
Ehe_001182	53.6573	50.035	48.4636	12.6377	13.2012	14.297	37.4973	14.4405	19.5425	19.6493	11.587	22.3055	43.1513	45.1695	43.1557	14.9525	19.1175	13.7856	16.2204	33.4817	28.4107	13.0779	23.5181	25.0856	54.3426	51.7634	50.2805	29.5347	22.9136	13.8897	14.1712	36.6785	14.4848	23.678	28.8939	17.8788	50.2183	60.5127	127.421	71.2302	74.4213	140.558	40.328	17.6423
Ehe_001183	44.4589	77.6796	54.2738	23.1418	23.3835	30.6364	26.0294	34.0764	40.0778	31.5328	20.7346	35.0096	24.9344	36.3333	51.7318	20.4588	32.2238	28.3371	39.4787	22.3211	37.3957	29.9988	21.8226	33.9422	51.9039	65.5704	57.0396	31.8512	33.835	25.1953	28.9268	24.5231	23.7928	25.7959	25.4694	24.1045	48.8992	41.4201	38.5809	36.9598	33.2646	37.2737	34.4635	22.3216
Ehe_001184	226.329	198.707	151.021	114.779	91.385	118.983	185.086	127.443	148.126	122.222	121.612	109.947	176.135	132.172	139.236	112.262	108.053	91.8082	89.5694	125.45	122.076	88.6198	140.507	110.013	147.153	132.007	143.645	132.564	116.87	89.5969	96.6417	170.122	148.232	113.937	162.608	141.275	159.07	235.327	368.078	259.871	266.117	312.444	184.448	123.243
Ehe_001185	77.2988	122.401	68.6868	78.1241	61.5544	57.2829	61.5531	157.699	98.5247	52.7457	65.9644	58.8373	65.467	63.954	47.0081	55.9175	58.1901	47.723	50.0907	76.2874	63.1461	36.8245	56.6075	44.6658	38.8819	47.28	43.5213	35.9049	43.525	37.9142	43.5362	38.4301	35.4404	43.9889	43.5014	44.165	84.2431	139.103	117.883	175.348	129.518	96.9575	20.646	57.4797
Ehe_001186	40.1018	47.2287	21.9347	8.80811	5.21907	3.46737	14.4015	6.57079	12.6372	7.87016	6.30169	9.19149	22.6004	16.9926	16.2808	6.07593	5.56772	4.26013	4.39874	7.20492	10.5913	3.67098	2.73466	8.04272	18.2216	18.4433	17.7975	5.47524	4.81827	4.52224	3.87151	8.0682	7.71525	6.08241	8.61466	7.18346	31.7504	41.3567	55.3951	48.4089	41.1567	59.3026	11.9297	12.5203
Ehe_001187	136.16	46.154	126.699	89.2847	93.6875	83.6444	176.819	63.7978	83.8566	100.905	88.9859	96.5985	137.481	150.277	130.659	103.053	117.809	97.3129	108.264	157.449	96.7771	101.583	131.154	122.891	233.015	122.938	128.667	119.244	109	116.205	142.15	134.983	110.403	121.594	146.717	125.312	217.613	257.782	384.586	396.031	349.758	294.684	79.5714	103.514
Ehe_001188	0.322751	0.179123	0.0450405	0.711214	0.20467	0.379986	0.640067	2.06292	4.37787	0.677564	0.559021	0.468356	0	0.185374	0	0.996832	0.197087	0.191467	3.8489	0.494456	3.16232	0.573591	0.109386	0.526607	0.0920281	0.560431	0	0.579112	0.428291	0.646035	1.46095	0.849284	0.746637	0.217229	0.321043	0.425687	1.95597	1.07832	0.794853	0.461037	0.59006	0.762244	2.57071	1.83379
Ehe_001189	0.161375	0	0.180162	1.91481	0.665176	0.902466	1.44015	0.687641	2.25664	1.87633	1.0164	0.585445	0.455423	0.370748	0.642061	0.617087	0.443447	0.622266	6.6531	0.777002	3.61408	1.31926	0.820398	1.10109	0	0.152845	0.583526	0.579112	0.803045	0.646035	3.14104	1.16777	2.19013	0.434458	1.17716	0.904584	3.3206	2.09321	0.611425	0.922074	0.811332	0.838469	9.15814	0.758808
Ehe_001190	314.601	160.912	259.974	83.2121	62.0149	68.6824	311.499	67.0068	120.685	102.625	59.1037	105.673	227.142	220.719	218.759	78.9871	99.0365	66.2474	97.1572	264.463	167.503	78.4099	128.748	125.476	203.474	176.485	197.475	129.879	100.327	73.6883	103.654	293.799	189.297	91.6706	146.556	112.488	284.434	426	780.973	352.079	434.21	641.2	376.006	209.937
Ehe_001191	0	0	0	0	0	0	0	0	0	0	0	0	0.0569279	0	0	0	0	0	0	0	0	0	0	0	0.0460141	0	0	0	0	0	0	0	0.0497758	0	0	0.0532108	0	0	0	0	0	0	0.0401673	0.063234
Ehe_001193	0	0	0	0	0	0	0	0	0	0	0	0	0	0	0	0	0	0	0.0549843	0	0	0	0	0	0	0.0509483	0	0	0	0	0	0	0	0	0	0	0.0909753	0	0.0611425	0	0	0	0	0
Ehe_001194	0	0	0	0	0	0	0	0	0	0	0	0	0	0	0	0	0	0	0	0	0	0	0	0	0	0	0	0	0	0	0	0	0	0	0	0	0	0	0	0	0	0	0	0
Ehe_001195	0.363095	1.13445	0.85577	1.53185	1.58619	0.664975	0.640067	1.29888	0.225664	0.886045	0.559021	0	1.59398	0.92687	2.52238	1.23417	0.492719	1.67533	1.20965	2.54291	0.501956	1.14718	1.20325	0.14362	1.15035	1.17181	0.486271	1.78998	1.33841	0.444149	1.09571	1.38009	0.298655	0.651687	1.33768	1.38348	1.50109	1.52233	0.73371	0.845234	1.25388	0.304898	1.00418	2.7823
Ehe_001196	20.8578	4.41837	16.1695	10.0664	3.37705	9.64214	30.8299	24.8315	32.315	2.76238	6.14923	3.68831	13.0365	19.4025	12.1992	7.87972	17.7379	12.7325	53.2248	5.86283	24.4954	9.12009	3.00813	5.60118	7.50029	13.3994	12.0595	7.89698	2.24853	10.2558	36.6698	5.78575	50.5224	5.64795	3.15693	7.18346	13.3279	358.129	191.56	210.002	248.415	313.968	1.08452	14.4174
Ehe_001197	70.1579	35.3469	53.9585	27.6279	16.4247	26.124	78.3549	44.0854	68.4663	30.334	19.5149	46.7185	53.5691	65.6224	54.7587	28.386	24.3403	26.2788	37.8842	17.6591	37.9981	29.5399	13.0717	26.9048	61.5668	59.6604	78.8732	25.0071	29.9268	36.9855	47.773	33.4936	36.6848	26.6106	26.1115	44.4843	35.7078	47.7632	92.6309	70.2313	105.547	100.083	70.5739	31.5538
Ehe_001198	108.807	100.309	77.3796	43.4935	23.6905	37.5236	110.092	53.7888	69.369	41.2271	35.574	27.3988	81.1791	90.2771	88.2834	45.4745	45.5765	35.9957	50.4206	38.2143	61.088	29.712	27.7842	35.1869	97.0437	105.769	123.756	49.3825	51.5555	45.3436	49.9644	68.792	53.2601	55.5563	49.2266	46.2402	229.895	275.859	369.79	311.661	276.148	277.152	82.0216	49.7019
Ehe_001199	17.8723	32.5407	16.9352	25.8225	24.3045	23.9391	14.5082	21.6225	30.6451	25.0177	23.4281	21.2517	12.4103	12.1729	15.1343	25.8227	25.0301	22.4495	14.5708	8.82956	20.1284	21.1081	19.8536	22.0217	14.7705	17.1696	19.5481	23.0065	25.9651	21.1173	18.4079	12.7923	15.6794	24.7098	24.1318	22.3486	17.1488	13.5107	9.11024	9.22074	10.326	5.41193	17.4728	25.5465
Ehe_001200	0.201719	0	0.315284	0.930049	0.255837	0.142495	0.213356	0.305618	0.0902654	0.156361	0.10164	0	0	0.988661	0.137585	0.427214	0.246359	0	0.38489	0.21191	0.401565	0.745668	0.273466	0.622354	0.184056	0.254741	0.0972543	0.526466	0.481827	0.807543	0.365237	0.318482	0.149327	0.271536	0.321043	0.106422	4.68523	7.54823	2.99598	6.83871	3.09781	3.58255	1.80753	0.189702
Ehe_001201	8.63358	20.1215	8.01721	18.7104	34.8962	17.0994	6.77404	4.58427	14.3973	17.4603	14.8395	24.5302	13.9473	10.2574	15.6388	13.4335	9.60802	14.1685	15.5056	47.2558	17.1669	13.4794	16.0798	11.6332	9.61694	10.5463	8.89876	17.7419	13.4912	19.7444	11.2493	29.5126	21.6525	11.8933	16.3732	13.4623	15.5113	65.9678	13.1456	35.3462	11.5799	3.20143	58.0016	87.3894
Ehe_001202	0	0	0	0	0.153502	0	0	0.0764045	0	0	0.0508201	0.292723	0	0.123583	0	0.0474682	0.0492719	0.0478666	0	0.141273	0.351369	0.114718	0.273466	0.239367	0.0920281	0	0	0.210586	0.107073	0.242263	0.146095	0.106161	0.0995516	0	0.321043	0	0.181951	0.190292	0	0	0	0.304898	0.0401673	0.189702
Ehe_001203	0	0.179123	0.180162	0.765923	0.767511	0	0.48005	0.382023	0.0902654	0.677564	0.863941	0.351267	0.853918	0.679705	0.183446	0.52215	0.295631	0.2872	0.274921	0.141273	0.200782	0.745668	0.382853	0.813847	0.276084	0.254741	0.194509	0.421172	0.374754	0.686412	0.365237	0	0.298655	0.705994	0.37455	0.266054	0.272926	0.444014	0	0	0	0	1.44602	0.31617
Ehe_001204	33.4047	20.1812	25.3578	42.5087	33.617	32.0138	50.7253	46.5303	69.0982	40.1847	37.0478	53.1584	28.3501	32.6876	25.9576	41.9619	42.6694	31.2091	41.898	28.6078	54.0606	28.4501	32.4331	38.1551	43.5753	25.3722	21.3959	30.0612	31.0511	32.8266	44.2667	43.5789	37.7301	32.3671	38.6322	26.6586	50.5368	41.7373	34.8512	30.9663	25.8151	30.0324	60.5723	58.4915
Ehe_001205	25.5376	49.4379	19.998	19.4216	13.15	16.3394	15.6283	16.1978	25.2292	20.9002	13.6706	16.8608	18.4446	24.7783	25.7742	17.7531	16.9495	16.1311	20.7841	16.2464	21.2327	16.3473	13.9468	22.8835	25.8599	29.2953	29.5653	23.5857	21.1469	15.4241	14.3173	16.2426	15.4803	20.4195	18.0854	20.0073	15.8752	23.4693	39.1312	27.7391	28.6916	29.3464	22.7347	18.9702
Ehe_001206	1480.22	3039.66	1728.61	556.005	588.681	557.914	1878.97	3339.26	453.629	455.062	696.082	334.523	1472.21	2184.76	777.674	553.764	643.786	487.617	541.21	2272.73	305.591	309.968	518.601	291.597	297.297	1119.84	1776.25	303.034	471.869	684.03	2437.23	911.335	494.075	522.381	394.776	339.698	600.892	1132.04	913.592	915.696	799.531	715.595	106.604	307.95
Ehe_001207	42.9662	48.0049	25.3128	20.0781	10.1823	8.21719	23.4691	15.3573	10.0646	11.7792	9.19843	15.2801	26.016	19.5261	33.4789	9.30377	9.70656	8.3288	14.7358	13.2797	13.7034	9.06273	7.93052	13.6439	54.2046	41.5738	46.5362	9.1605	8.03045	9.16562	10.9571	12.8454	9.6565	8.90639	11.076	8.40731	35.1619	14.7793	33.0781	12.1406	17.333	17.2267	34.5439	9.99097
Ehe_001208	9.60183	3.64217	3.91852	3.44665	3.07004	1.42495	15.7883	9.93259	6.18318	1.45937	3.35412	2.16615	8.42532	4.20181	11.0526	1.61392	1.03471	2.24973	15.2306	6.71047	7.9811	3.38419	2.02365	0.622354	1.56448	3.10784	4.32781	0.579112	1.39194	4.2396	10.5919	10.2976	4.62915	0.651687	1.33768	1.4899	0.727802	3.36182	3.60741	0.307358	0.221272	2.59163	13.0544	1.96025
Ehe_001209	2.66269	4.23924	2.83755	97.874	83.2493	149.002	5.81394	5.88315	7.89822	105.752	122.222	97.0668	2.56175	2.28628	2.15549	114.114	119.189	103.44	5.66338	5.79219	2.309	115.98	90.1344	98.0446	1.47245	1.68129	2.13959	108.452	116.602	95.6131	5.98988	5.73267	5.52511	107.963	101.396	103.016	34.7526	42.4985	12.2285	7.76079	3.61412	3.735	8.8368	59.5664
Ehe_001210	0	0.895615	0.360324	2.57131	4.09339	1.99493	8.42755	4.96629	2.43717	3.75266	4.47217	5.913	0	0	0.183446	2.61075	1.62597	2.91987	0.659811	0.141273	1.65645	6.76837	2.57058	3.97349	0.0920281	0	0.291763	2.79027	2.03438	2.70527	2.99494	3.02557	1.8417	1.08615	1.65872	8.3541	1.41012	2.34693	0.48914	0	0.516302	0.381122	2.2092	2.52936
Ehe_001211	68.1811	720.97	91.2521	41.9616	38.7849	46.9758	13.0147	206.903	378.483	35.7545	43.4003	25.9352	29.8302	9.20691	20.5001	59.2878	13.7469	22.1623	89.2944	20.7671	362.914	75.8861	24.1197	38.7295	15.9669	23.9457	28.1065	25.4809	37.1007	36.5413	33.7479	17.4103	77.3516	36.7117	23.7037	28.255	7.86936	301.295	282.356	561.312	310.15	271.054	25.4661	216.26
Ehe_001212	85.892	76.1272	100.44	49.2379	46.153	41.6085	40.6443	127.596	78.9371	49.2016	46.602	42.1521	77.4219	45.2313	52.4656	39.8258	43.852	37.0966	47.1765	41.8874	39.3533	37.7423	51.4663	42.1764	31.6577	53.19	61.3674	36.4841	42.1866	34.8859	72.3169	31.6358	26.2816	39.6986	50.1363	40.4935	55.131	63.6208	68.1739	62.8547	60.0386	57.8543	28.8803	31.617
Ehe_001213	14.8465	19.5244	8.5577	17.6709	17.7551	16.9569	10.1344	13.3708	10.5611	17.9815	12.8067	13.6409	11.2148	9.76303	10.8692	13.0538	20.4971	20.0083	10.8319	8.1232	10.2399	16.2326	14.7672	19.0057	17.2093	14.3165	13.6156	20.9533	17.3993	20.7135	11.0302	9.50137	5.12691	20.6368	19.6371	16.6018	11.19	12.6227	11.6782	14.369	9.80974	8.46091	15.6251	14.3541
Ehe_001214	47.0006	37.0187	33.9155	23.1418	20.3135	22.7042	24.5359	30.1798	36.4221	23.6105	18.4477	20.5491	35.4091	32.3787	39.8995	21.7404	26.0648	21.4921	25.2378	29.2435	28.3103	18.2975	22.5883	26.6176	34.1885	33.9315	39.5825	27.1656	25.4298	23.3784	29.8764	20.7544	18.5166	24.1124	26.6466	27.9889	37.5728	33.4279	55.0283	44.7974	46.4672	58.2355	61.456	17.1996
Ehe_001215	0	0	0	0	0	0	0	0	0	0.104241	0.10164	0	0	0	0	0.142405	0.0492719	0.0478666	0.164953	0	0	0	0	0	0	0	0	0.105293	0	0	0.0730474	0	0.199103	0	0.0535072	0	0	0	0	0	0	0	0	0
Ehe_001216	0.242063	0.238831	0	0.711214	0.0511674	0	3.09366	4.20225	11.1478	1.09453	0.30492	0	0	0.247165	0.183446	0.284809	0.0985437	0.1436	1.86946	0.847638	2.76076	0.344154	0.218773	0.0957467	0	0.101897	0.194509	0.473819	0.160609	0.605657	3.14104	3.87486	3.73318	0.271536	0.856115	0	31.4774	2256.16	1925.5	2815.01	2859.43	1408.55	0.0803346	4.29991
Ehe_001217	3.10648	6.62755	4.59413	17.8898	18.1133	22.1817	2.24024	3.74382	1.39911	16.7306	23.733	6.32281	2.16326	2.22449	2.10963	17.7056	20.7927	18.9073	3.46401	4.80328	6.27445	19.1006	16.572	16.1812	1.28839	1.93603	1.0698	15.8993	21.6822	17.7256	2.70275	2.28245	2.19013	16.4008	17.0688	15.1651	48.5353	42.9425	13.8794	21.6687	10.7686	16.2358	4.13723	14.2277
Ehe_001218	937.268	668.964	998.143	897.333	736.248	570.406	652.762	1341.2	945.124	706.699	857.233	719.629	819.078	648.191	784.507	574.603	641.323	873.04	1177.87	493.961	1023.09	969.885	525.875	721.356	500.863	708.487	601.031	577.691	901.177	883.977	962.91	568.277	1124.88	845.944	681.628	652.684	288.483	232.663	200.181	278.466	361.633	466.341	175.129	520.289
Ehe_001219	35.2605	36.6605	28.7809	25.8773	17.4992	17.0994	24.9093	24.2202	18.7301	22.516	19.5657	14.9289	42.9236	29.0419	27.3793	28.2911	24.3896	18.1893	19.0246	21.0497	23.4413	21.1081	17.7206	24.3675	36.029	36.9375	24.7998	25.7968	28.5349	15.3837	22.9369	21.4444	13.091	25.5787	28.4123	20.9119	53.5389	58.927	78.8127	54.8634	60.5549	67.2299	39.7254	21.9422
Ehe_001220	58.7003	27.4058	53.418	59.9608	45.6413	45.4083	48.2717	36.9034	64.4495	49.6706	41.2151	49.7629	48.2179	49.4331	42.6512	49.0347	52.5238	48.441	72.9091	52.8361	54.1108	46.7476	57.045	47.0116	55.8611	52.3239	38.7558	49.2772	48.5575	45.6262	74.7274	50.4793	53.7081	51.7548	50.2433	45.1228	51.3101	43.3231	35.3404	57.0917	49.86	50.3081	22.9355	42.3036
Ehe_001221	113.164	115.295	96.4317	136.881	122.597	164.914	57.8727	96.4989	67.4283	133.011	156.17	94.1396	109.928	91.2658	79.9366	134.857	143.43	138.335	59.218	57.71	57.4238	120.741	120.325	111.736	75.8312	86.4592	91.419	106.346	124.579	106.515	69.2489	75.1086	19.5619	123.386	112.954	57.042	107.442	128.193	144.174	142.153	127.822	118.377	118.132	65.7001
Ehe_001222	12.3856	12.1804	12.1609	10.5041	9.7218	9.45215	8.16086	16.3506	12.7274	8.54773	8.94433	10.3038	11.2717	11.0606	12.2909	11.3449	10.5442	10.1956	9.51228	7.3462	9.88853	9.12009	7.05543	8.76082	18.8198	12.3804	16.2901	9.9502	10.3325	10.2154	10.3727	8.70516	8.11345	8.58055	11.2365	9.89722	16.3755	16.6188	10.0885	10.2965	9.07217	9.29938	12.6527	9.61157
Ehe_001223	0	0	0	0	0	0	0	0	0	0.208481	0	0	0	0	0	0	0	0	0.0549843	0	0	0	0.0546932	0	0	0	0	0	0	0	0	0	0	0	0	0	0	0	0	0	0	0	0	0
Ehe_001224	30.863	79.2918	30.1771	20.6799	21.4391	20.9467	48.5918	43.4742	34.1203	18.0857	20.328	15.163	23.1696	23.11	26.9207	23.4968	15.6685	22.1623	21.1689	56.6505	29.7158	20.9361	20.2365	18.1919	23.5592	26.7478	29.5653	19.953	17.667	22.2074	23.8865	32.1666	19.761	18.3015	20.2257	16.2825	22.5164	27.1483	16.3251	29.0453	19.8408	11.205	28.9606	35.1581
Ehe_001225	44.3782	49.7365	34.5911	26.0961	16.0154	15.0094	15.575	17.191	24.6425	17.0433	13.8231	17.2706	25.276	24.4694	26.1411	17.136	16.6539	16.2747	11.1068	22.0386	18.9739	13.6515	21.8226	19.9153	33.5443	34.6448	30.0516	19.7951	14.2942	14.0109	15.1208	25.4254	12.6431	13.957	22.5265	17.7192	24.8817	25.9431	38.2752	26.0486	27.2903	33.5387	25.5464	12.2674
Ehe_001226	2.2996	0.716492	1.71154	3.61078	1.89319	0.332488	0.160017	2.29214	7.49203	1.14665	0.30492	0.761079	4.61116	0.0617913	1.05481	3.79746	0.640534	0.382933	0.38489	2.82546	1.65645	0.688309	0.546932	0.43086	0.0920281	0.917069	0.729407	0.210586	0.856581	0.363394	0.584379	0.849284	1.39372	0.705994	0.321043	1.11743	0.363901	0.570875	0.550283	1.38311	1.62266	0.914693	4.5389	10.5601
Ehe_001227	44.8623	38.5114	42.0678	14.2243	10.6428	13.3945	38.8307	72.3551	74.0628	12.6131	13.1116	26.2865	37.2308	42.636	37.3771	14.4303	14.141	16.7533	22.5985	25.9236	41.3612	12.0454	12.9076	12.5428	26.09	26.2384	35.6437	16.4257	15.2043	14.9799	32.36	25.5847	23.9422	13.5225	16.2127	22.5082	23.6081	53.1548	70.0693	76.9163	103.334	72.4894	46.112	29.4038
Ehe_001228	180.135	195.722	148.093	108.597	98.4972	107.299	115.532	118.503	173.355	110.078	97.4729	128.154	151.713	123.212	145.243	101.202	103.077	85.1548	97.927	108.356	121.273	105.828	100.089	120.21	149.362	156.819	136.496	119.402	116.656	78.2509	99.6366	103.347	103.285	107.474	126.759	130.473	144.332	185.344	304.795	197.862	213.97	178.67	249.841	91.4996
Ehe_001229	305.605	698.699	344.65	430.175	411.897	359.847	266.375	705.366	809.139	372.712	347.304	426.029	341.396	411.469	305.071	430.726	347.613	380.3	503.326	375.716	468.927	367.672	330.347	396.822	295.18	254.945	257.14	391.006	357.837	367.674	348.29	263.544	206.719	382.703	353.094	369.496	289.665	302.12	183.489	431.146	264.273	212.971	344.635	668.383
Ehe_001231	51.8015	49.1991	68.2364	43.4388	51.5256	56.6179	72.0076	71.0562	57.1831	53.4233	65.9136	27.1061	54.1953	66.5493	53.2911	57.2941	61.0971	60.8864	65.2113	74.7334	39.3533	62.9229	63.4988	42.32	46.3822	52.3748	50.2805	58.1218	71.1498	73.7691	62.8938	67.1996	46.7395	74.2923	68.1147	37.8861	93.5226	88.8662	76.4282	102.504	80.1006	92.1553	58.8852	60.0091
Ehe_001232	0	0	0	0.218835	0.153502	0.0474982	0.106678	0.0764045	0	0.104241	0.10164	0	0	0	0	0.142405	0.0492719	0.2872	0	0.0706365	0.0501956	0.0573591	0.0546932	0.0478734	0	0	0.0486271	0	0	0.0403772	0	0.106161	0	0	0.107014	0	0	0.0634305	0	0	0	0	0	0.189702
Ehe_001233	61.484	107.474	71.7045	58.5384	57.154	48.1157	51.4721	44.0854	102.406	53.8403	44.8741	87.1143	54.0245	48.568	65.6278	51.6454	54.7903	51.4088	66.531	54.602	67.2119	77.4348	62.7331	91.9647	75.8772	77.7471	60.8325	87.288	79.3409	43.0824	55.8082	58.176	59.2332	70.1107	78.2275	99.2914	46.079	64.2551	72.2093	74.688	70.9547	68.9069	88.7295	114.58
Ehe_001234	36.5919	58.9314	39.2753	32.6064	24.6627	29.3064	19.5754	28.5753	44.6362	28.3534	22.1575	36.0634	26.073	26.8792	31.461	25.9651	23.4534	23.9333	19.0795	12.5733	19.5261	23.4025	21.0022	30.0166	41.3206	42.5928	37.4915	25.7442	31.4794	24.8723	18.9193	18.1534	16.6749	28.2398	26.058	34.5871	33.0695	44.1477	45.918	36.2682	36.2887	38.5696	45.871	12.71
Ehe_001235	66.527	79.1126	55.8052	33.4818	31.0074	18.9518	51.7388	155.025	46.1256	30.2298	41.4692	40.5714	82.2038	63.2743	63.4723	28.1486	32.8151	33.0758	53.2797	31.5039	35.9902	35.9641	21.7679	30.9741	65.7081	67.0479	65.0145	35.7997	40.3664	36.4606	70.7829	47.613	33.8973	38.7754	25.951	37.0347	84.1521	88.2953	89.3292	133.393	119.34	99.9302	80.4551	23.3333
Ehe_001237	72.1348	67.6488	36.0774	33.7006	24.4068	23.3216	60.593	42.4045	131.607	31.1158	26.5281	34.3656	28.0085	29.2273	34.2127	23.5917	23.7983	19.1945	17.32	19.2838	41.2106	24.6644	23.4087	33.1762	42.7011	39.2811	43.0836	26.7444	29.6056	19.5425	14.6825	26.6463	30.5126	27.4252	27.9843	26.3394	20.242	16.936	37.9695	18.672	21.1684	21.724	32.4953	33.9567
Ehe_001238	21.7453	7.88141	11.0349	213.419	267.094	420.454	5.22722	4.81348	29.2911	229.59	265.382	218.605	16.7368	7.78571	8.5761	240.284	225.813	272.696	5.77335	9.32402	6.62582	270.964	220.086	227.111	20.0621	8.61026	21.7363	211.376	217.304	217.31	5.47855	10.9876	7.06816	222.443	179.57	180.172	107.669	107.642	23.6622	18.9794	8.70338	5.64061	12.1707	100.479
Ehe_001239	31.9523	80.3068	32.8796	31.0746	35.3567	31.5388	61.0731	36.7506	40.8451	38.8817	26.7314	40.6299	21.5187	36.5187	26.6914	31.9936	33.9483	37.1445	29.4716	23.1688	29.1636	31.6049	30.6829	40.3094	45.1398	36.479	53.6844	32.0617	33.3531	32.4632	29.8033	26.434	29.3179	29.5975	28.8939	33.5228	26.3828	30.8272	27.881	18.5952	21.0209	14.6351	54.507	38.5095
Ehe_001240	40.7876	40.3027	38.0142	22.54	19.6994	15.6744	41.4444	37.8966	43.0115	28.614	14.128	21.72	36.0353	28.1151	27.5169	26.8195	16.4568	18.7637	49.4309	21.8267	47.1839	13.8809	20.7287	15.2237	36.3051	21.9078	34.6711	28.2712	13.8659	17.2007	26.0779	21.7098	19.1139	13.8484	12.9487	11.7064	145.378	225.622	184.345	216.918	208.07	168.075	11.4477	20.4878
Ehe_001241	97.5514	83.1727	91.8826	49.402	36.3288	39.0435	73.8744	82.9753	100.691	41.1229	46.043	42.2106	86.2457	87.3112	78.5149	42.0568	44.2461	41.8354	80.442	89.3552	68.768	36.9392	39.3791	42.9903	88.5311	81.8229	70.4607	51.1724	50.6989	46.0703	79.4025	89.3872	65.6543	50.8859	62.2289	46.7191	69.3232	70.7251	102.597	75.6869	73.0199	91.2406	42.015	41.7344
Ehe_001242	58.9827	52.9607	54.8593	56.0218	54.2374	56.4754	86.3024	57.0742	27.4858	60.668	51.3791	31.4384	64.7839	69.6388	68.5171	62.7055	62.2304	68.21	81.9265	75.9342	87.5411	69.1177	46.7627	75.9271	67.9168	60.119	72.3085	63.7023	65.3679	66.5416	76.0423	77.9749	37.9789	68.6987	59.714	27.8293	51.7194	68.4416	95.5658	64.3147	64.9803	54.6529	159.625	61.7796
Ehe_001243	47.8074	53.0801	43.1488	57.5536	54.2374	63.0777	46.5649	43.3978	51.3159	49.7228	52.8529	64.5161	40.5896	37.322	46.4577	54.8732	51.5877	51.1216	38.6539	38.1437	42.0137	62.9803	67.6555	58.5491	41.6887	52.171	47.1197	61.3332	58.194	50.956	39.1534	50.4262	52.7126	58.5975	78.6021	54.5411	41.1208	34.9502	37.5415	40.0334	38.3539	37.8073	52.338	34.4625
Ehe_001244	267.278	323.854	308.347	447.19	397.519	433.516	388.147	271.16	249.223	402.004	373.782	390.785	271.489	333.302	271.775	362.087	382.892	412.85	335.844	349.863	297.359	371.629	272.153	397.971	239.457	299.525	322.69	387.9	430.593	468.214	328.859	308.396	248.829	365.379	333.564	386.204	368.086	355.528	263.28	332.1	299.308	311.758	369.459	186.73
Ehe_001245	22.7136	33.6751	23.1508	44.6424	45.7948	48.7807	19.8421	34.5348	32.3602	41.6962	42.2315	41.2154	19.8109	18.7846	22.7473	42.1043	34.3918	45.7126	29.1966	31.3626	29.2138	37.5128	36.8632	43.8999	23.1911	22.2644	21.8822	48.6981	42.4543	31.4942	22.8638	23.7269	19.5619	39.5357	42.3242	39.11	22.6528	16.3017	17.0588	23.8202	17.1117	13.1106	28.5991	36.9287
Ehe_001246	0	0	0	5406.98	3711.02	6373.98	0	0	0.451327	5561.5	3407.13	7610.67	0	0	0	4441.08	3683.71	5921.2	0	0.635729	0.45176	8727.07	4003.33	8414.51	0.460141	0	0	4720.71	4225.41	4007.35	0.292189	0	0.149327	4857.73	4426.92	5673.45	21.5157	39.3269	10.5777	7.60711	3.76163	1.67694	0.401673	4274.11
Ehe_001247	0.161375	0	0.180162	8.75341	6.29359	11.3046	0.160017	0	0.315929	7.14048	7.87711	6.14718	0	0.247165	0.183446	9.30377	6.55316	8.7596	0	0.141273	0	4.93288	6.28972	7.22888	0.138042	0.152845	0	6.15965	4.38998	9.44826	0.146095	0	0.248879	4.94196	4.17356	5.05503	7.7329	7.86539	0.794853	1.53679	0.29503	0	0.642677	3.22493
Ehe_001248	1.69444	1.5524	5.13462	72.6533	67.848	101.029	1.12012	4.50787	4.33274	52.0682	76.7383	53.6853	2.33404	3.89285	3.11858	84.6833	71.0008	72.6616	2.63924	4.66201	3.81486	48.6979	75.0938	31.7879	1.10434	3.61733	1.75058	48.0137	67.0275	54.1458	3.06799	2.38861	3.73318	46.2698	48.103	40.7595	55.9953	46.4946	15.2245	27.4317	24.1924	13.263	63.3036	24.5348
Ehe_001249	18.1951	22.3904	21.6645	18.4916	18.5226	21.9442	20.9622	35.1461	23.1982	17.8251	25.2576	21.72	13.6627	19.8968	16.6936	15.3797	20.0537	19.8168	19.8493	22.6743	18.7732	18.8711	26.1434	18.3355	17.2093	16.762	13.4697	18.1631	20.6115	17.8871	17.02	21.3913	11.6973	19.2248	22.9546	14.5266	17.6037	12.3055	15.6525	16.6742	14.9728	17.0743	11.2468	22.5113
Ehe_001250	0.484126	1.31357	1.80162	1.53185	2.25137	3.18238	19.362	13.3708	45.9902	1.56361	0.20328	2.1076	1.93555	1.91553	2.43066	0.569618	2.31578	2.63267	14.9007	0.847638	28.1095	2.12229	1.80488	3.25539	2.20868	7.74414	3.01488	2.52703	11.9921	2.34188	30.7529	16.6672	41.0153	2.49813	0.909623	1.80917	1.50109	0.888028	2.69027	2.15151	2.65527	0.914693	2.49037	31.617
Ehe_001251	103.684	51.5277	98.6838	37.8585	18.1644	41.561	41.9244	68.6877	39.446	19.1281	22.869	24.8814	106.967	93.7992	67.5082	40.7277	45.8228	34.9426	51.7402	25.5704	33.3801	28.3927	17.2284	25.4686	84.1597	81.3644	74.983	38.6952	37.4219	36.6625	59.6066	20.8075	28.4718	43.5001	19.7977	20.8054	65.1383	72.8817	108.406	87.597	83.3459	113.041	21.0878	13.5321
Ehe_001252	190.342	209.813	271.369	284.157	364.261	369.061	94.6766	228.755	325.723	332.423	440.254	312.569	214.333	138.845	187.895	282.911	332.585	318.026	164.128	76.7112	149.533	313.926	258.261	253.154	127.505	158.959	108.682	295.347	293.593	311.752	137.986	43.3666	112.394	339.909	205.2	234.234	162.937	243.446	209.597	371.212	336.408	387.906	17.2719	168.139
Ehe_001253	20.7771	6.50813	25.0876	48.1437	63.8569	63.3151	27.0962	17.6494	24.1911	56.3942	74.9088	62.467	25.9591	24.284	21.0046	63.5599	59.9639	63.519	37.2243	30.0912	38.2992	75.083	73.8359	83.2039	25.3538	21.6021	22.174	58.1744	58.8364	61.9789	28.9998	27.5487	37.7301	72.283	66.884	61.0861	19.8326	15.3502	14.4908	17.7499	17.1117	17.3029	39.6451	46.6035
Ehe_001254	56.0779	66.0964	50.9859	14.4978	13.0989	12.0646	37.0706	16.1978	21.6637	13.6034	14.4329	16.6852	38.9956	37.322	41.3212	14.3829	15.1757	12.9719	20.3992	26.63	30.2679	14.5118	14.3843	22.5005	47.0724	56.9092	56.1643	23.7962	18.1488	12.5977	19.5767	32.4851	22.5484	18.4102	24.7203	21.2311	55.7224	50.3004	90.1852	63.1621	57.4571	86.3623	44.3045	14.4174
Ehe_001255	0.161375	0	0	0.984758	1.33035	0.80747	0.0533389	0	0	1.40725	0.35574	0.526901	0	0	0.137585	0.332277	0.78835	0.957333	0.0549843	0.353183	0	0.172077	1.42202	0.622354	0.184056	0.101897	0.0972543	0.684405	0.374754	0.969052	0	0	0	1.57491	1.01664	0	0.500364	0.507444	0	0	0	0	0	0.63234
Ehe_001256	0	0	0	0	0	0	0	0	0	0	0	0	0	0	0	0	0	0	0	0	0	0	0	0	0	0	0	0	0	0	0	0	0	0	0	0	0	0	0	0	0	0	0	0
Ehe_001257	186.146	130.103	369.647	0	0	0	0	0	0.0902654	0	0	0	140.555	197.856	272.417	0	0.0985437	0	0	0	0	0	0	0	415.277	680.924	172.675	0	0	0	0	0	0	0	0	0	0	0	0	0	0	0	0	0
Ehe_001258	0.403438	1.5524	1.48634	0.601797	0.358172	0.712474	0.426711	1.37528	0.315929	0.469083	0.406561	0	0.910846	1.54478	0.504477	0.52215	0.492719	0.478666	0.219937	0.706365	0.45176	0.229436	0.437546	0.191493	0.23007	0.0509483	0.486271	0.368526	0.642436	0.323017	0.657426	0.106161	0	0.488765	0.107014	0.212843	0.227438	0.253722	0.183428	0.768395	0.516302	0.762244	0.44184	0.379404
Ehe_001259	0	0	0.0450405	0	0	0	0	0	0	0	0	0	0	0	0	0	0	0	0.164953	0.141273	0	0	0	0	0	0	0	0	0	0	0	0	0	0	0	0	0	0	0	0	0	0	0.120502	0.126468
Ehe_001260	7.01983	4.89603	8.46762	14.1696	16.9364	17.0044	11.0945	7.10562	14.3071	10.4762	12.0444	12.7042	15.9967	24.7165	22.0135	12.1993	11.3818	13.2591	18.5297	42.947	15.912	14.7986	10.9933	8.42571	14.9546	16.4563	13.8101	11.5296	12.474	16.918	21.1837	18.2596	33.8973	12.0562	8.24011	14.1009	14.2831	34.2525	21.5833	38.8039	32.0107	38.4171	49.2853	31.0479
Ehe_001261	4.11507	2.74655	2.47723	4.59554	1.84203	1.32995	1.54683	2.75056	2.2115	1.92845	2.59182	2.16615	5.69279	1.60657	2.84341	2.56328	1.52743	2.0104	1.59454	3.31992	1.90743	1.49134	1.6408	1.86706	2.16266	3.97397	3.11214	1.84263	2.19499	0.969052	1.09571	1.22085	0.447982	1.41199	1.60522	0.851374	1.91048	2.53722	2.26227	1.84415	2.28648	2.13428	3.17322	1.26468
Ehe_001262	70.279	35.5858	81.4783	90.926	92.5618	76.6147	94.73	45.7663	46.1708	95.0674	97.0155	96.2472	82.7731	83.1093	74.2498	84.8257	93.8136	78.98	97.0472	86.3884	87.3905	88.8492	94.7834	90.0019	91.9821	75.7091	65.6953	91.1312	92.0825	79.7449	100.075	104.568	100.398	88.4665	100.594	86.9997	80.877	77.2584	80.1579	69.0787	77.9616	82.9322	116.003	78.3469
Ehe_001263	15.5727	33.6751	16.6199	17.1238	16.5782	16.7669	11.3079	15.8157	33.0371	16.053	14.9919	38.2296	15.8259	13.5323	21.9677	15.9493	19.758	15.8917	9.01742	12.2908	12.3481	17.9534	16.1892	16.8993	30.9215	21.6021	22.174	18.3736	16.971	14.6165	9.86139	12.0492	10.1543	16.2922	18.0854	16.4422	21.925	13.7644	13.6959	9.75862	8.33459	7.69867	15.5447	12.0777
Ehe_001264	60.1123	79.3515	65.3538	58.7572	68.6155	69.2524	59.1529	49.4337	62.8699	77.4507	43.2479	63.8135	52.9429	60.0612	56.6848	55.6327	68.7343	73.3317	56.2489	35.8127	98.283	50.8201	54.8573	110.348	56.1372	50.4897	60.0059	82.3392	45.2382	69.7314	65.6696	47.2945	55.1018	65.1687	57.1992	72.5796	50.4003	51.0616	40.6598	36.2682	40.0503	27.5932	95.1563	70.0633
Ehe_001265	19.4861	6.50813	14.8183	22.1571	14.7362	16.7194	12.0546	9.39776	18.5044	16.1052	14.8395	23.652	12.5241	13.4705	12.7036	15.617	13.5498	11.1529	8.19265	6.42792	10.5411	11.7586	9.62601	14.362	13.3901	8.61026	8.36387	13.4775	9.63654	10.9018	7.96216	8.8644	11.9462	12.1105	10.2734	18.1981	21.0608	13.257	14.1239	15.2142	11.0636	9.75673	8.95731	7.08221
Ehe_001266	4.19576	2.03006	4.95446	2.57131	1.17685	1.61494	4.64049	1.45169	2.57256	2.13693	1.2705	2.22469	2.73254	4.44898	6.23717	1.66139	2.16796	1.5796	4.01385	2.47228	3.3631	3.55626	1.69549	2.53729	3.72714	5.65526	5.68937	3.52732	4.38998	3.31093	4.0176	3.2379	3.53408	1.62922	2.78238	1.4899	2.5928	5.58189	6.72568	3.6883	6.26938	7.24132	6.1456	1.07498
Ehe_001267	11.5383	9.67264	23.4661	6.01797	4.96324	9.16716	19.7887	5.65393	6.31858	8.75621	6.91153	8.5475	9.56388	22.0595	31.6903	4.22467	14.5845	9.14253	20.6741	9.6772	15.8116	12.0454	7.65705	11.2981	32.5319	40.8605	31.17	16.531	17.5064	10.9018	17.8236	19.852	12.3942	15.7491	12.4672	5.74677	12.4181	22.835	47.6912	15.3679	26.1101	41.2374	41.5731	3.3514
Ehe_001268	21.5436	8.00082	31.4833	62.4227	50.1952	90.1517	40.3776	12.4539	23.8301	54.0487	43.1462	63.5794	24.0236	30.2778	29.6265	64.6042	66.4185	65.8166	22.7085	22.3211	25.5496	60.9727	47.9113	55.1022	21.3045	23.9457	23.0493	59.9118	57.3374	67.2684	28.9268	22.7714	21.5031	66.0376	46.1767	48.1026	53.357	45.7969	28.9816	30.1211	28.1753	19.6659	33.4995	40.5962
Ehe_001269	69.4317	60.4241	54.9494	74.021	64.4709	66.4025	55.5792	57.3798	77.8991	72.0302	64.0841	93.6713	48.3887	39.67	41.7798	78.7972	57.2046	54.1372	45.9119	51.0702	40.1565	53.6881	60.1079	80.14	58.5299	51.5596	38.3668	69.1776	62.5304	49.2601	35.7932	46.5514	38.178	62.6163	72.5558	70.4512	56.3137	65.6506	54.5391	52.174	44.4757	39.7891	59.8493	68.9883
Ehe_001270	45.4675	51.5874	33.2399	35.889	21.1321	25.3166	37.2306	36.2157	51.0451	26.9983	22.6657	24.1789	90.6861	19.6496	24.4901	117.009	24.2418	19.8647	20.949	11.5844	40.1063	18.3549	17.8847	31.9794	36.8573	34.5429	33.7959	22.9539	21.5216	16.8777	28.0502	17.3042	18.7655	20.3109	19.6907	22.5082	85.6532	100.664	43.2889	114.183	107.243	19.8946	22.9355	39.3316
Ehe_001271	72.9013	50.6321	66.8401	111.661	102.386	106.159	80.2751	63.1865	56.1	117.896	111.245	125.285	84.424	72.9756	61.3168	113.307	112.094	108.179	56.1939	58.2045	59.9335	104.336	117.044	123.848	69.2972	68.6783	77.8034	132.406	114.086	105.909	59.5336	65.0764	52.3144	123.766	143.506	119.778	91.976	95.2727	127.421	95.9725	89.9841	113.117	70.5739	90.9305
Ehe_001272	73.7082	117.326	63.0567	45.9554	46.8182	40.1835	80.4351	55.8517	64.0433	58.2705	35.9298	70.0778	55.7893	66.1785	65.3068	38.2119	48.5821	42.8885	53.3897	68.5174	60.8371	41.4706	47.0909	48.5915	132.935	88.3443	91.9539	48.9086	44.4887	31.8172	48.0652	77.0725	76.1072	43.9346	46.1767	53.2108	125.318	98.6345	117.027	108.344	94.6308	98.4057	68.8869	59.5664
Ehe_001273	31.1454	30.2121	33.1498	32.2235	32.4401	34.4837	27.0962	17.191	28.569	34.4515	25.0035	36.1805	24.1374	23.8515	39.1657	27.2467	28.5284	29.7731	21.6638	91.9687	25.1982	27.9339	36.9726	33.8465	32.578	35.3581	42.9378	26.6918	26.554	30.9289	19.2845	66.775	26.0825	29.869	41.9497	28.3614	31.432	24.0402	42.6163	15.9826	27.4378	24.9254	49.0844	22.0054
Ehe_001275	5.48676	4.95573	7.79201	19.8593	18.8296	26.124	17.8685	9.70337	13.8106	17.3561	15.6526	22.7153	6.43285	7.29138	4.03581	18.655	18.2306	22.7367	15.1207	23.4513	19.0241	24.2629	19.0332	15.894	4.50938	3.56638	6.12702	16.3731	16.0074	25.478	9.64225	16.7203	14.9327	16.2922	14.3934	15.2183	11.9178	11.7347	4.03541	6.07032	3.76163	3.4301	2.00836	8.15719
Ehe_001276	20.9788	29.0179	31.3482	69.7537	61.8614	76.0447	83.7421	41.1056	69.6849	53.3712	49.8037	70.3705	16.1675	28.5476	17.3815	62.8954	62.9695	67.7313	48.6061	76.4993	60.9876	70.4943	60.8189	49.1659	16.8411	15.4883	19.1591	49.8036	52.4121	72.8404	27.6119	55.1504	55.8982	45.075	52.0625	53.3173	38.7555	37.6777	15.2245	13.2164	12.6863	7.92734	6.58744	33.7037
Ehe_001277	6.8988	35.1081	12.0709	20.0781	28.9096	38.7111	36.9105	37.8966	43.3274	24.0796	23.3264	33.8973	10.1332	14.7681	11.2819	28.6708	27.9864	33.2194	25.4577	40.1922	37.3957	29.8841	28.1123	22.0217	6.8561	7.94793	10.4062	23.0065	22.8065	32.221	15.6321	27.3894	25.7341	18.6274	24.2923	21.4972	18.5135	20.6149	6.60339	8.14499	7.52326	6.09795	3.33389	19.9187
Ehe_001278	6.13226	2.20918	8.10729	7.54981	9.36363	9.73714	7.14742	3.51461	5.00973	8.18289	13.569	8.37187	6.09128	8.46541	6.23717	9.06643	13.5498	11.9188	10.557	6.85174	8.13169	10.5541	17.1737	7.8991	7.68435	6.47043	6.37015	13.109	15.6861	11.6286	11.4684	6.05115	9.4574	12.7079	17.0688	10.9082	13.3734	7.23108	7.09253	6.91555	5.82684	5.64061	6.70794	7.90425
Ehe_001279	1.33135	1.19415	0.90081	1.20359	0.460506	0.617477	3.36035	6.18877	13.3593	0.364842	0.508201	1.46361	0.626206	0.432539	1.14654	0.617087	1.13325	0.4308	6.59811	0.21191	13.4022	0.573591	0.656319	0.57448	0.23007	1.01897	0.291763	0.684405	1.07073	0.524903	6.50121	3.7687	8.11345	0.434458	0.588579	1.54311	1.91048	3.29839	2.13999	1.84415	2.28648	3.20143	0.401673	2.65583
Ehe_001280	35.4219	41.5565	28.3305	27.245	18.8808	17.3369	19.8954	23.3798	36.5124	24.8614	20.5821	38.6394	23.682	27.8061	31.0482	24.8733	23.01	21.3007	24.0281	20.3433	24.4954	28.3927	18.7598	28.0059	43.6674	44.8854	39.5825	23.6909	30.6228	19.9867	29.8764	22.6122	31.9063	27.8596	27.4492	35.9173	24.1994	23.0253	24.885	19.2867	17.333	24.0869	56.5957	24.2819
Ehe_001281	4.19576	9.49352	5.58502	4.43141	3.07004	5.74729	3.04032	7.02922	8.53008	4.43022	6.45415	5.3861	7.22984	4.81972	7.93404	6.59808	6.60243	7.27573	10.502	1.83655	4.86897	7.85819	4.10199	4.69159	9.01876	10.2916	9.09327	3.94849	8.8335	3.67432	5.18636	5.04262	3.03632	6.35395	3.63849	5.21466	6.82315	5.51846	8.6211	6.76188	8.03956	12.5008	5.46275	6.82927
Ehe_001282	0.363095	1.37328	2.29707	0.765923	0.358172	0.759972	0.746745	11.4607	2.66283	0.677564	1.88034	8.78168	0.512351	1.73016	1.00895	1.99366	2.56214	1.24453	7.80777	3.74373	1.25489	0.516232	6.50849	14.8886	0.736225	3.51543	1.70195	6.42288	3.74754	0.524903	1.02266	3.34406	2.93677	2.9869	4.86916	49.4329	2.91121	1.01489	0.305713	0	1.18012	0.304898	19.6016	2.40289
Ehe_001283	35.2605	27.3461	34.4109	25.549	26.7094	23.7491	59.0462	39.5011	37.0088	60.8765	28.1543	35.8293	51.0643	53.6349	41.5964	28.9556	40.6986	34.2246	69.5001	52.3416	56.0685	29.712	47.8566	43.3733	50.1093	45.6496	33.3582	56.5424	29.5521	27.2546	48.8687	63.4309	68.8897	40.6761	46.8723	41.9834	73.69	99.0151	109.995	196.863	173.035	102.446	52.4183	31.7435
Ehe_001284	0.0403438	0	0	0	0	0	0	0	0	0	0	0	0	0	0	0	0	0	0	0.141273	0	0	0	0	0	0	0	0	0	0	0	0	0	0	0	0	0	0	0	0	0	0.0762244	0	0.189702
Ehe_001285	0	0	0.225203	0.0547088	0	0	0.160017	0.382023	0	0	0	0	0	0	0.0458615	0.332277	0	0.1436	0	0.282546	0	0	0	0	0	0	0	0	0.0535363	0.0807543	0.146095	0	0	0	0	0	0.181951	0	0	0	0	0	0.321338	0.126468
Ehe_001286	0	0	0	0	0	0	0	0	0	0	0	0	0	0	0	0	0	0	0	0	0.100391	0	0	0	0	0	0.0972543	0	0	0	0	0	0	0	0	0	0	0	0	0	0	0	0	0.189702
Ehe_001287	0	0.0597076	0	0	0.0511674	0.0949965	0	0	0	0.0521203	0	0	0	0.123583	0.0458615	0.0474682	0	0.0478666	0	0.21191	0	0	0	0	0	0	0	0	0	0.0807543	0	0.159241	0	0	0.0535072	0.106422	0.0454876	0.253722	0	0.307358	0	0	0.0803346	0.31617
Ehe_001288	0.0806877	0	0	0	0	0	0	0	0	0.156361	0	0	0	0	0	0	0.344903	0.0478666	0.0549843	0.353183	0.150587	0	0.218773	0	0	0.101897	0.0972543	0	0.0535363	0.0403772	0	0.159241	0	0.108615	0.0535072	0	0.318413	0.253722	0.24457	0	0	0	0	0.189702
Ehe_001289	0	0	0	0	0.153502	0	0	0	0	0	0	0	0	0	0	0	0	0.0957333	0	0	0	0	0	0.0957467	0	0	0	0	0	0	0	0	0	0.217229	0.107014	0	0	0	0	0	0	0	0	0
Ehe_001290	0	0	0.180162	0	0	0	0.106678	0	0	0	0	0	0	0	0.0458615	0.0949364	0	0	0.109969	0	0	0	0	0	0	0	0	0	0.107073	0	0	0	0	0	0	0	0	0.126861	0	0	0	0	0.0401673	0.126468
Ehe_001291	0	0	0	0	0	0	0	0	0	0	0	0	0	0	0	0.0949364	0	0	0	0	0	0	0	0	0	0	0	0	0	0	0	0	0	0	0.160522	0	0	0	0	0	0	0	0	0
Ehe_001293	36.5919	55.5878	25.2677	16.3579	18.6761	8.73968	12.6413	7.94607	19.8133	25.122	9.19843	15.6314	19.6401	20.6383	24.1232	9.68351	17.7379	8.0416	8.19265	9.95975	14.8077	9.63633	9.84478	15.8461	20.0161	20.1755	25.1889	22.638	11.6709	14.132	9.64225	10.0852	11.0502	15.9663	10.2734	12.0257	21.0608	21.6298	19.6879	13.9079	14.3827	16.8456	28.1171	23.7128
Ehe_001294	25.1342	44.9599	24.1417	24.5095	25.686	20.8517	57.9261	28.3461	35.7902	24.9656	19.9215	31.4384	29.7163	26.5703	22.6097	26.8195	21.8274	22.1623	19.6844	34.1881	20.279	22.7716	19.7989	27.1921	19.9241	25.3213	17.992	24.0595	34.2633	24.5089	22.8638	27.2833	35.1417	24.221	23.7572	33.2568	20.8333	20.7418	26.8416	23.5897	21.7584	18.4463	30.969	42.3036
Ehe_001295	22.5925	20.0021	46.2116	37.1473	59.1495	51.3931	80.1151	19.636	30.4646	64.108	49.143	61.7059	46.3393	55.3032	54.8504	47.7055	49.5675	56.4826	60.8676	86.6004	52.856	67.4543	56.9356	65.5865	50.2934	76.5752	52.3714	68.967	100.862	79.3815	62.0172	73.2508	69.8354	64.2455	68.3822	71.4622	43.2587	48.7781	53.3163	42.6459	48.0899	64.0285	74.2292	74.8691
Ehe_001296	0	0.238831	0	0	0	0	0	0	0.225664	0	0	0	0.569279	0	0.412754	0	0	0	0	0	0.200782	0	0	0	0	0.407586	0	0	0	0	0	0	0.149327	0	0	0	0.500364	0.761167	1.34514	0.845234	1.10636	1.14337	0.0803346	0.758808
Ehe_001297	10.7718	4.00041	6.08047	8.97224	7.77744	9.30965	24.7493	10.9258	15.7062	10.1113	7.36891	13.2311	9.27924	16.5601	6.74164	14.0981	9.16457	9.0468	9.01742	19.2838	13.854	8.03027	11.3762	9.71829	8.60463	4.4325	7.48858	14.2146	10.1184	9.52901	9.13092	20.2236	12.1951	12.1105	16.7478	16.921	18.377	12.2421	14.1851	20.5161	18.0706	18.7512	4.57907	29.5303
Ehe_001298	7.10052	3.64217	3.19788	7.27627	6.80526	11.2096	16.1617	10.6966	8.30442	10.5283	7.57219	8.31332	6.83134	20.144	6.32889	11.0126	13.6483	10.0041	10.0621	22.0386	12.1975	11.3571	9.40723	11.1066	8.37456	4.58534	8.31524	16.0046	14.776	12.6381	10.4458	17.3572	7.66547	15.1517	15.0355	12.2917	17.7402	11.1003	16.2639	18.9794	18.9557	22.0289	5.78409	22.5745
Ehe_001299	0.605158	0	0.450405	0.273544	0.562841	0	0.320034	0.0764045	0.180531	0.625443	0.15246	0.409812	2.10633	1.35941	1.97205	0.0949364	0.0492719	0.0957333	1.70451	2.18973	1.30509	0.573591	0.492239	0.239367	0.414127	1.32466	0.778034	0.15794	0.214145	0.646035	2.6297	0.902364	1.8417	0.380151	0.214029	0.585319	1.54658	1.77606	1.22285	3.76514	2.28648	1.90561	0.0401673	1.13821
Ehe_001300	0	0	0	0	0	0	0	0	0	0	0.0508201	0	0	0	0	0	0	0	0	0	0	0	0	0	0	0	0	0	0	0	0	0	0	0	0	0	0	0	0	0	0	0	0	0
Ehe_001301	52.0032	17.554	69.0471	39.2262	66.2106	54.5755	35.4171	27.3528	24.4168	38.0478	56.0037	45.6062	76.8526	50.2364	63.6099	48.465	54.7903	54.7116	73.1841	92.3925	78.3051	61.3169	57.2638	66.927	44.3116	58.4886	61.951	64.2288	76.0751	77.9683	69.395	52.1248	85.4153	74.1837	65.0113	66.4071	66.1845	84.6798	61.1425	96.0494	94.4095	71.3461	38.3999	45.0226
Ehe_001302	24.6501	22.6889	25.4929	39.5545	35.6125	28.9739	16.3751	18.8719	24.5522	28.9789	26.9855	36.6489	30.8549	20.2058	19.7205	35.6012	33.8005	31.8792	19.2995	19.1425	22.9896	26.4425	24.2838	42.6073	24.3414	20.9397	18.4783	33.6938	28.053	28.7889	15.7052	14.8625	17.4215	26.5562	32.4254	47.7301	32.5237	33.4913	21.461	24.5886	23.1598	13.263	47.3974	36.486
Ehe_001303	3.91335	3.16451	3.60324	7.71394	7.47044	9.02466	5.33389	12.3011	11.1929	7.55744	11.8411	8.31332	3.18796	3.70748	2.06377	5.74365	14.0918	10.5307	5.66338	5.01519	7.9811	16.0032	3.44567	10.5321	2.85287	5.40052	1.36156	6.21229	19.8084	7.59091	5.84379	13.6947	4.28072	21.2341	13.1628	4.46971	2.91121	2.2835	4.21883	8.22183	4.57296	17.0743	47.3171	1.64408
Ehe_001304	0.0403438	0	0	0.109418	0.0511674	0	0	0	0	0.0521203	0.0508201	0	0.0569279	0	0.0458615	0.0474682	0	0.0478666	0	0	0.0501956	0	0	0.0957467	0	0.0509483	0	0.0526466	0.0535363	0	0	0	0.0497758	0	0	0.0532108	0	0	0.0611425	0.0768395	0	0	0	0.063234
Ehe_001305	851.013	464.227	571.294	199.578	228.309	174.746	947.833	567.151	1199.94	218.853	129.947	214.039	467.947	571.199	746.992	171.028	180.68	189.6	947.984	448.189	705.901	237.811	128.146	253.442	383.711	635.121	425.633	147.568	211.95	261.927	1046.48	477.616	839.319	191.542	177.376	179.799	83.2424	57.4046	58.758	33.9631	41.8205	100.769	296.515	315.538
Ehe_001307	143.342	213.992	128.816	118.827	111.136	119.126	153.189	121.407	150.653	106.273	116.835	116.679	101.218	124.571	123.138	113.307	119.731	113.923	115.192	89.4258	133.37	111.85	126.834	125.285	215.392	169.76	157.212	125.457	113.658	108.372	109.863	115.131	120.408	116.055	148.322	112.913	123.271	95.907	113.297	77.9152	69.7008	92.0029	190.152	156.378
Ehe_001308	0	0.179123	0	0	0	0	24.0025	12.9888	29.923	0	0	0	0	0	0.183446	0	0	0	16.7152	0	19.9276	0	0	0.0957467	0.0920281	0	0.194509	0	0.0535363	0	14.5364	11.3592	18.6659	0	0.0535072	0.106422	0	0	0	0.0768395	0	3.81122	0	36.9287
Ehe_001309	44.1362	52.5427	41.7526	11.0512	9.2613	11.5421	14.2948	8.4809	18.4141	9.53801	7.21645	13.3482	31.1965	29.7216	53.4745	9.58858	11.9238	8.13733	11.2718	10.1717	7.78032	9.98048	4.97708	10.7236	97.4578	52.4258	47.0711	12.4246	8.77996	9.16562	6.86645	7.16584	7.11794	11.5131	10.2734	6.70457	62.5	13.8913	40.3541	15.7521	19.6932	19.4372	54.1053	3.98374
Ehe_001310	94.0415	76.9034	33.1498	48.5814	31.9284	8.69218	27.8963	34	49.6911	16.053	8.18203	21.1931	63.133	29.1655	24.6276	22.405	14.141	12.8761	7.80777	16.1051	45.427	4.24457	4.92239	28.0059	15.6908	11.5143	36.1786	10.8978	5.24656	23.338	9.86139	11.6246	16.874	3.36705	7.33049	15.3779	17.0579	112.272	95.5658	153.372	99.5726	14.4826	24.6225	40.0271
Ehe_001311	0	0.656784	0.360324	0	0	0.189993	0.853423	0	0	0	0	0.526901	0.227711	0.247165	0	0	0.147816	0	0.274921	0.706365	0.552151	0	0.16408	0	1.15035	0.713276	0.778034	0	0.160609	0.201886	0	0	0.547534	0	0	1.06422	7.27802	20.6149	14.4296	68.3103	23.5286	13.263	0	1.01174
Ehe_001312	4.96229	2.74655	9.72875	7.65923	10.08	12.2545	7.46745	5.95955	6.27345	8.13076	9.35089	11.5333	4.78194	7.47675	9.44747	9.3987	8.32695	13.642	5.60839	6.14538	5.97328	8.25971	10.8293	9.67042	7.63834	7.84603	6.41878	9.00256	8.56581	9.24637	6.9395	6.36963	10.2538	7.65732	10.969	8.99263	8.59716	6.15276	5.13597	5.91664	4.35169	5.03081	7.99329	6.26017
Ehe_001313	4.76057	8.41878	3.87348	4.21258	6.29359	5.84228	4.1071	2.97978	3.74601	7.08836	6.50497	6.84971	3.4726	3.89285	4.26512	4.74682	5.51845	5.36106	3.35404	5.50965	3.61408	5.33439	6.07095	4.64372	7.08617	6.11379	6.61329	6.05435	5.46071	5.24903	3.21408	2.97249	5.22646	4.88765	5.77878	5.00182	6.00437	3.55211	3.24055	2.07467	2.65527	1.98183	4.33807	5.88076
Ehe_001314	4.31679	0	7.88209	6.61976	6.14009	9.78464	3.8404	0.611236	1.44425	5.21203	6.80989	8.31332	5.57893	6.30272	8.30093	7.07276	6.99661	9.38186	4.12382	4.16755	7.73012	8.08763	7.00073	10.7236	7.31624	8.30457	5.88388	7.00199	8.51228	7.59091	5.77074	4.14026	7.86458	11.3502	8.8822	8.30089	8.4607	6.66021	4.76912	4.76405	5.31054	6.78397	5.70376	8.66306
Ehe_001315	108.807	120.251	74.1817	66.0882	64.3686	60.2753	94.5166	95.5056	105.926	80.7864	64.7956	73.649	99.8515	74.335	93.1447	68.8764	65.8765	51.2652	85.7754	65.48	72.382	63.4391	61.0923	68.6025	84.0217	90.8408	91.5649	82.4971	75.7004	50.4311	63.6973	94.9075	78.6955	79.7231	71.0041	72.4732	60.0892	117.029	182.021	110.572	176.133	143.378	138.939	62.7914
Ehe_001316	14.7255	14.7478	17.2505	11.5436	9.2613	18.7618	6.50735	9.01573	10.8319	12.8737	16.5165	16.1583	12.0687	8.21825	24.3066	11.4398	17.6393	14.9823	15.3956	5.72156	14.2054	22.4274	12.0325	21.5909	33.1301	30.6709	25.1889	12.5825	20.0761	12.4765	13.1485	7.00659	7.41659	19.6592	10.4339	15.2183	15.5113	8.62655	8.31538	7.68395	9.21968	8.76581	16.3481	24.851
Ehe_001317	0.0403438	0.0597076	0.090081	0.218835	0.307004	0.0949965	0	0	0.135398	0.208481	0.0508201	0.0585445	0	0.185374	0.366892	0.0474682	0.147816	0.239333	0.0549843	0	0.100391	0.0573591	0.16408	0.191493	0.0460141	0.152845	0.534898	0.15794	0	0.323017	0.0730474	0.0530803	0.0995516	0.108615	0.267536	0.212843	0	0	0.0611425	0	0	0	0.160669	0.126468
Ehe_001318	68.8669	84.964	54.0036	21.9929	15.1967	12.7295	47.365	22.9978	24.3265	20.2227	16.2624	19.5539	39.2802	47.085	45.357	13.5759	18.7233	9.71693	13.7461	20.4139	26.5535	10.4394	14.439	21.16	58.0698	43.6117	63.0694	20.6901	11.1891	9.40788	16.1435	30.0434	17.5709	13.5225	19.0486	17.9321	69.96	59.9419	119.778	82.2951	69.4058	119.977	37.6368	15.4923
Ehe_001319	31.1051	42.0939	21.8446	17.3974	21.2345	19.2368	18.722	20.9348	20.9416	25.9559	17.3296	18.8513	21.1772	25.2727	22.7015	19.6993	22.6158	17.6149	13.7461	17.2353	18.723	16.29	21.1116	29.9208	28.9889	24.0985	28.8845	27.113	21.0398	21.2788	14.9017	15.0217	17.2224	18.3015	27.3422	18.7302	25.7005	23.3424	32.7113	17.9036	24.4875	21.1142	35.1062	16.6305
Ehe_001320	35.5833	30.9883	35.3118	27.245	38.0174	36.6211	55.9525	86.4899	21.7088	31.7934	41.52	29.1552	30.4564	36.5187	32.6993	29.8575	34.8845	40.7345	51.4653	59.1228	39.2028	30.2282	43.8093	27.2878	23.2831	19.666	31.5104	36.3261	28.9632	40.0541	31.7026	73.5692	27.0283	37.5806	38.4182	19.9541	41.1208	95.019	49.5866	65.7746	69.627	77.2153	118.694	30.2259
Ehe_001322	25.5376	21.2559	15.1336	22.5947	21.7973	19.5218	13.1214	10.4674	6.31858	23.1414	19.0575	9.89403	12.7518	16.1893	20.0873	15.712	20.1522	13.9771	9.67723	8.82956	6.67601	19.6742	21.2757	16.0376	43.1612	36.3261	25.9669	19.5845	23.9843	21.8844	10.6649	8.12128	2.98655	19.9308	24.3993	13.4091	21.3337	7.92882	14.9799	4.84089	10.5473	7.69867	27.3539	5.62783
Ehe_001323	141.889	190.229	114.988	82.2273	75.0114	80.462	95.7434	157.775	137.88	77.4507	72.8252	80.5573	109.7	114.685	99.1985	70.158	70.2617	69.0237	68.9503	72.4024	88.5952	65.1599	59.6703	71.81	100.265	100.47	107.709	74.8107	74.8438	67.5914	81.1556	59.6622	52.7126	73.8579	70.148	76.2511	93.5226	108.213	136.654	130.627	112.333	127.905	131.146	105.032
Ehe_001324	17.6706	26.5102	19.3674	16.7409	18.8808	16.5294	15.5216	28.3461	31.4575	19.2845	19.0067	21.0175	20.7787	18.1667	17.7025	18.9873	21.2854	18.5244	16.4403	6.42792	13.0509	20.8213	13.7827	10.9151	13.9423	15.9978	15.9983	17.8998	21.0398	14.778	18.554	11.5184	8.95964	18.1386	18.0854	20.0073	19.5597	13.8913	13.5736	14.5227	17.2592	13.9491	29.2016	25.1671
Ehe_001325	0.0403438	0	0	0.0547088	0.0511674	0.0949965	0	0.0764045	0	0.104241	0.15246	0	0.0569279	0.0617913	0	0.0474682	0.0985437	0.1436	0.0549843	0.0706365	0.0501956	0.114718	0.0546932	0.0478734	0.0460141	0	0.0486271	0	0.107073	0.161509	0.0730474	0.0530803	0	0	0.0535072	0	0	0.0634305	0.0611425	0.0768395	0.0737575	0	0	0.063234
Ehe_001326	76.7743	27.8835	27.0243	94.9197	81.7655	107.394	38.4574	26.5124	10.8319	71.6654	100.827	59.1885	66.4348	15.5096	22.1511	106.661	95.7845	76.443	21.8288	34.1174	31.6232	60.3418	62.3503	56.6821	13.9883	12.9409	16.8736	46.2763	64.8325	68.2374	17.5314	23.4084	10.4529	67.1781	47.1399	53.1576	96.2518	61.147	24.2736	29.1222	19.472	13.7966	5.38242	35.7272
Ehe_001327	0	0	0	0.656505	0.307004	0.997463	11.5212	13.218	22.115	0.312722	0.2541	0.0585445	0	0	0	1.0443	0.344903	1.34027	16.0004	0	28.0593	1.5487	0.437546	3.82987	0	0	0.145881	0.105293	0.535363	0.807543	11.3223	9.28905	2.73767	1.14045	0.267536	0.212843	0	0	0	0	0	1.90561	0.0803346	33.767
Ehe_001328	0.0403438	0.0597076	0.0450405	0.0547088	0.0511674	0.0474982	0.0533389	0	0	0.0521203	0.0508201	0.0585445	0	0.0617913	0.0458615	0.0474682	0.0492719	0.0478666	0.164953	0.0706365	0.0501956	0.0573591	0.0546932	0.0478734	0.0460141	0	0.0486271	0	0	0.0807543	0.0730474	0.0530803	0.447982	0.0543073	0.0535072	0.159633	0.0454876	0.0634305	0.0611425	0.0768395	0.0737575	0.0762244	0.0401673	0.063234
Ehe_001329	36.5515	15.6434	41.6625	35.2872	45.3343	39.281	30.7232	27.2764	23.8752	30.5425	40.6052	45.372	35.2953	49.3095	61.0417	37.6423	33.1107	62.3702	35.4099	126.793	30.1174	29.3105	60.8736	22.5962	28.8968	27.8178	43.3268	27.9027	25.5368	52.2884	44.6319	44.2689	83.6233	33.7791	39.6488	39.3228	17.6037	53.2182	30.2655	54.1718	41.968	22.4862	60.5321	67.028
Ehe_001330	1.12963	6.56784	0.450405	1.42243	4.75857	1.32995	3.73373	1.06966	2.97876	4.06538	2.49018	2.75159	2.96025	1.23583	1.28412	3.89239	2.90704	1.19667	1.26464	1.83655	3.71447	0.286795	2.18773	7.13313	4.69344	0.458534	3.20939	4.79084	0	3.75508	0	2.22937	1.39372	0.488765	3.53148	3.83118	3.77547	3.80583	2.99598	3.45778	2.72903	2.59163	1.92803	3.03523
Ehe_001331	64.5501	85.6208	55.9854	61.6568	56.7958	64.4076	62.3532	53.7888	54.6557	62.7528	55.9529	60.0667	44.5745	42.5742	57.8314	65.6485	55.5787	55.621	46.9016	35.8833	46.4309	54.8353	60.3266	58.7406	87.3807	61.1379	60.2004	52.4886	54.7141	61.2118	43.5362	36.9439	36.9834	58.1088	61.1587	50.3907	65.6841	45.0357	35.157	43.8754	32.527	32.4716	60.6928	45.9079
Ehe_001332	68.2214	82.9936	54.9494	60.9456	45.4366	46.5008	44.9114	50.9618	41.2062	50.8694	44.4167	47.6553	50.6089	65.6842	63.7934	51.5505	46.3156	44.4681	47.8363	42.8764	57.1226	59.5961	51.4116	70.7568	85.6322	88.1405	85.1461	59.3327	57.7122	40.6598	52.0828	55.6812	33.3498	57.7829	63.5666	39.8549	44.8508	49.7295	64.3219	50.7909	51.0402	59.2264	74.6308	60.5149
Ehe_001333	29.1686	26.1519	19.0972	7.71394	7.11227	5.4623	10.5611	13.8292	27.6212	7.29684	6.60661	9.65985	17.1922	21.0091	23.7104	6.64555	7.63714	6.50986	29.5265	12.9971	20.4296	8.08763	6.4538	9.04806	28.4827	32.7088	25.2375	11.4243	8.67289	8.60034	25.5666	14.8094	20.9058	7.92886	10.7549	6.59814	24.9272	26.8311	36.3187	35.7304	32.1582	39.0269	4.65941	10.3704
Ehe_001334	3.55026	1.07474	9.63867	0.547088	1.02335	1.70994	1.28013	1.29888	1.26372	0.156361	1.67706	0	4.15573	0.865079	6.64992	0.664555	1.5767	0.813733	3.40902	0	1.95763	0.172077	0.437546	0.909594	1.84056	2.49647	3.4039	0.210586	0.749509	0.807543	8.1813	0.796204	0.94574	0.217229	0	0.63853	0.727802	0	1.10057	0	0	0	0.602509	2.972
Ehe_001335	60.9192	14.9866	47.833	222.829	187.273	234.784	134.627	132.333	202.059	144.477	203.28	150.635	27.8946	41.153	45.357	209.952	215.121	230.239	346.896	117.186	182.11	174.601	187.598	133.519	28.6668	34.7977	24.5081	157.834	172.922	178.144	229.369	123.995	166.002	200.177	146.182	173.414	71.825	54.1063	20.6662	11.6028	8.55586	8.84203	3.53472	124.381
Ehe_001337	6.5357	1.19415	12.6113	10.34	14.8897	17.2419	8.26754	2.36854	3.88141	17.7209	19.4641	11.7675	10.4747	10.5663	13.254	19.1297	20.8913	24.2684	14.3509	12.2201	10.2901	20.4772	29.6984	16.8993	15.5528	14.724	14.1019	20.9533	27.4106	19.7444	14.6825	12.1023	12.8422	24.221	19.5301	15.9633	19.0138	25.9431	17.1199	34.5778	29.208	27.4408	8.75647	14.4806
Ehe_001338	92.2664	81.9786	65.8492	105.205	102.846	94.4265	70.5674	62.4225	70.407	157.664	147.886	88.6364	52.4875	65.8696	96.1716	143.069	159.936	96.8342	83.686	75.6517	64.2002	120.053	99.3229	137.492	86.0923	84.2175	114.128	114.927	88.1208	100.256	47.5538	75.374	41.3139	105.03	89.1965	62.6292	199.463	129.969	121.796	144.074	89.5415	139.262	27.3941	124.761
Ehe_001339	35.9464	37.4964	20.9438	164.072	129.812	110.053	31.8433	114.301	71.3097	175.802	107.637	282.829	69.9074	74.1496	24.9487	111.36	110.763	92.5262	20.4541	35.177	50.8983	152.002	113.762	136.535	25.7679	30.1104	48.9189	123.456	102.95	109.826	46.6042	44.2689	66.152	113.448	112.258	247.696	8.14229	6.78707	8.74338	12.8322	13.7189	5.71683	39.1229	117.046
Ehe_001340	0	0.179123	0	0	0	0.0949965	25.176	13.5236	27.3956	0	0	0.351267	0	0.494331	0	0	0	0	27.1072	0.565092	23.5417	0	0	0	0.138042	0	0.0972543	0	0	0.28264	22.6447	16.561	7.91435	0	0	0	0	0	0	0	0	3.81122	0	38.3198
Ehe_001341	0	0	0	0	0	0	1.65351	3.4382	20.8513	0	0	0	0	0	0	0	0	0	11.8216	1.27146	9.38658	0	0	0	0	0	0	0	0	0	7.52388	6.26347	1.49327	0	0	0	0	0	0	0	0	0	0	15.7453
Ehe_001342	0	0	0	14.662	9.2613	16.1019	0	0.152809	2.16637	13.2386	8.13121	8.13769	0	0	0	15.9968	14.3874	13.5463	0	0.141273	0	11.5865	9.35254	8.90444	0	0	0	13.4775	14.0801	14.7377	0	0.106161	0.398206	11.5131	10.0594	8.40731	0.318413	0	0.305713	0	0.147515	0.457346	2.16903	1.45438
Ehe_001343	6.77776	1.13445	11.3052	2.4619	0.767511	2.8024	4.05376	5.95955	9.02654	0.625443	2.59182	1.69779	10.7024	5.43764	7.56715	2.65822	4.04029	3.0156	7.03799	2.18973	16.414	2.5238	0.711012	4.35648	2.20868	5.45146	3.16076	1.15822	3.21218	2.22074	10.2266	3.5033	8.11345	2.2809	1.33768	0.744952	4.59425	10.5929	13.1456	31.7347	11.0636	7.85111	3.29372	13.0894
Ehe_001344	18.9213	7.28433	15.0886	7.16685	5.42374	3.60987	8.9076	18.4899	41.477	2.97086	7.21645	9.01586	29.0332	13.0998	11.7405	9.96832	7.73568	6.12693	10.612	6.71047	27.6578	4.70344	1.31264	8.66508	5.79777	11.4124	14.6368	3.42203	6.69204	8.35807	16.6548	13.1639	33.0014	6.51687	2.62185	6.11925	7.09607	26.6408	23.1119	59.4738	30.3143	28.8891	6.46693	37.6875
Ehe_001345	18.2354	4.23924	27.9702	5.68971	4.14456	8.69218	7.62747	23.609	14.7133	2.18905	14.0772	2.69305	30.2287	24.593	22.4263	7.92719	19.3638	10.3392	32.6057	12.3614	28.5613	14.053	2.29712	6.12779	15.6448	24.3533	14.6854	7.37052	18.3094	8.23694	47.6269	15.234	15.3807	18.9532	2.9964	3.56513	12.6911	37.9949	47.8746	80.1436	45.3608	34.1485	17.1113	33.514
Ehe_001346	13.7169	11.5833	15.6741	9.13637	7.77744	9.59464	12.3213	13.9056	12.8177	8.44349	5.94595	8.66459	9.10846	9.45407	10.5481	9.54111	7.93277	7.13213	10.337	11.7963	13.6532	7.62876	10.0089	8.56933	14.5404	13.1956	14.734	9.89755	9.4224	5.69318	11.0302	16.6141	12.2946	7.65732	10.9155	9.73758	23.2897	27.4654	20.8496	18.672	14.8252	19.2086	5.74392	26.1789
Ehe_001347	0.121032	0	0	0.109418	0	0	0.960101	1.83371	1.85044	0	0	0	0	0	0	0.332277	0	0	0.76978	0	2.50978	0	0	0.14362	0	0	0	0	0	0	1.75314	0.477722	0.497758	0	0	0	0	0	0	0	0	0.381122	0	5.43812
Ehe_001348	0.645501	0	0.720648	1385.88	937.898	904.224	0	0.229214	1.26372	1000.03	804.482	721.093	1.48012	0	0.733784	1191.83	822.643	840.778	0.714795	0.494456	0.401565	1045.6	1057.99	758.17	0	0	0.194509	701.357	963.172	1119.74	0.146095	0.530803	0.298655	713.543	641.016	672.266	1.81951	2.79094	1.83428	0.845234	0.663817	1.06714	2.69121	736.803
Ehe_001349	4.2361	3.04509	4.00861	18.218	17.2434	19.9968	5.65393	4.66068	6.13805	22.3075	18.4985	18.0903	4.55423	6.24093	5.13649	21.3132	19.5117	18.2372	7.14795	4.59137	4.66819	17.896	13.1811	15.3673	3.267	1.93603	6.02976	24.2174	22.057	19.6233	5.62465	2.76017	2.887	21.3428	16.4802	15.5376	2.72926	5.32817	4.58569	3.91881	0.737574	2.66785	3.49455	5.37489
Ehe_001350	0	0	0	0	0	0.237491	0	0	0	0	0.10164	0	0.113856	0	0	0	0	0	0	0	0.150587	0	0	0	0	0	0	0	0	0	0	0.106161	0.0995516	0	0.0535072	0	0	0	0	0	0.0737575	0.152449	0	0.31617
Ehe_001351	82.7049	140.91	94.0446	201.492	200.934	196.928	111.958	124.769	172.813	198.683	191.033	213.336	82.1469	103.439	82.138	163.291	156.685	179.404	113.872	129.618	156.46	178.329	134.819	235.393	85.5862	97.1074	110.675	158.466	155.951	182.061	127.614	89.5995	155.101	164.823	140.724	196.88	83.7427	65.3335	51.7877	88.3654	75.5276	71.9558	71.7388	230.488
Ehe_001352	1.04894	1.43298	1.53138	5.36146	1.22802	0.854968	9.54767	6.18877	16.654	1.82421	0.559021	9.25004	0.398495	2.34807	0.366892	1.0443	1.42888	2.5848	12.5364	0.353183	16.3638	1.89285	1.47672	1.19683	1.70252	1.06991	4.76546	0.842345	2.14145	1.45358	19.6497	8.01512	11.3987	1.57491	2.14029	1.80917	2.09243	3.04467	0.97828	0.307358	0.885089	2.21051	1.76736	35.9169
Ehe_001353	72.9417	68.8429	50.8958	56.733	49.5812	54.6705	85.6623	174.202	112.065	63.3261	50.2102	42.679	49.8119	110.73	51.3649	45.1897	53.6571	46.8136	55.4791	31.8571	58.4779	46.9771	40.6918	44.5701	64.1436	54.4128	73.5728	51.6463	50.5383	42.6787	58.8031	45.5959	47.5359	59.1949	48.8521	47.6237	37.6183	31.3347	33.5672	28.0464	34.666	32.3954	75.0727	68.356
Ehe_001354	3.26785	6.32901	5.04454	7.93277	7.00993	6.12727	8.74759	13.218	14.0814	7.1926	6.96235	6.14718	3.98495	7.90929	3.25617	7.45251	5.86335	7.65866	7.64281	3.46119	9.73794	6.94045	4.59423	6.60652	5.01553	4.48345	5.25173	6.47553	9.52947	6.17771	10.5188	5.99807	3.58386	8.30901	2.9964	5.3743	6.86863	6.27962	2.56799	4.30301	2.72903	3.20143	11.7288	18.907
Ehe_001355	20.0509	9.73235	18.872	7.60452	5.21907	8.31219	14.7749	6.8	6.49911	9.69437	10.1132	9.77694	12.9226	14.1502	17.0605	6.31327	8.72112	6.98853	6.43316	7.13429	8.28227	7.22724	9.46193	7.75548	31.7037	24.5571	18.1379	6.63347	9.52947	4.48187	6.28207	8.599	3.73318	8.52624	7.49101	7.76878	21.3792	9.07057	20.2382	12.0638	8.55586	8.38469	51.1731	7.27191
Ehe_001356	0.161375	0.298538	0.540486	0	0	0	90.6762	86.0315	206.166	0.364842	0.20328	0.585445	0.284639	0	0	0.0949364	0	0	94.0231	0.141273	134.223	0	0.218773	0.0957467	0	0	1.84783	0	0	0	102.193	63.484	49.4771	0	0.107014	0	0.0909753	0.126861	0.122285	0	0.59006	16.5407	0.88368	226.315
Ehe_001357	20.9385	10.9265	17.4307	5.635	3.58172	5.79478	6.93406	18.4899	22.9725	3.54418	4.98037	4.50793	16.9076	11.1224	14.4922	4.22467	4.18811	5.69613	21.3339	11.7257	10.8924	5.0476	4.813	3.54263	10.2151	14.724	16.0956	5.73847	7.76277	7.46978	21.2568	8.01512	7.26727	5.37642	3.63849	3.19265	17.0579	6.53335	8.80452	9.1439	9.44095	12.3484	4.1774	4.93225
Ehe_001358	814.34	588.538	644.53	301.883	266.224	244.663	1156.81	943.596	1001.72	340.658	251.204	449.622	783.327	845.8	578.405	305.363	311.103	247.806	877.989	844.813	662.481	241.941	413.7	423.44	1071.25	611.889	530.473	524.412	386.639	231.563	762.761	1040.37	724.238	347.784	478.89	407.755	425.992	981.08	1818.5	927.068	1351.9	1427.61	1269.85	410.136
Ehe_001359	81.2525	52.3039	75.2627	192.137	194.129	182.821	86.4624	71.1326	141.311	178.72	184.223	205.199	94.2725	102.821	87.1827	185.791	191.372	211.906	147.523	146.147	139.845	223.93	201.763	273.213	100.771	85.2874	94.5798	225.485	216.501	210.002	122.208	157.967	175.709	244.6	208.625	220.985	70.2784	88.6759	63.9551	82.3719	77.3716	53.8144	73.466	165.989
Ehe_001360	0.282407	0.238831	1.6665	2.40719	0.409339	2.18492	12.8547	7.64045	29.7876	0.208481	1.93116	0.995257	0.284639	0.617913	2.3848	2.27847	1.13325	2.20187	15.1207	6.35729	16.8155	3.7857	0.656319	0.526607	0	0.662328	0	0.842345	2.03438	0.121131	18.9193	9.28905	21.0054	2.06368	0.802608	0.798163	1.41012	0.190292	0	0.768395	0.147515	2.43918	1.08452	31.6802
Ehe_001361	88.0303	243.667	121.294	56.0218	58.8937	65.1201	55.6859	535.901	63.9982	53.1627	103.266	51.1094	105.601	195.384	85.2107	70.6802	74.8932	54.6637	54.1045	123.473	25.4492	46.4035	54.4198	37.5806	62.6252	164.716	162.901	48.5401	68.3124	75.263	167.498	67.4119	20.0099	68.9702	52.223	39.11	109.944	119.313	91.3469	138.618	92.4918	62.5802	45.2284	43.8844
Ehe_001362	19.0423	30.6897	16.8001	14.9355	16.5782	17.6218	15.7883	20.0944	24.3265	15.2191	14.7886	16.3339	15.769	16.1893	19.9498	17.4683	14.4859	15.1259	13.2512	18.8599	14.8077	9.69368	10.1182	16.6599	21.4886	13.0428	19.694	20.0583	14.8831	15.7875	8.98482	8.81132	14.2359	11.0787	13.3233	17.7192	11.008	18.3949	20.2382	15.8289	19.0294	15.4736	17.7138	18.0849
Ehe_001363	20.535	14.9866	30.9879	44.9159	63.7034	52.628	26.8295	35.5281	20.8513	49.5664	68.2005	48.4163	35.4661	58.2074	21.7384	67.7846	75.0411	57.2006	28.4818	65.9039	17.9198	44.1665	65.7959	40.6924	34.4645	18.7999	26.0641	56.2265	49.5211	52.6518	34.4784	50.0016	45.3457	58.2717	45.8022	54.3815	32.7056	51.6325	31.305	47.41	35.5511	24.7729	48.5221	52.1681
Ehe_001364	87.6672	8.47849	74.4069	72.3797	115.843	178.783	79.2617	55.7753	6.99557	116.28	128.88	114.103	114.937	130.998	16.0974	142.974	160.577	152.407	14.131	25.3585	16.414	147.355	217.351	136.295	8.92673	60.7303	57.6718	134.512	148.403	137.484	53.7629	19.2151	26.1821	135.66	158.649	161.974	60.9534	63.05	56.1288	39.4187	34.5922	69.5167	9.76065	64.4987
Ehe_001365	1.77513	0	0.810729	2.89957	1.79086	2.5649	0.266695	1.14607	1.17345	2.08481	2.99838	1.99051	2.73254	0.865079	0.5962	2.46835	1.2318	2.4412	0.714795	0.423819	0.552151	2.00757	1.25794	2.05855	0.276084	0.30569	1.55607	0.737052	1.01719	1.81697	1.46095	0.796204	0.796413	2.44383	0.749101	2.07522	3.63901	3.55211	3.60741	2.84306	2.21272	2.66785	0.281171	1.45438
Ehe_001366	10.207	13.4342	13.9626	5.30675	3.27471	5.65229	16.8018	91.991	10.1549	4.3781	7.92793	0.351267	10.5317	35.839	2.56824	7.1677	5.66627	2.63267	2.36432	8.97084	1.80704	2.46644	1.20325	0.57448	2.16266	2.19078	3.4039	2.00057	1.92731	1.97848	7.88911	2.22937	0.547534	3.14982	1.28417	1.4899	71.8705	29.2415	92.0195	382.43	426.834	599.657	13.4962	0.695574
Ehe_001367	0.201719	0.835907	0.405365	0.875341	0.460506	0.854968	0.533389	4.88989	5.50619	0.260601	1.93116	0.64399	0.227711	3.27494	0.091723	0.142405	1.28107	0.670133	0.439874	0.706365	0.702738	1.20454	0.218773	0.382987	0.552169	1.42655	0.875288	0.579112	0.107073	0.484526	0.511331	0.212321	0.59731	1.30337	0.37455	0.851374	6.59571	2.98124	9.41595	58.1675	76.4127	132.097	9.07781	0
Ehe_001368	28.3214	16.0614	33.7804	20.8988	17.5504	22.0392	26.7761	25.0607	24.5522	22.985	23.2248	20.1393	31.595	35.7154	43.1557	27.579	28.5777	27.6669	45.417	30.2324	30.0672	31.7196	30.1907	25.4686	43.7134	43.7136	36.4703	34.2203	36.03	31.2923	50.1835	41.7742	42.409	39.8615	42.5917	34.7999	34.3887	23.4693	33.8118	33.5789	34.7398	38.4171	35.8292	21.4363
Ehe_001369	0.282407	0.417954	0.85577	0.711214	0.511674	0.664975	18.2953	20.7056	23.1531	0.625443	1.2705	0.64399	1.25241	0.617913	0.366892	0.0949364	0.886894	0.526533	21.004	1.13018	26.2021	0.63095	0.328159	0.239367	0.644197	1.06991	1.84783	1.89528	2.19499	0.726789	23.083	15.6587	13.539	1.4663	1.33768	0.372476	0.454876	0.380583	0.794853	1.61363	0.885089	6.32663	0.160669	30.9847
Ehe_001370	136.766	34.7498	146.877	71.2308	75.3696	76.3297	128.6	30.5618	56.1451	87.51	78.6186	100.989	143.857	136.868	123.551	91.139	102.239	87.6438	99.8514	131.808	125.489	98.715	109.551	117.625	141.125	134.86	132.558	101.555	116.549	96.9052	102.924	128.401	182.08	108.832	103.965	103.335	132.596	132.57	206.478	167.894	187.049	265.871	159.504	86.7571
Ehe_001371	0	0	0	0.218835	0	0.0474982	0	0	0	0	0	0	0	0	0	0	0	0	0	0	0	0.114718	0	0	0.23007	0	0.0486271	0	0	0	0	0	0	0	0	0.106422	0	0	0	0	0.0737575	0	0	0
Ehe_001372	0	0	0	0.0547088	0	0	0	0	0	0.0521203	0.0508201	0.0585445	0.0569279	0	0	0.0474682	0	0	0	0	0	0	0.0546932	0	0.0460141	0	0.0486271	0.0526466	0.0535363	0.0403772	0	0	0	0	0	0	0.0454876	0	0.0611425	0	0	0	0	0.189702
Ehe_001373	1.77513	2.03006	1.6665	4.92379	5.78191	6.03228	0.373373	1.37528	3.33982	5.10779	4.26889	6.26427	1.70784	1.66837	1.92618	4.79429	4.13884	5.40893	1.20965	1.62464	1.00391	3.44154	3.88322	7.85123	6.11987	6.57233	1.26431	5.84377	4.87181	5.61243	0.511331	1.38009	1.4435	4.12735	4.06655	7.07704	8.68814	7.80196	3.11827	0.922074	1.40139	0.68602	0	4.55285
Ehe_001374	18.7599	45.9152	11.9808	11.5983	9.7218	2.7549	34.7236	80.454	46.261	1.98057	2.38854	15.4558	19.9247	98.9897	12.0157	3.46518	2.51287	6.79706	251.058	89.5671	70.4746	73.5917	3.11751	6.41503	5.79777	11.6162	13.5183	1.52675	5.51424	4.56262	32.36	19.3743	31.8067	2.38952	1.4982	2.60733	292.031	1088.79	1044.13	1391.18	1290.68	1180.18	0.120502	8.09395
Ehe_001375	223.384	172.436	221.96	210.465	359.86	238.489	345.37	204.841	202.42	234.489	255.32	270.007	226.914	267.804	254.027	237.436	179.3	222.101	267.718	733.772	279.087	200.757	342.38	264.405	172.001	166.244	212.209	158.624	173.993	250.661	300.955	418.166	368.49	178.128	213.922	222.155	205.195	152.868	104.615	160.518	202.095	135.756	260.806	434.165
Ehe_001376	0	0	0	0	0	0	0	0	0	0	0	0	0	0	0	0	0	0	0	0	0	0	0	0	0	0	0	0	0	0	0	0	0	0	0	0	0	0	0	0	0	0	0	0
Ehe_001377	0	0	0	0	0	0	0	0	0	0	0	0	0	0	0	0	0	0	0	0	0	0	0	0	0	0	0	0	0	0	0	0	0	0	0	0	0	0	0	0	0	0	0	0
Ehe_001378	1.291	0	3.15284	5.5803	4.96324	3.41987	1.60017	0.534832	0.315929	5.52475	5.33611	6.9668	4.66808	2.65703	5.91614	5.88606	5.37063	5.8876	4.61868	8.19383	5.17015	4.7608	6.67257	6.22354	4.23329	3.51543	4.03605	3.89584	4.60413	6.82374	6.28207	8.28052	8.0139	4.56181	5.88579	5.58714	5.23108	3.7424	4.15769	2.84306	4.79423	2.74408	10.8853	7.46161
Ehe_001379	286.966	189.93	223.041	190.879	156.47	211.225	127.8	297.061	292.37	173.665	147.226	132.896	204.656	215.034	169.367	172.547	108.989	141.063	295.265	203.08	265.986	212.687	117.59	166.456	127.091	146.272	283.496	99.6073	141.925	226.677	306.361	132.594	205.425	127.785	84.9695	198.53	124.773	123.246	60.8368	116.104	91.828	62.7327	61.0944	104.652
Ehe_001380	246.662	231.487	265.694	37.8585	58.1773	29.2589	284.457	337.479	254.864	31.1679	55.5463	46.9527	236.82	269.843	101.95	55.8226	84.7476	34.1768	192.665	192.767	225.88	32.9241	126.779	23.0271	72.6562	192.89	201.511	53.3836	58.7294	53.9843	222.575	176.439	235.887	71.3054	138.798	55.765	68.5499	116.712	119.35	245.963	194.72	119.901	70.7346	111.798
Ehe_001381	22.2698	4.77661	18.6918	21.7741	23.537	29.6389	18.4019	9.24495	12.7726	23.8711	28.4592	29.1552	20.2094	17.178	14.2629	19.7468	23.749	21.9708	21.4988	11.2312	19.1747	22.7142	24.0103	22.7877	16.5651	20.7359	15.4148	21.006	26.7682	23.1765	30.0955	14.9156	23.8924	26.0675	17.9784	20.5394	27.2471	15.6039	15.2856	11.3722	10.5473	13.1106	7.10961	23.5231
Ehe_001382	20.2526	23.1069	19.4575	44.0406	48.609	41.8459	44.9114	25.2135	32.2248	53.5275	47.5168	55.3246	16.8506	19.3407	19.6746	37.2625	44.1969	39.2028	27.3822	25.6411	23.5919	45.4284	46.0517	48.9266	32.0718	24.2004	19.0618	49.751	46.3089	42.1538	26.224	22.8245	16.6251	45.2379	54.2563	44.8035	29.1576	27.846	16.5696	24.3581	19.8408	14.94	19.4008	32.1229
Ehe_001383	12.91	3.76158	17.4757	28.0109	37.608	41.8934	22.4557	8.4045	13.4495	41.175	38.4708	36.5903	19.5832	21.627	23.6645	37.3575	44.1969	49.3984	28.7018	50.2226	29.6154	46.1741	49.5521	51.2724	23.6512	18.1885	18.8187	34.2729	38.3856	42.073	26.7353	26.4871	27.7749	48.9851	35.9568	35.5981	23.972	24.8648	22.9896	24.3581	25.7413	23.2484	47.6384	41.9241
Ehe_001384	0.0403438	0	0	0.218835	0.0511674	0.0949965	0	0	0	0.156361	0	0	0.0569279	0.123583	0	0.142405	0.0985437	0	0.109969	0.0706365	0.0501956	0.0573591	0	0.28724	0	0	0	0	0	0	0	0	0	0	0	0	0	0	0	0	0	0	0	0.063234
Ehe_001385	5.48676	3.76158	4.50405	5.25204	3.88872	5.17731	6.72071	11.0787	9.29734	3.38782	5.28529	7.72788	8.14068	8.03287	5.04477	5.98099	6.70097	3.82933	9.18237	8.33511	7.9309	7.74348	7.32889	6.03204	8.97274	7.99888	4.18193	5.79112	9.47593	6.5411	12.4181	5.83883	18.2677	9.12362	7.22347	9.89722	6.55022	5.07444	4.27998	6.30084	6.49066	5.33571	2.0887	6.00723
Ehe_001386	11.1752	3.1048	11.3052	11.8718	7.31694	8.1697	11.0945	14.9753	12.3212	8.54773	9.50335	12.0016	12.2395	18.661	11.924	12.2943	13.3527	6.6056	13.5811	16.9528	13.1512	9.40689	14.6031	16.0376	16.6111	16.6091	8.607	14.4778	15.9538	8.51958	21.2568	13.5355	28.5713	19.0075	13.7514	15.4311	11.2354	7.42137	8.68224	6.45452	8.99841	8.53713	8.03346	13.9747
Ehe_001387	37.3987	43.4672	40.6265	16.2485	11.4103	18.5718	13.6014	28.5753	16.3832	16.9391	16.9739	18.6757	26.9838	28.3622	34.8548	16.3291	17.2944	18.1893	14.9007	13.6328	13.6532	20.0757	12.6341	18.6227	27.7465	37.5489	41.4789	19.4792	19.7014	16.1509	19.1384	8.8644	12.1951	19.7135	19.1556	16.3357	32.933	19.156	19.4433	18.211	18.3656	24.6205	41.292	8.59982
Ehe_001388	49.0985	56.782	43.9595	54.4899	52.4466	38.2836	28.163	45.9191	65.1716	39.5593	40.8593	69.7265	54.6507	42.4506	46.1367	57.1992	47.9415	44.851	46.6267	64.703	42.5157	51.6805	51.3569	48.5915	72.7022	48.3499	54.9	51.7516	53.8576	41.6692	38.569	45.2244	46.7892	54.3073	50.8319	57.2017	94.0684	72.8183	39.6815	71.6144	58.1946	57.5494	24.1807	141.391
Ehe_001389	16.9848	65.4396	17.4757	6.56505	4.29806	3.41987	5.65393	5.88315	13.7655	5.62899	2.59182	7.55224	12.4672	17.0544	21.5091	4.84176	5.17355	2.872	4.45373	4.66201	7.67993	5.16232	3.39098	5.40969	29.9091	37.0903	29.3222	8.00228	7.01326	3.79545	6.42817	5.78575	3.43453	5.2135	5.67176	6.17246	17.3763	12.8764	16.0805	10.988	13.4239	14.8638	10.805	13.7218
Ehe_001390	14.201	20.42	12.5663	23.7436	19.4436	15.3894	15.895	13.4472	37.8212	16.47	13.7214	29.7406	14.6305	13.0998	12.3826	19.7942	14.9786	16.6576	20.894	10.1717	20.1284	19.961	18.7051	25.8037	17.6694	15.5392	13.956	17.6892	17.2922	15.7471	12.1989	10.6161	14.5843	16.8352	21.1889	40.8127	10.4167	16.3651	11.2502	11.5259	14.0877	9.90917	16.8703	17.7688
Ehe_001391	205.471	88.3076	174.577	136.334	111.698	151.044	161.937	69.4517	113.87	132.855	142.347	213.336	189.456	156.332	161.341	152.278	141.41	162.268	164.568	116.338	131.512	161.236	177.042	170.046	136.248	141.636	143.985	155.886	153.328	138.615	149.601	170.918	222.896	158.74	203.809	303.568	93.75	129.208	218.34	126.17	145.45	167.16	246.426	73.5412
Ehe_001392	7.10052	3.58246	9.0081	34.4665	25.8395	37.7611	3.78706	14.6697	3.06902	33.4612	30.6445	25.5254	5.35122	7.47675	5.09063	32.4208	33.899	24.5556	6.983	3.10801	9.73794	36.9392	13.7827	41.0753	3.45106	3.00595	3.89017	32.2197	41.1694	28.264	3.50627	2.49477	1.89148	30.3578	15.6776	22.7742	30.9316	30.2564	8.55995	8.06815	6.4169	2.89653	19.5213	11.7615
Ehe_001393	1294.71	2767.03	1457.2	785.782	726.065	789.183	702.794	1222.78	1104.67	670.527	500.679	634.213	998.059	1006.33	1020.92	604.84	501.686	622.075	562.874	890.232	756.046	391.476	535.556	490.846	545.543	686.528	1141.33	476.925	348.361	783.317	452.674	584.414	580.734	493.49	521.428	563.237	1294.58	2790.94	2278.9	2568.59	2139.11	1754.53	1298.41	678.691
Ehe_001394	742.286	2188.7	1201.91	287.768	335.658	362.317	1097.72	2161.18	351.403	265.344	306.394	181.078	718.6	782.093	520.345	304.888	263.309	288.779	249.024	1200.4	176.739	149.879	239.447	167.317	115.633	268.854	798.068	143.462	156.433	395.737	577.658	397.837	281.98	157.274	185.884	213.056	401.019	726.597	536.465	582.597	504.796	331.348	41.6936	221.445
Ehe_001395	43.8941	43.7657	34.501	17.8898	12.6383	18.9043	39.3641	19.4067	29.5619	18.1379	14.2296	15.163	32.2212	24.9637	30.5438	16.3765	12.0716	18.7159	17.0451	8.82956	32.9785	14.856	12.2513	15.9897	22.5469	26.3403	31.3645	19.3739	19.0589	14.2128	18.7732	25.2131	25.2861	16.5637	21.0818	16.8678	26.3828	33.9988	51.91	34.5778	43.4431	47.1829	34.7447	65.7001
Ehe_001399	0	0	0	0	0	0	0	0	0	0	0	0	0	0	0	0	0	0.0478666	0	0	0	0	0	0	0	0	0	0	0	0	0	0	0	0	0	0	0	0	0	0	0	0	0	0
Ehe_001400	0	0	0	0	0	0	0	0	0	0	0	0	0	0	0	0	0	0	0	0	0	0	0	0	0	0	0	0	0	0	0	0	0	0	0	0	0	0	0	0	0	0	0	0
Ehe_001401	0.282407	0.119415	0.135122	0.109418	0	0.189993	146.789	126.755	218.533	0	0	0	0.0569279	0	0	0	0	0	168.197	0	182.361	0	0	0.43086	0	0	0	0	0.107073	0	121.039	94.2175	72.8718	0.217229	0.160522	0.266054	0	0	0	0	0	28.7366	0	256.604
Ehe_001402	0	0	0	0	0	0	0	0	0	0	0	0	0	0	0	0	0	0	0	0	0	0	0	0	0	0	0	0	0	0	0	0	0	0	0	0	0	0	0	0	0	0	0	0
Ehe_001403	0	0	0	0	0	0	0	0	0	0	0	0	0	0	0	0	0	0	0	0	0	0	0	0	0	0	0	0	0	0	0	0	0	0	0	0	0	0	0	0	0	0	0	0
Ehe_001404	0	0	0	0.0547088	0.0511674	0	0	0	0	0.0521203	0.10164	0.0585445	0	0	0	0	0.0492719	0	0	0	0	0	0.16408	0	0	0	0	0.0526466	0	0	0	0	0	0.0543073	0.214029	0	0	0	0	0	0	0	0	0
Ehe_001405	0.201719	1.13445	0.450405	4.10316	7.52161	4.27484	0.586728	2.90337	0.541593	2.86662	5.84431	14.8118	1.53705	0.432539	0.229308	3.79746	8.27767	6.70133	1.31962	1.05955	1.50587	5.44911	3.88322	5.79268	0.736225	1.22276	0.389017	1.4741	1.7667	3.63394	1.31485	2.33553	0.696861	2.82398	3.79901	4.84219	4.95815	17.2531	12.4119	9.98913	1.54891	1.75316	0.160669	0.758808
Ehe_001406	0	0	0	0	0	0	0	0	0	0	0	0	0	0	0	0	0	0	0	0	0	0	0	0	0	0	0	0	0	0	0	0	0	0	0	0	0	0	0	0	0	0	0	0
Ehe_001407	0	0	0	0.382961	0.20467	0	0	0	0	0	0.15246	4.21521	0	0	0	0.284809	0.344903	0.0478666	0	0	0	0	0.109386	0.0957467	0	0	0	0	0	0	0	0	0.199103	0	0	1.9688	0.318413	1.83949	0.48914	0.537876	0	0	0	0
Ehe_001408	0	0.119415	0.450405	2.57131	1.38152	0.664975	0	0.84045	0.270796	0.469083	0.762301	3.51267	0.0569279	0.123583	0.366892	0.996832	2.95631	1.62747	0.164953	1.20082	0.351369	0.516232	0.765705	2.39367	0.276084	0.30569	0	0.105293	0.214145	0.646035	0.292189	0.477722	0.149327	1.03184	1.65872	1.9688	0.95524	3.17153	2.20113	1.38311	0.147515	0.228673	0.160669	0.189702
Ehe_001409	0	0	0	0	0	0	0	0	0	0	0	0	0	0	0	0	0	0	0	0	0	0	0	0	0	0	0	0	0	0	0	0	0	0	0	0	0	0	0	0	0	0	0	0
Ehe_001410	0	0	0	0	0	0	0	0	0	0	0	0	0	0	0	0	0	0	0	0	0	0	0	0	0	0	0	0	0	0	0	0	0	0	0	0	0	0	0	0	0	0	0	0
Ehe_001411	89.5633	119.654	82.289	51.3715	46.5623	40.041	79.4217	172.521	111.026	45.9701	43.9594	41.391	85.6195	126.425	64.1603	36.1708	45.133	35.5649	48.2212	152.434	74.691	35.1611	53.8181	39.3998	63.5914	75.9639	61.6106	54.5945	45.72	63.0691	91.8936	105.364	56.9435	47.193	48.317	45.8677	110.035	41.547	34.6678	52.4814	58.1209	79.7307	17.6334	69.7471
Ehe_001412	108.404	46.3928	64.0926	82.9385	59.0472	58.0903	110.838	52.3371	58.8531	85.1124	56.5627	70.7218	77.7065	69.3299	71.3605	57.2467	69.8182	45.3297	80.1121	76.2874	74.8918	75.0257	62.405	75.4005	166.341	117.334	82.2285	63.2285	71.2033	43.6073	68.1532	82.699	66.5005	60.8784	65.4928	48.954	106.396	73.2623	134.819	47.5636	71.766	69.288	277.877	60.3252
Ehe_001413	35.785	21.9127	15.4039	26.3149	12.1778	10.7821	17.3352	15.2809	13.946	13.5513	11.5362	11.5918	25.9591	16.4983	14.6298	22.6423	13.9439	13.8813	16.1654	9.88911	10.0893	9.17745	11.1027	16.5163	17.3473	17.679	18.6728	11.2664	12.5275	9.12524	9.78835	12.0492	10.8511	14.5	12.3067	18.1449	31.5684	32.9839	38.7032	35.3462	31.1994	33.3863	14.0184	5.944
Ehe_001414	44.822	17.3749	45.6711	58.5931	74.0904	60.9877	33.2302	15.1281	22.792	53.6318	69.2677	51.2265	47.364	39.7936	76.3594	58.3384	67.7488	62.7053	41.953	82.4328	40.8592	67.3969	85.3761	53.4745	54.4807	35.5619	50.7181	57.4374	49.2534	69.7717	51.4253	46.8168	74.0664	53.9271	55.4335	62.4695	40.8024	42.435	33.5672	43.6448	37.1738	35.3681	42.1757	109.015
Ehe_001415	68.6652	204.2	86.6579	73.2004	86.2682	63.5526	34.9903	77.7798	62.5539	60.1989	55.5463	63.3452	69.7366	77.7953	86.4948	64.0821	59.9146	73.7625	43.3276	127.287	58.2269	58.3915	69.351	66.4961	94.697	83.4533	92.8778	46.0131	61.2456	67.1068	58.2918	67.3589	66.8489	58.2717	60.3561	63.3209	115.766	59.0538	46.4683	66.082	50.8189	47.7927	91.8224	99.2142
Ehe_001416	0	0	0.135122	0	0.102335	0	0	0	0.0902654	0	0.20328	0	0	0	0	0	0.147816	0.1436	0	0.353183	0.150587	0	0.16408	0.0957467	0.0920281	0.152845	0.145881	0	0.107073	0	0	0.212321	0.199103	0.162922	0	0	0	0	0.0611425	0.153679	0.147515	0	0.0803346	0
Ehe_001417	21.7857	31.4659	23.5562	7.76865	7.16343	10.1171	10.7211	6.8	6.09292	11.4665	6.75907	6.55699	12.1826	16.1275	27.0583	5.55378	10.5442	11.0093	8.35761	11.7257	8.78423	8.48914	6.72727	6.98951	27.6545	25.9836	35.8382	8.58139	10.9749	9.04448	8.54654	11.6777	11.1	7.98317	8.1866	13.7816	32.2052	22.1373	35.7684	17.5194	18.4394	35.2157	13.6167	21.7525
Ehe_001418	0.685845	0	0.675608	14.9902	24.0998	31.7288	3.25368	0.764045	2.79823	20.7439	22.3608	17.6219	1.19548	0.865079	1.32998	22.7847	22.9114	30.0603	1.09969	1.48337	3.61408	20.0757	17.3378	15.3673	0.276084	0.662328	1.41019	14.6357	15.0437	27.4565	12.8563	6.47579	0.846189	15.5319	12.2532	15.8036	0.409389	1.33204	1.22285	0.230518	1.84394	5.9455	77.081	8.03072
Ehe_001419	0	0	0	0.164126	0.20467	0.332488	0	0	0	0.156361	0.20328	0.117089	0	0	0	0.142405	0.344903	0.191467	0	0	0	0.114718	0.273466	0.191493	0	0	0	0.263233	0.214145	0.242263	0.219142	0.106161	0	0.108615	0.214029	0.159633	0	0	0	0	0	0	0.723011	0.126468
Ehe_001420	0	0	0	0	0	0	0	0	0	0	0	0	0	0	0	0	0	0	0	0	0	0	0	0	0	0	0	0	0	0	0	0	0	0	0	0	0	0	0	0	0	0	0	0
Ehe_001421	0	0	0	0	0	0	0	0	0	0	0	0	0	0	0	0	0	0	0	0	0	0	0	0	0	0	0	0	0	0	0	0	0	0	0	0	0	0	0	0	0	0	0	0
Ehe_001422	0.0403438	0.0597076	0.0450405	0.0547088	0.102335	0.0474982	0	0.0764045	0.0451327	0.104241	0.10164	0	0.0569279	0.0617913	0.0458615	0.0474682	0.0492719	0.0478666	0.0549843	0.0706365	0.100391	0.0573591	0.0546932	0.239367	0.23007	0.0509483	0.0972543	0.105293	0.0535363	0.0403772	0.219142	0.0530803	0.0497758	0.325844	0.160522	0.0532108	0	0	0	0.0768395	0	0.0762244	0.0401673	0.063234
Ehe_001423	411.911	685.981	495.356	241.922	220.02	268.65	288.35	786.126	231.305	194.617	247.087	157.602	441.305	463.497	313.785	247.831	220.245	242.397	182.933	613.831	116.805	151.485	212.593	132.753	117.888	317.204	466.918	126.562	150.116	256.314	486.203	193.743	135.39	153.635	181.657	125.418	223.435	366.565	297.275	315.733	283.745	230.198	68.1639	132.159
Ehe_001424	6.09192	0.537369	3.96356	41.5787	44.8738	31.7288	4.90718	2.21573	1.66991	40.289	55.8513	43.9669	10.9301	6.24093	5.82441	49.5093	44.394	35.4692	9.67723	16.1758	12.7497	39.4057	52.779	65.6822	11.5495	8.20267	7.09956	55.0156	46.9514	47.8066	8.47349	13.907	8.81032	61.8017	52.8651	38.8439	12.5091	18.8389	13.0234	14.6763	12.2437	10.2141	12.5724	30.8582
Ehe_001425	6.41467	5.13486	11.8457	7.22156	6.49826	5.79478	5.22722	12.836	2.0761	4.43022	9.55417	1.28798	11.1009	7.1678	13.8043	5.0791	4.63156	7.51506	17.595	7.13429	18.1708	10.0952	9.07908	9.57467	7.63834	11.5653	6.95368	5.47524	7.0668	5.57205	10.1536	21.2852	2.09058	9.39516	6.52788	2.07522	1.41012	1.96635	3.85198	14.0616	3.76163	12.1197	9.19831	2.90876
Ehe_001426	2.01719	0.656784	1.4413	8.91753	12.0755	10.9246	1.81352	0.764045	2.93363	7.92228	12.9591	15.2216	2.33404	1.66837	1.42171	13.3386	6.99661	12.3975	1.64953	3.53183	3.11213	7.62876	10.1182	14.8886	1.79455	1.83414	1.65332	12.5825	8.99411	10.3366	2.41056	3.60946	3.23543	10.5899	11.8786	14.5266	3.22962	4.05955	4.15769	5.99348	5.82684	2.66785	2.41004	6.95574
Ehe_001427	1.41203	1.67181	1.08097	9.51933	13.7129	9.16716	1.54683	0.764045	2.70796	9.38165	18.5493	15.1045	2.22019	2.28628	2.15549	11.7246	15.3728	8.42453	5.66338	4.66201	2.91134	11.0129	16.2439	18.6227	4.27931	3.00595	1.11842	20.3216	21.7358	10.4173	4.23675	4.45874	2.38924	21.6686	14.875	11.4935	3.95742	5.51846	4.34112	4.45669	5.60557	3.04898	2.65104	8.72629
Ehe_001428	106.225	49.1394	82.0188	32.9894	21.5926	28.8314	36.0571	138.369	391.075	17.2518	43.502	73.5905	100.022	39.1757	106.445	21.1234	18.0335	45.6648	104.03	46.1963	111.685	51.4511	28.9327	32.9369	42.2409	73.875	42.5001	20.848	33.7279	27.9006	88.4603	150.642	141.761	42.0338	29.2149	49.0604	10.0983	13.1301	31.305	123.404	84.8211	72.7181	67.6417	25.6098
Ehe_001429	14.2414	2.44801	11.4403	0.273544	0	1.04496	1.44015	9.09214	14.8035	0.104241	0.2541	0.234178	11.5564	6.24093	9.99781	0.379746	0	0.2872	7.47786	1.554	9.88853	0	0.601625	0	6.02784	7.64224	5.64075	0	0.107073	0.767166	5.84379	0.743124	3.38475	0	0.37455	0.106422	0	0.570875	1.83428	1.61363	9.14592	8.30846	8.5958	0.63234
Ehe_001430	27.6355	54.1548	41.0319	4.21258	7.11227	16.2919	25.7094	72.5843	72.5734	13.2907	16.0083	8.31332	54.423	40.8441	52.1904	8.06959	3.74466	20.1519	58.1184	37.0135	66.7099	13.422	16.5174	19.4366	118.946	46.9743	48.1895	31.0615	7.17387	14.6165	65.5965	51.0101	30.6121	4.61612	11.0225	13.4091	2.82023	7.4848	13.6959	25.4339	26.7002	14.8638	18.718	22.0687
Ehe_001431	8.59324	21.3753	12.3861	0.218835	0.255837	1.56744	5.76061	11.5371	13.7655	0.677564	1.16886	0.351267	16.1675	27.0028	5.77855	0.474682	1.62597	0.813733	3.02413	1.34209	13.5528	0.516232	0.109386	5.07458	12.6999	7.59129	7.48858	0.789698	1.7667	1.00943	4.74808	3.34406	1.29417	0.977531	0.267536	0.106422	1.04622	1.77606	5.07483	2.99674	15.0465	7.54622	5.06108	0.126468
Ehe_001432	7.8267	17.1958	4.09869	3.17311	10.08	1.80493	1.33347	8.17528	6.72477	5.62899	4.06561	4.39084	15.3136	13.4087	4.67787	6.36074	7.19369	2.34547	5.2235	6.71047	10.7921	8.66122	4.15669	15.2716	7.45428	11.4634	6.8078	12.8984	8.19106	7.4294	10.9571	6.05115	5.27623	5.48503	5.9393	8.14126	3.50255	2.02978	4.8914	17.7499	16.3742	24.0107	22.9757	6.95574
Ehe_001433	1.9365	2.3286	0.135122	0.218835	0.511674	0	0.213356	2.52135	4.51327	0	0	1.69779	7.40062	0.988661	0.504477	0.617087	0.197087	0	0.76978	0.494456	2.35919	0	0.109386	1.24471	2.20868	1.52845	0.583526	0.579112	0.428291	0.0807543	1.24181	0	1.39372	0	0	0.798163	0	0	0	0	0.958847	0.152449	3.73556	0.63234
Ehe_001434	74.394	89.86	59.4535	31.6764	22.1043	16.1494	30.7766	63.0337	81.8707	10.5804	21.751	41.4495	55.9032	48.1972	64.6189	17.5158	18.674	29.8209	67.3557	40.5454	23.6421	21.3376	10.4464	18.6227	50.7535	64.5005	69.3423	24.5333	30.4086	30.0002	47.1155	45.1713	60.4278	15.4776	13.3233	26.3394	18.2405	67.4901	63.4659	116.796	106.58	95.7379	67.8024	11.7615
Ehe_001435	11.0946	10.628	6.93624	4.04845	2.25137	1.66244	5.44057	12.9888	12.1858	2.03269	2.64264	5.97154	7.62833	5.0051	8.53024	1.80379	1.52743	3.25493	7.53284	6.7811	3.66428	4.18721	1.47672	1.77131	3.72714	6.52138	7.53721	2.73762	2.46267	2.90716	6.86645	8.97056	7.16771	0.923223	2.30081	4.31008	0.818777	2.22007	2.32342	7.68395	1.54891	3.65877	4.5389	1.26468
Ehe_001436	3.75198	10.2697	8.46762	1.09418	2.09786	3.03989	2.82696	16.1214	6.27345	1.09453	1.93116	1.69779	6.03435	7.04421	9.58506	2.13607	2.46359	4.06866	9.84218	2.82546	2.81095	3.44154	1.25794	1.14896	8.65065	4.99293	10.6493	3.36938	1.92731	3.63394	1.09571	2.97249	1.6426	1.4663	1.39119	0	2.36536	15.4771	15.0411	30.0442	20.2833	20.1995	10.0017	0.126468
Ehe_001437	94.2836	134.581	49.5896	36.1078	59.917	13.632	87.3158	81.4472	51.1805	22.5681	27.1379	29.3308	200.728	419.131	76.6805	36.503	47.301	19.7211	61.1425	61.595	50.4466	25.6395	25.7058	25.5165	73.5305	125.638	91.0786	53.0151	35.0128	33.1497	190.288	59.0253	79.6413	34.2136	30.3921	41.8769	14.647	56.0726	69.2745	139.003	150.76	172.725	89.5731	26.3053
Ehe_001438	5.00264	2.03006	6.666	1.8601	3.27471	4.84482	2.45359	1.60449	7.3115	2.60601	2.2869	7.14243	8.19761	1.05045	4.44857	2.23101	1.67524	4.8824	5.49843	10.3836	14.7575	2.81059	4.37546	4.5001	3.72714	3.15879	2.67449	3.47467	2.62328	3.43206	5.62465	8.01512	36.4359	5.48503	4.81565	9.95043	9.96179	7.42137	2.38456	4.30301	2.13897	1.75316	2.16903	10.0542
Ehe_001439	0	0	0	0	0	0	0	0	0	0	0	0	0	0	0	0	0	0	0	0	0	0	0	0	0	0	0	0	0	0	0	0	0	0	0	0	0	0	0	0	0	0	0	0
Ehe_001440	12.5873	16.957	15.0886	9.3552	11.6662	9.59464	7.62747	11.8427	43.1469	8.96469	7.72465	11.0649	22.0311	10.7517	13.896	11.9145	11.7267	9.28613	6.37817	5.08583	30.0672	5.16232	7.21951	22.0696	10.3072	11.3615	11.3301	10.2661	8.56581	8.03506	7.52388	4.93646	8.86009	7.44009	8.34713	11.3871	23.0622	11.1638	19.8102	19.7477	13.8664	16.5407	9.55982	10.813
Ehe_001441	89.2406	49.6768	65.8943	114.834	72.2995	82.7419	63.6867	53.7888	119.06	56.8111	65.6595	139.687	73.6646	49.4331	53.8414	99.351	62.2304	91.3296	62.737	82.9979	69.0691	71.9283	67.5461	114.657	56.8274	47.4328	40.9927	90.0256	82.7672	69.0046	46.239	87.0516	77.2023	70.708	70.7365	93.8107	28.8392	33.2376	22.745	33.9631	27.9541	19.9708	33.9012	125.646
Ehe_001442	5.60779	1.01503	2.65739	0	0	0	0.906762	1.22247	4.60354	0.312722	0	0.526901	7.74219	0.803287	4.99891	1.56645	0	0	4.61868	4.73265	1.40548	0.172077	0.218773	0	13.2981	3.87207	0.923915	0	0	0	3.57932	3.7687	2.43901	0	0	0	22.5619	38.7561	34.4232	30.8895	33.1171	30.8709	1.20502	3.41464
Ehe_001443	0	0	0	0	0.102335	0	0	0	0	0	0	0	0	0	0	0	0	0	0	0	0	0	0	0	0.0920281	0.0509483	0	0	0.374754	0	0	0	0	0	0	0	0	0	0	0	0	0	0	0
Ehe_001444	0.0806877	0	0	0	0	0	0	0	0	0	0	0	0	0	0	0	0	0	0	0	0	0	0	0	0	0	0	0	0	0	0	0	0	0	0	0	0	0	0	0	0	0	0	0
Ehe_001445	3.71163	38.9891	4.41397	16.1391	58.382	23.7491	69.2339	0.916854	3.52035	69.0594	60.73	16.3925	2.90332	74.8293	3.39375	15.4746	39.8117	21.7315	1.92445	21.8267	0.903521	26.0984	33.0347	29.873	99.8505	3.36259	20.3748	47.3819	29.3379	36.501	1.46095	16.2956	0.59731	20.5281	27.1282	17.9321	13.1004	93.4332	69.5802	56.8612	64.2427	46.1158	16.4686	12.8997
Ehe_001446	0.282407	0.537369	0	380.281	322.969	500.061	0.800084	0	0	426.657	356.198	352.38	0	0.308957	0	374.192	311.448	361.776	0	0.988911	1.20469	277.274	312.572	368.146	0.322098	0.203793	0.243136	302.454	236.845	318.657	0.219142	0.690043	0.348431	299.722	248.487	332.249	5.00364	3.55211	1.58971	1.69047	0.885089	0.457346	1.36569	135.7
Ehe_001447	88.8371	77.9782	65.3538	67.073	67.848	72.2923	73.9811	41.7933	116.623	71.04	56.766	68.6727	61.4252	53.0788	60.5372	69.1612	70.1631	63.184	66.366	28.8197	61.841	58.7357	60.1625	66.3525	56.6893	68.0159	65.3549	64.7553	72.863	53.5401	33.6748	43.3666	59.1336	60.7155	63.299	60.3943	97.571	137.517	147.415	141.077	134.607	120.739	43.5012	43.6315
Ehe_001448	0.685845	3.40334	1.53138	1.36772	0.818678	0.949965	5.17388	4.66068	10.6513	1.09453	1.0164	0.995257	1.48012	1.29762	2.10963	2.0886	0.837622	1.48387	4.61868	0.706365	12.9003	0.745668	0.328159	0.622354	2.25469	1.88509	1.26431	0.684405	2.08792	1.09018	8.47349	3.60946	5.07713	0.434458	0.214029	0.63853	1.27365	2.02978	0.73371	1.30627	1.69642	2.28673	0.482007	13.0262
Ehe_001449	31.2261	17.7929	45.3108	15.4279	11.4103	18.0968	24.6426	42.3281	42.8309	15.4797	15.6018	10.8893	52.3167	47.7029	33.8458	16.1867	12.6136	14.1685	38.7089	8.33511	60.7367	17.4372	11.7044	13.0216	17.6694	27.1554	29.8571	10.7925	12.581	12.1939	34.1131	13.9601	20.0596	11.9476	15.8381	11.3339	26.1554	31.7153	27.881	30.5053	37.0262	24.5443	20.6058	14.3541
Ehe_001450	109.13	117.326	92.6033	61.6021	48.3532	53.673	94.5166	56.4629	55.3778	60.7201	52.1414	51.4021	75.4863	115.982	91.8148	51.0283	63.7578	64.0934	51.3003	102.211	55.8175	66.766	78.3207	51.5596	135.327	93.592	130.126	84.5504	50.0029	50.3099	60.7024	107.753	59.1336	56.1537	98.0787	57.2017	87.4727	90.7057	194.189	95.1273	119.192	164.187	83.9496	51.9784
Ehe_001451	0.968252	0	1.53138	3.99374	4.65623	4.27484	0.853423	0.152809	0.49646	4.48234	5.23447	4.21521	1.59398	1.48299	1.00895	4.93669	5.075	5.83973	3.18909	7.13429	1.00391	5.33439	7.38359	4.06924	5.65973	4.02491	2.52861	4.94878	4.55059	3.1898	3.65237	8.81132	4.23094	4.39889	8.07959	5.00182	4.0484	2.98124	2.0177	1.30627	2.50775	2.36296	1.76736	5.24842
Ehe_001452	17.5899	3.58246	19.1873	20.3517	22.2578	22.6092	23.6825	10.391	6.86017	22.5681	23.733	21.8371	24.3651	22.0595	19.3536	24.4461	28.4791	29.9167	23.8082	20.4846	21.5339	27.7044	30.4641	30.256	26.8722	25.6779	26.7449	29.0609	27.4641	30.1214	25.3474	20.2767	28.2229	23.6237	34.4051	30.8091	26.2464	21.5664	16.5085	28.6611	19.6932	23.6296	25.6267	20.4246
Ehe_001453	13.8783	14.1507	15.4489	29.4333	27.8862	35.1962	20.4822	14.8989	16.1575	29.917	28.6117	31.1457	15.8829	11.8021	19.7663	31.2815	22.7143	31.4963	18.4747	16.1758	16.5645	36.3657	32.3237	38.3944	12.2397	11.5143	12.7889	27.3236	24.0914	28.3851	15.1208	14.8094	20.8561	26.4476	31.6763	27.244	11.4629	8.3094	6.05311	9.98913	8.48211	7.46999	14.9824	24.0289
Ehe_001455	2.25925	1.67181	1.57642	6.78389	8.18678	2.89739	3.8404	2.97978	1.17345	6.20231	6.91153	3.74685	2.4479	2.53344	1.65101	5.12657	4.77937	5.12173	5.00357	4.16755	2.86115	7.80083	6.23503	9.5268	1.93259	2.80215	1.31293	4.94878	7.92338	4.88564	4.1637	4.51182	2.58834	6.19103	4.49461	2.9266	2.50182	1.07832	0.794853	2.68938	1.77018	0.838469	3.85606	5.37489
Ehe_001456	2.74338	2.98538	3.96356	6.12738	5.78191	9.02466	1.97354	1.91011	2.66283	4.95143	5.13283	5.44464	4.15573	2.96598	4.31098	9.35124	6.20826	7.0364	3.29906	1.83655	4.01565	6.71101	5.30524	9.38318	2.57679	3.82112	1.41019	5.42259	5.62132	5.61243	2.7758	4.24642	3.58386	4.29027	4.28058	6.27888	2.5928	1.64919	1.28399	1.07575	0.59006	1.06714	2.77154	5.12195
Ehe_001457	9.23874	17.554	18.3315	12.2001	24.7138	22.8467	21.6023	19.7124	18.5947	31.0116	28.1543	27.9843	15.3136	14.2738	15.3177	22.5474	23.7983	22.8324	14.8458	12.5027	16.7653	20.8787	17.2284	33.6071	20.3382	13.756	15.4148	25.1651	18.2024	22.0459	8.47349	14.2255	15.4305	16.3465	20.8143	48.3154	25.3821	26.5774	27.0861	25.2802	24.5612	25.0778	20.6058	8.91599
[truncated: 17,796 more rows]
