# Supplementary material for: The genome and sex-dependent responses to temperature in the common yellow butterfly, Eurema hecabe
Source: BMC Biol. 2023 Sep 25;21:200. doi: 10.1186/s12915-023-01703-1 (PMC10521528; doi:10.1186/s12915-023-01703-1)
Supplement: Supplementary file 5 — Additional file 5. Gene ontology and pathway enrichment analyses data. [file 12915_2023_1703_MOESM5_ESM.xlsx]

## Sheet: GO enrichment
comparison	DEG genes	Class	GO_Name	GO_ID	GO_Level	P_value	EnrichmentScore	HitsGenesCountsInSelectedSet	HitsGenesCountsInBackground	AllGenesCountsInSelectedSet	AllGenesCountsInBackground	GenesOfSelectedSetInGOterm	corrected p-value(BH method)
18Cvs30C	Down-regulated at 30C in female's body	Biological process	chitin-based cuticle development	GO:0040003	5	1.46457e-11	14.6897	12	116	50	7100	Ehe_013649,Ehe_013655,Ehe_010442,Ehe_006372,Ehe_007742,Ehe_001880,Ehe_013503,Ehe_009774,Ehe_013641,Ehe_013642,Ehe_013400,Ehe_013633,	1.17093e-08
18Cvs30C	Down-regulated at 30C in female's body	Biological process	cuticle development	GO:0042335	4	8.49809e-12	11.2955	14	176	50	7100	Ehe_013649,Ehe_013655,Ehe_010442,Ehe_006372,Ehe_001366,Ehe_007742,Ehe_001880,Ehe_013503,Ehe_009774,Ehe_013520,Ehe_013641,Ehe_013642,Ehe_013400,Ehe_013633,	1.35884e-08
18Cvs30C	Down-regulated at 30C in female's body	Cellular component	extracellular matrix	GO:0031012	4	2.83136e-10	11.3487	12	157	46	6830	Ehe_013649,Ehe_013655,Ehe_010442,Ehe_006372,Ehe_001366,Ehe_007742,Ehe_013503,Ehe_009774,Ehe_013641,Ehe_013642,Ehe_013400,Ehe_013633,	5.01151e-08
18Cvs30C	Down-regulated at 30C in female's body	Cellular component	external encapsulating structure	GO:0030312	3	7.66167e-10	10.4195	12	171	46	6830	Ehe_013649,Ehe_013655,Ehe_010442,Ehe_006372,Ehe_001366,Ehe_007742,Ehe_013503,Ehe_009774,Ehe_013641,Ehe_013642,Ehe_013400,Ehe_013633,	6.78058e-08
18Cvs30C	Down-regulated at 30C in female's body	Cellular component	obsolete extracellular region part	GO:0044421	0	3.29813e-09	4.65526	19	606	46	6830	Ehe_015271,Ehe_013649,Ehe_005752,Ehe_008866,Ehe_008864,Ehe_012049,Ehe_013655,Ehe_010442,Ehe_006372,Ehe_001366,Ehe_007742,Ehe_001089,Ehe_001880,Ehe_013503,Ehe_009774,Ehe_013641,Ehe_013642,Ehe_013400,Ehe_013633,	1.9459e-07
18Cvs30C	Down-regulated at 30C in female's body	Cellular component	extracellular region	GO:0005576	3	3.08965e-07	3.3441	20	888	46	6830	Ehe_015271,Ehe_013649,Ehe_005752,Ehe_008866,Ehe_008864,Ehe_012049,Ehe_013655,Ehe_001211,Ehe_010442,Ehe_006372,Ehe_001366,Ehe_007742,Ehe_001089,Ehe_001880,Ehe_013503,Ehe_009774,Ehe_013641,Ehe_013642,Ehe_013400,Ehe_013633,	1.36717e-05
18Cvs30C	Down-regulated at 30C in female's body	Molecular function	structural constituent of chitin-based larval cuticle	GO:0008010	5	1.94289e-14	30.8246	11	56	40	6277	Ehe_013649,Ehe_013655,Ehe_010442,Ehe_006372,Ehe_007742,Ehe_013503,Ehe_009774,Ehe_013641,Ehe_013642,Ehe_013400,Ehe_013633,	4.08007e-12
18Cvs30C	Down-regulated at 30C in female's body	Molecular function	structural constituent of chitin-based cuticle	GO:0005214	4	4.35207e-14	28.7696	11	60	40	6277	Ehe_013649,Ehe_013655,Ehe_010442,Ehe_006372,Ehe_007742,Ehe_013503,Ehe_009774,Ehe_013641,Ehe_013642,Ehe_013400,Ehe_013633,	4.56968e-12
18Cvs30C	Down-regulated at 30C in female's body	Molecular function	structural constituent of cuticle	GO:0042302	3	4.35207e-14	28.7696	11	60	40	6277	Ehe_013649,Ehe_013655,Ehe_010442,Ehe_006372,Ehe_007742,Ehe_013503,Ehe_009774,Ehe_013641,Ehe_013642,Ehe_013400,Ehe_013633,	4.56968e-12
18Cvs30C	Down-regulated at 30C in female's body	Molecular function	structural molecule activity	GO:0005198	2	5.18623e-07	5.15158	13	396	40	6277	Ehe_013649,Ehe_013655,Ehe_010442,Ehe_006372,Ehe_001366,Ehe_007742,Ehe_013503,Ehe_012138,Ehe_009774,Ehe_013641,Ehe_013642,Ehe_013400,Ehe_013633,	2.72277e-05
18Cvs30C	Up-regulated at 30C in female's body	Biological process	mitotic sister chromatid segregation	GO:0000070	8	8.00493e-11	12.6767	12	143	47	7100	Ehe_016082,Ehe_002911,Ehe_013301,Ehe_013936,Ehe_010548,Ehe_010947,Ehe_002717,Ehe_006360,Ehe_001884,Ehe_012934,Ehe_005335,Ehe_001499,	1.41767e-07
18Cvs30C	Up-regulated at 30C in female's body	Biological process	nuclear division	GO:0000280	7	2.78802e-10	6.35665	17	404	47	7100	Ehe_016082,Ehe_002911,Ehe_013301,Ehe_013936,Ehe_010548,Ehe_010947,Ehe_007208,Ehe_002717,Ehe_006360,Ehe_015523,Ehe_007987,Ehe_007985,Ehe_001884,Ehe_012934,Ehe_005335,Ehe_001499,Ehe_009662,	2.46879e-07
18Cvs30C	Up-regulated at 30C in female's body	Biological process	sister chromatid segregation	GO:0000819	7	4.29521e-10	10.9865	12	165	47	7100	Ehe_016082,Ehe_002911,Ehe_013301,Ehe_013936,Ehe_010548,Ehe_010947,Ehe_002717,Ehe_006360,Ehe_001884,Ehe_012934,Ehe_005335,Ehe_001499,	2.53561e-07
18Cvs30C	Up-regulated at 30C in female's body	Biological process	organelle fission	GO:0048285	6	8.20609e-10	5.93091	17	433	47	7100	Ehe_016082,Ehe_002911,Ehe_013301,Ehe_013936,Ehe_010548,Ehe_010947,Ehe_007208,Ehe_002717,Ehe_006360,Ehe_015523,Ehe_007987,Ehe_007985,Ehe_001884,Ehe_012934,Ehe_005335,Ehe_001499,Ehe_009662,	3.63324e-07
18Cvs30C	Up-regulated at 30C in female's body	Biological process	mitotic nuclear division	GO:0140014	8	1.91652e-09	8.42845	13	233	47	7100	Ehe_016082,Ehe_002911,Ehe_013301,Ehe_013936,Ehe_010548,Ehe_010947,Ehe_007208,Ehe_002717,Ehe_006360,Ehe_001884,Ehe_012934,Ehe_005335,Ehe_001499,	6.78832e-07
18Cvs30C	Up-regulated at 30C in female's body	Biological process	nuclear chromosome segregation	GO:0098813	4	9.9776e-09	8.35376	12	217	47	7100	Ehe_016082,Ehe_002911,Ehe_013301,Ehe_013936,Ehe_010548,Ehe_010947,Ehe_002717,Ehe_006360,Ehe_001884,Ehe_012934,Ehe_005335,Ehe_001499,	2.94505e-06
18Cvs30C	Up-regulated at 30C in female's body	Biological process	spindle organization	GO:0007051	8	1.2013e-08	9.49544	11	175	47	7100	Ehe_016082,Ehe_002911,Ehe_013301,Ehe_010548,Ehe_007208,Ehe_002717,Ehe_001884,Ehe_012934,Ehe_005335,Ehe_001499,Ehe_009662,	3.0393e-06
18Cvs30C	Up-regulated at 30C in female's body	Biological process	mitotic spindle organization	GO:0007052	9	1.44865e-08	13.4611	9	101	47	7100	Ehe_016082,Ehe_002911,Ehe_013301,Ehe_010548,Ehe_002717,Ehe_001884,Ehe_012934,Ehe_005335,Ehe_001499,	3.20695e-06
18Cvs30C	Up-regulated at 30C in female's body	Biological process	regulation of chromosome segregation	GO:0051983	5	2.04437e-08	12.9483	9	105	47	7100	Ehe_016082,Ehe_002911,Ehe_013301,Ehe_013936,Ehe_002717,Ehe_006360,Ehe_012934,Ehe_005335,Ehe_001499,	4.02286e-06
18Cvs30C	Up-regulated at 30C in female's body	Biological process	regulation of mitotic nuclear division	GO:0007088	8	3.05666e-08	10.207	10	148	47	7100	Ehe_016082,Ehe_002911,Ehe_013301,Ehe_013936,Ehe_007208,Ehe_002717,Ehe_006360,Ehe_012934,Ehe_005335,Ehe_001499,	5.41334e-06
18Cvs30C	Up-regulated at 30C in female's body	Biological process	regulation of sister chromatid segregation	GO:0033045	8	3.62868e-08	15.2976	8	79	47	7100	Ehe_016082,Ehe_013301,Ehe_013936,Ehe_002717,Ehe_006360,Ehe_012934,Ehe_005335,Ehe_001499,	5.84217e-06
18Cvs30C	Up-regulated at 30C in female's body	Biological process	metaphase/anaphase transition of cell cycle	GO:0044784	9	4.90505e-08	19.5823	7	54	47	7100	Ehe_016082,Ehe_013301,Ehe_013936,Ehe_006360,Ehe_012934,Ehe_005335,Ehe_001499,	7.23903e-06
18Cvs30C	Up-regulated at 30C in female's body	Biological process	chromosome segregation	GO:0007059	3	6.61839e-08	7.05356	12	257	47	7100	Ehe_016082,Ehe_002911,Ehe_013301,Ehe_013936,Ehe_010548,Ehe_010947,Ehe_002717,Ehe_006360,Ehe_001884,Ehe_012934,Ehe_005335,Ehe_001499,	9.01629e-06
18Cvs30C	Up-regulated at 30C in female's body	Biological process	anaphase-promoting complex-dependent catabolic process	GO:0031145	11	1.47076e-07	37.766	5	20	47	7100	Ehe_016082,Ehe_002911,Ehe_012934,Ehe_005335,Ehe_009662,	1.86051e-05
18Cvs30C	Up-regulated at 30C in female's body	Biological process	regulation of nuclear division	GO:0051783	7	2.17691e-07	8.30021	10	182	47	7100	Ehe_016082,Ehe_002911,Ehe_013301,Ehe_013936,Ehe_007208,Ehe_002717,Ehe_006360,Ehe_012934,Ehe_005335,Ehe_001499,	2.5702e-05
18Cvs30C	Up-regulated at 30C in female's body	Biological process	regulation of mitotic sister chromatid segregation	GO:0033047	9	2.50495e-07	15.5507	7	68	47	7100	Ehe_013301,Ehe_013936,Ehe_002717,Ehe_006360,Ehe_012934,Ehe_005335,Ehe_001499,	2.77266e-05
18Cvs30C	Up-regulated at 30C in female's body	Biological process	microtubule cytoskeleton organization	GO:0000226	7	3.04837e-07	4.61498	15	491	47	7100	Ehe_016082,Ehe_002911,Ehe_013301,Ehe_010548,Ehe_007208,Ehe_002717,Ehe_007987,Ehe_007985,Ehe_001884,Ehe_012934,Ehe_005335,Ehe_001134,Ehe_001499,Ehe_016196,Ehe_009662,	3.17569e-05
18Cvs30C	Up-regulated at 30C in female's body	Biological process	female meiotic nuclear division	GO:0007143	9	4.10694e-07	14.4856	7	73	47	7100	Ehe_016082,Ehe_002911,Ehe_002717,Ehe_007987,Ehe_007985,Ehe_005335,Ehe_009662,	3.8281e-05
18Cvs30C	Up-regulated at 30C in female's body	Biological process	regulation of mitotic metaphase/anaphase transition	GO:0030071	10	4.05842e-07	20.1418	6	45	47	7100	Ehe_013301,Ehe_013936,Ehe_006360,Ehe_012934,Ehe_005335,Ehe_001499,	3.99304e-05
18Cvs30C	Up-regulated at 30C in female's body	Biological process	regulation of metaphase/anaphase transition of cell cycle	GO:1902099	9	4.64405e-07	19.704	6	46	47	7100	Ehe_013301,Ehe_013936,Ehe_006360,Ehe_012934,Ehe_005335,Ehe_001499,	4.1123e-05
18Cvs30C	Up-regulated at 30C in female's body	Biological process	microtubule cytoskeleton organization involved in mitosis	GO:1902850	8	8.25685e-07	8.44456	9	161	47	7100	Ehe_016082,Ehe_002911,Ehe_013301,Ehe_010548,Ehe_002717,Ehe_001884,Ehe_012934,Ehe_005335,Ehe_001499,	6.96328e-05
18Cvs30C	Up-regulated at 30C in female's body	Biological process	regulation of mitotic sister chromatid separation	GO:0010965	8	9.79717e-07	17.4304	6	52	47	7100	Ehe_013301,Ehe_013936,Ehe_006360,Ehe_012934,Ehe_005335,Ehe_001499,	7.88673e-05
18Cvs30C	Up-regulated at 30C in female's body	Biological process	metaphase/anaphase transition of mitotic cell cycle	GO:0007091	10	9.79717e-07	17.4304	6	52	47	7100	Ehe_013301,Ehe_013936,Ehe_006360,Ehe_012934,Ehe_005335,Ehe_001499,	7.88673e-05
18Cvs30C	Up-regulated at 30C in female's body	Biological process	regulation of chromosome separation	GO:1905818	7	1.23059e-06	16.7849	6	54	47	7100	Ehe_013301,Ehe_013936,Ehe_006360,Ehe_012934,Ehe_005335,Ehe_001499,	8.71752e-05
18Cvs30C	Up-regulated at 30C in female's body	Biological process	regulation of chromosome organization	GO:0033044	7	1.44774e-06	5.93465	11	280	47	7100	Ehe_016082,Ehe_002911,Ehe_013301,Ehe_013936,Ehe_002265,Ehe_007208,Ehe_002717,Ehe_006360,Ehe_012934,Ehe_005335,Ehe_001499,	9.86131e-05
18Cvs30C	Up-regulated at 30C in female's body	Biological process	mitotic sister chromatid separation	GO:0051306	5	1.89058e-06	15.6273	6	58	47	7100	Ehe_013301,Ehe_013936,Ehe_006360,Ehe_012934,Ehe_005335,Ehe_001499,	0.000124008
18Cvs30C	Up-regulated at 30C in female's body	Biological process	cell cycle process	GO:0022402	3	2.55383e-06	3.0929	19	928	47	7100	Ehe_016082,Ehe_002911,Ehe_013301,Ehe_013936,Ehe_010548,Ehe_010947,Ehe_002265,Ehe_007208,Ehe_002717,Ehe_006360,Ehe_015523,Ehe_007987,Ehe_007985,Ehe_001884,Ehe_012934,Ehe_005335,Ehe_001499,Ehe_016196,Ehe_009662,	0.000161529
18Cvs30C	Up-regulated at 30C in female's body	Biological process	mitotic cell cycle process	GO:1903047	4	3.11433e-06	3.84713	15	589	47	7100	Ehe_016082,Ehe_002911,Ehe_013301,Ehe_013936,Ehe_010548,Ehe_010947,Ehe_002265,Ehe_007208,Ehe_002717,Ehe_006360,Ehe_001884,Ehe_012934,Ehe_005335,Ehe_001499,Ehe_009662,	0.000190189
18Cvs30C	Up-regulated at 30C in female's body	Biological process	cytoskeleton organization	GO:0007010	6	6.58718e-06	3.04837	18	892	47	7100	Ehe_016082,Ehe_002911,Ehe_013301,Ehe_010548,Ehe_010947,Ehe_007208,Ehe_002717,Ehe_006360,Ehe_015523,Ehe_007987,Ehe_007985,Ehe_001884,Ehe_012934,Ehe_005335,Ehe_001134,Ehe_001499,Ehe_016196,Ehe_009662,	0.000376319
18Cvs30C	Up-regulated at 30C in female's body	Biological process	negative regulation of mitotic nuclear division	GO:0045839	9	7.23832e-06	17.9838	5	42	47	7100	Ehe_013301,Ehe_007208,Ehe_006360,Ehe_012934,Ehe_005335,	0.000400596
18Cvs30C	Up-regulated at 30C in female's body	Biological process	spindle assembly	GO:0051225	9	8.46132e-06	9.27585	7	114	47	7100	Ehe_016082,Ehe_002911,Ehe_013301,Ehe_007208,Ehe_002717,Ehe_005335,Ehe_009662,	0.000454091
18Cvs30C	Up-regulated at 30C in female's body	Biological process	mitotic cell cycle	GO:0000278	4	1.00005e-05	3.29294	16	734	47	7100	Ehe_016082,Ehe_002911,Ehe_010263,Ehe_013301,Ehe_013936,Ehe_010548,Ehe_010947,Ehe_002265,Ehe_007208,Ehe_002717,Ehe_006360,Ehe_001884,Ehe_012934,Ehe_005335,Ehe_001499,Ehe_009662,	0.000520908
18Cvs30C	Up-regulated at 30C in female's body	Biological process	microtubule-based process	GO:0007017	3	1.13399e-05	3.46477	15	654	47	7100	Ehe_016082,Ehe_002911,Ehe_013301,Ehe_010548,Ehe_007208,Ehe_002717,Ehe_007987,Ehe_007985,Ehe_001884,Ehe_012934,Ehe_005335,Ehe_001134,Ehe_001499,Ehe_016196,Ehe_009662,	0.000542782
18Cvs30C	Up-regulated at 30C in female's body	Biological process	cell cycle	GO:0007049	3	1.11388e-05	2.68558	20	1125	47	7100	Ehe_016082,Ehe_002911,Ehe_010263,Ehe_013301,Ehe_013936,Ehe_010548,Ehe_010947,Ehe_002265,Ehe_007208,Ehe_002717,Ehe_006360,Ehe_015523,Ehe_007987,Ehe_007985,Ehe_001884,Ehe_012934,Ehe_005335,Ehe_001499,Ehe_016196,Ehe_009662,	0.000563623
18Cvs30C	Up-regulated at 30C in female's body	Biological process	chromosome localization	GO:0050000	5	1.41444e-05	15.7358	5	48	47	7100	Ehe_010947,Ehe_002717,Ehe_012934,Ehe_005335,Ehe_001499,	0.000642302
18Cvs30C	Up-regulated at 30C in female's body	Biological process	chromosome separation	GO:0051304	4	1.45164e-05	11.0535	6	82	47	7100	Ehe_013301,Ehe_013936,Ehe_006360,Ehe_012934,Ehe_005335,Ehe_001499,	0.000642714
18Cvs30C	Up-regulated at 30C in female's body	Biological process	chromosome organization	GO:0051276	6	1.96853e-05	3.12277	16	774	47	7100	Ehe_016082,Ehe_002911,Ehe_010263,Ehe_013301,Ehe_013936,Ehe_010548,Ehe_010947,Ehe_002265,Ehe_007208,Ehe_002717,Ehe_006360,Ehe_001489,Ehe_001884,Ehe_012934,Ehe_005335,Ehe_001499,	0.000830062
18Cvs30C	Up-regulated at 30C in female's body	Biological process	mitotic spindle assembly	GO:0090307	10	2.10486e-05	14.5254	5	52	47	7100	Ehe_016082,Ehe_002911,Ehe_013301,Ehe_002717,Ehe_005335,	0.000866908
18Cvs30C	Up-regulated at 30C in female's body	Biological process	negative regulation of nuclear division	GO:0051784	8	2.77596e-05	13.7331	5	55	47	7100	Ehe_013301,Ehe_007208,Ehe_006360,Ehe_012934,Ehe_005335,	0.00109249
18Cvs30C	Up-regulated at 30C in female's body	Biological process	regulation of mitotic cell cycle phase transition	GO:1901990	8	3.34038e-05	5.37381	9	253	47	7100	Ehe_016082,Ehe_002911,Ehe_013301,Ehe_013936,Ehe_007208,Ehe_006360,Ehe_012934,Ehe_005335,Ehe_001499,	0.00128605
18Cvs30C	Up-regulated at 30C in female's body	Biological process	cytoskeleton-dependent cytokinesis	GO:0061640	5	5.05685e-05	7.04965	7	150	47	7100	Ehe_016082,Ehe_002911,Ehe_010548,Ehe_015523,Ehe_001884,Ehe_012934,Ehe_005335,	0.00165846
18Cvs30C	Up-regulated at 30C in female's body	Biological process	chromosome condensation	GO:0030261	9	4.98824e-05	12.1826	5	62	47	7100	Ehe_002911,Ehe_010263,Ehe_010947,Ehe_001884,Ehe_012934,	0.00166682
18Cvs30C	Up-regulated at 30C in female's body	Biological process	meiotic cell cycle process	GO:1903046	4	6.0677e-05	4.98013	9	273	47	7100	Ehe_016082,Ehe_002911,Ehe_002717,Ehe_015523,Ehe_007987,Ehe_007985,Ehe_005335,Ehe_016196,Ehe_009662,	0.00182134
18Cvs30C	Up-regulated at 30C in female's body	Biological process	mitotic cell cycle phase transition	GO:0044772	5	6.34051e-05	4.40419	10	343	47	7100	Ehe_016082,Ehe_002911,Ehe_013301,Ehe_013936,Ehe_007208,Ehe_006360,Ehe_012934,Ehe_005335,Ehe_001499,Ehe_009662,	0.00187151
18Cvs30C	Up-regulated at 30C in female's body	Biological process	regulation of cell cycle process	GO:0010564	6	7.69833e-05	3.58964	12	505	47	7100	Ehe_016082,Ehe_002911,Ehe_013301,Ehe_013936,Ehe_010548,Ehe_007208,Ehe_002717,Ehe_006360,Ehe_001884,Ehe_012934,Ehe_005335,Ehe_001499,	0.00219899
18Cvs30C	Up-regulated at 30C in female's body	Biological process	meiotic nuclear division	GO:0140013	8	0.000109836	5.27734	8	229	47	7100	Ehe_016082,Ehe_002911,Ehe_002717,Ehe_015523,Ehe_007987,Ehe_007985,Ehe_005335,Ehe_009662,	0.00290328
18Cvs30C	Up-regulated at 30C in female's body	Biological process	cytokinesis	GO:0000910	4	0.000143955	5.97428	7	177	47	7100	Ehe_016082,Ehe_002911,Ehe_010548,Ehe_015523,Ehe_001884,Ehe_012934,Ehe_005335,	0.00359076
18Cvs30C	Up-regulated at 30C in female's body	Biological process	mitotic cell cycle checkpoint signaling	GO:0007093	10	0.000143675	7.36897	6	123	47	7100	Ehe_002911,Ehe_013301,Ehe_007208,Ehe_006360,Ehe_012934,Ehe_005335,	0.00363498
18Cvs30C	Up-regulated at 30C in female's body	Biological process	regulation of mitotic cell cycle	GO:0007346	6	0.000151641	3.62027	11	459	47	7100	Ehe_016082,Ehe_002911,Ehe_013301,Ehe_013936,Ehe_007208,Ehe_002717,Ehe_006360,Ehe_012934,Ehe_005335,Ehe_001499,Ehe_009662,	0.00367884
18Cvs30C	Up-regulated at 30C in female's body	Biological process	meiotic cell cycle	GO:0051321	4	0.00014977	4.42858	9	307	47	7100	Ehe_016082,Ehe_002911,Ehe_002717,Ehe_015523,Ehe_007987,Ehe_007985,Ehe_005335,Ehe_016196,Ehe_009662,	0.00368392
18Cvs30C	Up-regulated at 30C in female's body	Biological process	regulation of cell cycle phase transition	GO:1901987	7	0.000169307	4.35761	9	312	47	7100	Ehe_016082,Ehe_002911,Ehe_013301,Ehe_013936,Ehe_007208,Ehe_006360,Ehe_012934,Ehe_005335,Ehe_001499,	0.00405193
18Cvs30C	Up-regulated at 30C in female's body	Biological process	negative regulation of mitotic cell cycle phase transition	GO:1901991	9	0.000203064	6.91895	6	131	47	7100	Ehe_002911,Ehe_013301,Ehe_007208,Ehe_006360,Ehe_012934,Ehe_005335,	0.00461059
18Cvs30C	Up-regulated at 30C in female's body	Biological process	cell cycle phase transition	GO:0044770	4	0.000227373	3.7766	10	400	47	7100	Ehe_016082,Ehe_002911,Ehe_013301,Ehe_013936,Ehe_007208,Ehe_006360,Ehe_012934,Ehe_005335,Ehe_001499,Ehe_009662,	0.00491071
18Cvs30C	Up-regulated at 30C in female's body	Biological process	regulation of cell cycle	GO:0051726	5	0.000226968	2.8274	14	748	47	7100	Ehe_016082,Ehe_002911,Ehe_013301,Ehe_013936,Ehe_010548,Ehe_007208,Ehe_002717,Ehe_006360,Ehe_001884,Ehe_012934,Ehe_005335,Ehe_001499,Ehe_016196,Ehe_009662,	0.00496247
18Cvs30C	Up-regulated at 30C in female's body	Biological process	mitotic cytokinesis	GO:0000281	6	0.000265621	8.58317	5	88	47	7100	Ehe_002911,Ehe_010548,Ehe_001884,Ehe_012934,Ehe_005335,	0.00566764
18Cvs30C	Up-regulated at 30C in female's body	Biological process	female gamete generation	GO:0007292	5	0.000392145	2.8379	13	692	47	7100	Ehe_016082,Ehe_002911,Ehe_010947,Ehe_002717,Ehe_015523,Ehe_007987,Ehe_006811,Ehe_007985,Ehe_001884,Ehe_010998,Ehe_012934,Ehe_005335,Ehe_009662,	0.00798263
18Cvs30C	Up-regulated at 30C in female's body	Biological process	negative regulation of organelle organization	GO:0010639	7	0.000405239	4.36285	8	277	47	7100	Ehe_013301,Ehe_015324,Ehe_002265,Ehe_007208,Ehe_002717,Ehe_006360,Ehe_012934,Ehe_005335,	0.00815544
18Cvs30C	Up-regulated at 30C in female's body	Biological process	organelle assembly	GO:0070925	6	0.000563314	2.90507	12	624	47	7100	Ehe_016082,Ehe_002911,Ehe_013301,Ehe_015324,Ehe_006620,Ehe_007208,Ehe_002717,Ehe_006401,Ehe_005335,Ehe_001134,Ehe_001499,Ehe_009662,	0.0105014
18Cvs30C	Up-regulated at 30C in female's body	Biological process	cell cycle checkpoint signaling	GO:0000075	9	0.000557645	5.7366	6	158	47	7100	Ehe_002911,Ehe_013301,Ehe_007208,Ehe_006360,Ehe_012934,Ehe_005335,	0.0105063
18Cvs30C	Up-regulated at 30C in female's body	Biological process	xenobiotic catabolic process	GO:0042178	5	0.000628751	7.12565	5	106	47	7100	Ehe_005140,Ehe_002553,Ehe_002552,Ehe_002551,Ehe_008960,	0.0113624
18Cvs30C	Up-regulated at 30C in female's body	Biological process	negative regulation of chromosome organization	GO:2001251	8	0.000628751	7.12565	5	106	47	7100	Ehe_013301,Ehe_002265,Ehe_006360,Ehe_012934,Ehe_005335,	0.0113624
18Cvs30C	Up-regulated at 30C in female's body	Biological process	non-membrane-bounded organelle assembly	GO:0140694	7	0.000855428	3.89842	8	310	47	7100	Ehe_016082,Ehe_002911,Ehe_013301,Ehe_007208,Ehe_002717,Ehe_005335,Ehe_001499,Ehe_009662,	0.0147084
18Cvs30C	Up-regulated at 30C in female's body	Biological process	regulation of organelle organization	GO:0033043	6	0.000966524	2.45632	14	861	47	7100	Ehe_016082,Ehe_002911,Ehe_013301,Ehe_015324,Ehe_013936,Ehe_010947,Ehe_006620,Ehe_002265,Ehe_007208,Ehe_002717,Ehe_006360,Ehe_012934,Ehe_005335,Ehe_001499,	0.0161483
18Cvs30C	Up-regulated at 30C in female's body	Biological process	cell division	GO:0051301	3	0.00105127	3.39894	9	400	47	7100	Ehe_016082,Ehe_002911,Ehe_013301,Ehe_010548,Ehe_015523,Ehe_001884,Ehe_012934,Ehe_005335,Ehe_001499,	0.0174
18Cvs30C	Up-regulated at 30C in female's body	Biological process	negative regulation of mitotic cell cycle	GO:0045930	7	0.00113808	5.00764	6	181	47	7100	Ehe_002911,Ehe_013301,Ehe_007208,Ehe_006360,Ehe_012934,Ehe_005335,	0.0184913
18Cvs30C	Up-regulated at 30C in female's body	Biological process	sexual reproduction	GO:0019953	4	0.00119026	2.13119	17	1205	47	7100	Ehe_016082,Ehe_002911,Ehe_010263,Ehe_013301,Ehe_010947,Ehe_006620,Ehe_002717,Ehe_015523,Ehe_007987,Ehe_008714,Ehe_006811,Ehe_007985,Ehe_001884,Ehe_010998,Ehe_012934,Ehe_005335,Ehe_009662,	0.018821
18Cvs30C	Up-regulated at 30C in female's body	Biological process	negative regulation of cell cycle process	GO:0010948	7	0.00124616	4.17963	7	253	47	7100	Ehe_002911,Ehe_013301,Ehe_007208,Ehe_002717,Ehe_006360,Ehe_012934,Ehe_005335,	0.0195305
18Cvs30C	Up-regulated at 30C in female's body	Biological process	negative regulation of cell cycle phase transition	GO:1901988	8	0.0013103	4.87303	6	186	47	7100	Ehe_002911,Ehe_013301,Ehe_007208,Ehe_006360,Ehe_012934,Ehe_005335,	0.0203557
18Cvs30C	Up-regulated at 30C in female's body	Biological process	cellular process involved in reproduction in multicellular organism	GO:0022412	3	0.00187459	2.2963	14	921	47	7100	Ehe_016082,Ehe_002911,Ehe_013301,Ehe_010947,Ehe_002717,Ehe_015523,Ehe_007987,Ehe_006811,Ehe_007985,Ehe_001884,Ehe_010998,Ehe_012934,Ehe_005335,Ehe_009662,	0.0265592
18Cvs30C	Up-regulated at 30C in female's body	Biological process	regulation of cell division	GO:0051302	5	0.00192634	5.55382	5	136	47	7100	Ehe_002911,Ehe_010548,Ehe_001884,Ehe_005335,Ehe_001499,	0.0270758
18Cvs30C	Up-regulated at 30C in female's body	Biological process	nucleus organization	GO:0006997	6	0.00186468	5.59496	5	135	47	7100	Ehe_010263,Ehe_010947,Ehe_007208,Ehe_012934,Ehe_005335,	0.0277508
18Cvs30C	Up-regulated at 30C in female's body	Biological process	regulation of organelle assembly	GO:1902115	7	0.00212033	5.43395	5	139	47	7100	Ehe_013301,Ehe_015324,Ehe_006620,Ehe_002717,Ehe_005335,	0.0284478
18Cvs30C	Up-regulated at 30C in female's body	Biological process	multi-organism reproductive process	GO:0044703	3	0.00214181	2.02371	17	1269	47	7100	Ehe_016082,Ehe_002911,Ehe_010263,Ehe_013301,Ehe_010947,Ehe_006620,Ehe_002717,Ehe_015523,Ehe_007987,Ehe_008714,Ehe_006811,Ehe_007985,Ehe_001884,Ehe_010998,Ehe_012934,Ehe_005335,Ehe_009662,	0.0285198
18Cvs30C	Up-regulated at 30C in female's body	Biological process	signal transduction in response to DNA damage	GO:0042770	7	0.00262823	5.17342	5	146	47	7100	Ehe_002911,Ehe_007208,Ehe_001489,Ehe_012934,Ehe_005335,	0.034225
18Cvs30C	Up-regulated at 30C in female's body	Biological process	gamete generation	GO:0007276	4	0.00265324	2.12766	15	1065	47	7100	Ehe_016082,Ehe_002911,Ehe_013301,Ehe_010947,Ehe_006620,Ehe_002717,Ehe_015523,Ehe_007987,Ehe_006811,Ehe_007985,Ehe_001884,Ehe_010998,Ehe_012934,Ehe_005335,Ehe_009662,	0.0342984
18Cvs30C	Up-regulated at 30C in female's body	Biological process	regulation of microtubule cytoskeleton organization	GO:0070507	8	0.00278834	5.10351	5	148	47	7100	Ehe_002911,Ehe_013301,Ehe_007208,Ehe_002717,Ehe_005335,	0.0350223
18Cvs30C	Up-regulated at 30C in female's body	Biological process	organelle organization	GO:0006996	5	0.00331542	1.61049	25	2345	47	7100	Ehe_016082,Ehe_002911,Ehe_010263,Ehe_013301,Ehe_015324,Ehe_013936,Ehe_010548,Ehe_010947,Ehe_006620,Ehe_002265,Ehe_007208,Ehe_002717,Ehe_006360,Ehe_006401,Ehe_015523,Ehe_007987,Ehe_007985,Ehe_001489,Ehe_001884,Ehe_012934,Ehe_005335,Ehe_001134,Ehe_001499,Ehe_016196,Ehe_009662,	0.0399429
18Cvs30C	Up-regulated at 30C in female's body	Biological process	organelle localization	GO:0051640	4	0.00339972	2.8683	9	474	47	7100	Ehe_002911,Ehe_010947,Ehe_002717,Ehe_001128,Ehe_012934,Ehe_005335,Ehe_001499,Ehe_016196,Ehe_010094,	0.0406818
18Cvs30C	Up-regulated at 30C in female's body	Biological process	oocyte differentiation	GO:0009994	5	0.0035841	3.99288	6	227	47	7100	Ehe_016082,Ehe_002911,Ehe_010947,Ehe_006811,Ehe_012934,Ehe_005335,	0.0426003
18Cvs30C	Up-regulated at 30C in female's body	Biological process	peptidyl-serine phosphorylation	GO:0018105	10	0.00379837	4.75043	5	159	47	7100	Ehe_002911,Ehe_007208,Ehe_001884,Ehe_012934,Ehe_005335,	0.0439668
18Cvs30C	Up-regulated at 30C in female's body	Biological process	negative regulation of cellular component organization	GO:0051129	6	0.00396322	2.80325	9	485	47	7100	Ehe_013301,Ehe_015324,Ehe_002265,Ehe_007208,Ehe_002717,Ehe_006360,Ehe_006242,Ehe_012934,Ehe_005335,	0.045283
18Cvs30C	Up-regulated at 30C in female's body	Biological process	DNA conformation change	GO:0071103	7	0.00399017	3.90682	6	232	47	7100	Ehe_002911,Ehe_010263,Ehe_010947,Ehe_002265,Ehe_001884,Ehe_012934,	0.0452986
18Cvs30C	Up-regulated at 30C in female's body	Cellular component	kinetochore	GO:0000776	6	7.19872e-09	18.6612	8	61	48	6830	Ehe_016082,Ehe_002911,Ehe_013301,Ehe_013936,Ehe_010947,Ehe_001884,Ehe_012934,Ehe_005335,	8.56648e-07
18Cvs30C	Up-regulated at 30C in female's body	Cellular component	condensed chromosome, centromeric region	GO:0000779	5	1.3677e-08	17.2475	8	66	48	6830	Ehe_016082,Ehe_002911,Ehe_013301,Ehe_013936,Ehe_010947,Ehe_001884,Ehe_012934,Ehe_005335,	1.08504e-06
18Cvs30C	Up-regulated at 30C in female's body	Cellular component	polymeric cytoskeletal fiber	GO:0099513	6	4.67704e-09	8.93979	12	191	48	6830	Ehe_002911,Ehe_013301,Ehe_015324,Ehe_013936,Ehe_010548,Ehe_006620,Ehe_002717,Ehe_014422,Ehe_006360,Ehe_001884,Ehe_005335,Ehe_001499,	1.11314e-06
18Cvs30C	Up-regulated at 30C in female's body	Cellular component	microtubule	GO:0005874	7	2.41567e-08	10.4626	10	136	48	6830	Ehe_002911,Ehe_013301,Ehe_013936,Ehe_010548,Ehe_002717,Ehe_014422,Ehe_006360,Ehe_001884,Ehe_005335,Ehe_001499,	1.43732e-06
18Cvs30C	Up-regulated at 30C in female's body	Cellular component	spindle microtubule	GO:0005876	8	3.18394e-08	20.7509	7	48	48	6830	Ehe_002911,Ehe_013301,Ehe_010548,Ehe_002717,Ehe_001884,Ehe_005335,Ehe_001499,	1.51556e-06
18Cvs30C	Up-regulated at 30C in female's body	Cellular component	microtubule cytoskeleton	GO:0015630	7	4.84226e-08	4.24751	18	603	48	6830	Ehe_016082,Ehe_002911,Ehe_013301,Ehe_015324,Ehe_013936,Ehe_010548,Ehe_007208,Ehe_002717,Ehe_014422,Ehe_006360,Ehe_008714,Ehe_001884,Ehe_012934,Ehe_005335,Ehe_001134,Ehe_007918,Ehe_001499,Ehe_016196,	1.64637e-06
18Cvs30C	Up-regulated at 30C in female's body	Cellular component	spindle	GO:0005819	6	4.51332e-08	8.3701	11	187	48	6830	Ehe_016082,Ehe_002911,Ehe_013301,Ehe_010548,Ehe_002717,Ehe_001884,Ehe_012934,Ehe_005335,Ehe_007918,Ehe_001499,Ehe_016196,	1.79028e-06
18Cvs30C	Up-regulated at 30C in female's body	Cellular component	obsolete cytoskeletal part	GO:0044430	0	1.61259e-07	3.70348	19	730	48	6830	Ehe_016082,Ehe_002911,Ehe_013301,Ehe_015324,Ehe_013936,Ehe_010548,Ehe_006620,Ehe_007208,Ehe_002717,Ehe_014422,Ehe_006360,Ehe_008714,Ehe_001884,Ehe_012934,Ehe_005335,Ehe_001134,Ehe_007918,Ehe_001499,Ehe_016196,	4.79745e-06
18Cvs30C	Up-regulated at 30C in female's body	Cellular component	chromosome, centromeric region	GO:0000775	4	2.48571e-07	11.9825	8	95	48	6830	Ehe_016082,Ehe_002911,Ehe_013301,Ehe_013936,Ehe_010947,Ehe_001884,Ehe_012934,Ehe_005335,	6.57332e-06
18Cvs30C	Up-regulated at 30C in female's body	Cellular component	condensed chromosome	GO:0000793	7	4.46234e-07	9.08245	9	141	48	6830	Ehe_016082,Ehe_002911,Ehe_013301,Ehe_013936,Ehe_010947,Ehe_007208,Ehe_001884,Ehe_012934,Ehe_005335,	9.65488e-06
18Cvs30C	Up-regulated at 30C in female's body	Cellular component	spindle pole	GO:0000922	3	5.09276e-07	14.0288	7	71	48	6830	Ehe_002911,Ehe_013301,Ehe_002717,Ehe_001884,Ehe_012934,Ehe_005335,Ehe_001499,	1.01006e-05
18Cvs30C	Up-regulated at 30C in female's body	Cellular component	supramolecular complex	GO:0099080	3	6.22291e-07	4.07275	16	559	48	6830	Ehe_016082,Ehe_002911,Ehe_013301,Ehe_015324,Ehe_013936,Ehe_010548,Ehe_010947,Ehe_006620,Ehe_002717,Ehe_014422,Ehe_006360,Ehe_001489,Ehe_001884,Ehe_012934,Ehe_005335,Ehe_001499,	1.13927e-05
18Cvs30C	Up-regulated at 30C in female's body	Cellular component	cytoskeleton	GO:0005856	6	7.12936e-07	3.20477	20	888	48	6830	Ehe_016082,Ehe_002911,Ehe_013301,Ehe_015324,Ehe_013936,Ehe_010548,Ehe_006620,Ehe_007208,Ehe_002717,Ehe_014422,Ehe_006360,Ehe_008714,Ehe_001128,Ehe_001884,Ehe_012934,Ehe_005335,Ehe_001134,Ehe_007918,Ehe_001499,Ehe_016196,	1.21199e-05
18Cvs30C	Up-regulated at 30C in female's body	Cellular component	mitotic spindle	GO:0072686	7	8.15351e-07	13.1058	7	76	48	6830	Ehe_002911,Ehe_013301,Ehe_002717,Ehe_005335,Ehe_007918,Ehe_001499,Ehe_016196,	1.29369e-05
18Cvs30C	Up-regulated at 30C in female's body	Cellular component	centrosome	GO:0005813	4	2.21009e-06	5.69167	11	275	48	6830	Ehe_016082,Ehe_002911,Ehe_015324,Ehe_007208,Ehe_002717,Ehe_008714,Ehe_001884,Ehe_012934,Ehe_005335,Ehe_001499,Ehe_016196,	3.28751e-05
18Cvs30C	Up-regulated at 30C in female's body	Cellular component	microtubule organizing center	GO:0005815	3	3.54903e-06	4.87857	12	350	48	6830	Ehe_016082,Ehe_002911,Ehe_015324,Ehe_007208,Ehe_002717,Ehe_008714,Ehe_001884,Ehe_012934,Ehe_005335,Ehe_001134,Ehe_001499,Ehe_016196,	4.96865e-05
18Cvs30C	Up-regulated at 30C in female's body	Cellular component	spindle midzone	GO:0051233	3	5.09979e-06	19.2286	5	37	48	6830	Ehe_002911,Ehe_010548,Ehe_001884,Ehe_012934,Ehe_005335,	6.74305e-05
18Cvs30C	Up-regulated at 30C in female's body	Cellular component	chromosomal region	GO:0098687	3	5.90427e-06	6.66992	9	192	48	6830	Ehe_016082,Ehe_002911,Ehe_013301,Ehe_013936,Ehe_010947,Ehe_002265,Ehe_001884,Ehe_012934,Ehe_005335,	7.39587e-05
18Cvs30C	Up-regulated at 30C in female's body	Cellular component	supramolecular fiber	GO:0099512	5	9.74719e-06	4.42358	12	386	48	6830	Ehe_002911,Ehe_013301,Ehe_015324,Ehe_013936,Ehe_010548,Ehe_006620,Ehe_002717,Ehe_014422,Ehe_006360,Ehe_001884,Ehe_005335,Ehe_001499,	0.000115992
18Cvs30C	Up-regulated at 30C in female's body	Cellular component	supramolecular polymer	GO:0099081	4	9.74719e-06	4.42358	12	386	48	6830	Ehe_002911,Ehe_013301,Ehe_015324,Ehe_013936,Ehe_010548,Ehe_006620,Ehe_002717,Ehe_014422,Ehe_006360,Ehe_001884,Ehe_005335,Ehe_001499,	0.000115992
18Cvs30C	Up-regulated at 30C in female's body	Cellular component	condensed nuclear chromosome	GO:0000794	8	9.65056e-05	10.6188	5	67	48	6830	Ehe_002911,Ehe_007208,Ehe_001884,Ehe_012934,Ehe_005335,	0.000998623
18Cvs30C	Up-regulated at 30C in female's body	Cellular component	midbody	GO:0030496	3	9.23671e-05	7.97897	6	107	48	6830	Ehe_002911,Ehe_010548,Ehe_002717,Ehe_015523,Ehe_001884,Ehe_005335,	0.000999244
18Cvs30C	Up-regulated at 30C in female's body	Cellular component	nuclear envelope	GO:0005635	5	0.000981726	3.81991	8	298	48	6830	Ehe_010263,Ehe_015600,Ehe_013301,Ehe_010947,Ehe_006620,Ehe_008714,Ehe_005335,Ehe_016196,	0.00865373
18Cvs30C	Up-regulated at 30C in female's body	Cellular component	obsolete chromosomal part	GO:0044427	0	0.00154208	2.96441	10	480	48	6830	Ehe_016082,Ehe_002911,Ehe_013301,Ehe_013936,Ehe_010947,Ehe_002265,Ehe_007208,Ehe_001884,Ehe_012934,Ehe_005335,	0.0131077
18Cvs30C	Up-regulated at 30C in female's body	Cellular component	chromosome	GO:0005694	6	0.00555739	2.48762	10	572	48	6830	Ehe_016082,Ehe_002911,Ehe_013301,Ehe_013936,Ehe_010947,Ehe_002265,Ehe_007208,Ehe_001884,Ehe_012934,Ehe_005335,	0.0389018
18Cvs30C	Up-regulated at 30C in female's body	Cellular component	non-membrane-bounded organelle	GO:0043228	4	0.00575556	1.61376	23	2028	48	6830	Ehe_016082,Ehe_002911,Ehe_013301,Ehe_015324,Ehe_013936,Ehe_010548,Ehe_010947,Ehe_006620,Ehe_002265,Ehe_007208,Ehe_002717,Ehe_014422,Ehe_006360,Ehe_008714,Ehe_001128,Ehe_001489,Ehe_001884,Ehe_012934,Ehe_005335,Ehe_001134,Ehe_007918,Ehe_001499,Ehe_016196,	0.0391378
18Cvs30C	Up-regulated at 30C in female's body	Cellular component	intracellular non-membrane-bounded organelle	GO:0043232	5	0.00575556	1.61376	23	2028	48	6830	Ehe_016082,Ehe_002911,Ehe_013301,Ehe_015324,Ehe_013936,Ehe_010548,Ehe_010947,Ehe_006620,Ehe_002265,Ehe_007208,Ehe_002717,Ehe_014422,Ehe_006360,Ehe_008714,Ehe_001128,Ehe_001489,Ehe_001884,Ehe_012934,Ehe_005335,Ehe_001134,Ehe_007918,Ehe_001499,Ehe_016196,	0.0391378
18Cvs30C	Up-regulated at 30C in female's head	Biological process	regulation of gene silencing by RNA	GO:0060966	7	3.39944e-06	20.7481	5	59	29	7100	Ehe_012953,Ehe_012955,Ehe_012954,Ehe_001155,Ehe_013218,	0.00112182
18Cvs30C	Up-regulated at 30C in female's head	Biological process	obsolete regulation of gene silencing	GO:0060968	0	4.55201e-05	12.2414	5	100	29	7100	Ehe_012953,Ehe_012955,Ehe_012954,Ehe_001155,Ehe_013218,	0.00563311
18Cvs30C	Up-regulated at 30C in female's head	Biological process	gene silencing by RNA	GO:0031047	8	7.84002e-05	10.9298	5	112	29	7100	Ehe_012953,Ehe_012955,Ehe_012954,Ehe_001155,Ehe_013218,	0.00862402
18Cvs30C	Up-regulated at 30C in female's head	Biological process	alpha-amino acid metabolic process	GO:1901605	8	0.00037227	7.84704	5	156	29	7100	Ehe_016515,Ehe_013218,Ehe_011168,Ehe_004525,Ehe_015066,	0.0263248
18Cvs30C	Up-regulated at 30C in male's body	Biological process	learning or memory	GO:0007611	6	7.02012e-05	4.3644	10	332	49	7100	Ehe_015824,Ehe_002375,Ehe_000640,Ehe_000806,Ehe_004621,Ehe_011798,Ehe_011799,Ehe_010867,Ehe_000839,Ehe_002901,	0.0337106
18Cvs30C	Up-regulated at 30C in male's body	Biological process	behavior	GO:0007610	2	0.000120106	2.59018	17	951	49	7100	Ehe_015824,Ehe_014354,Ehe_002375,Ehe_000640,Ehe_000806,Ehe_008776,Ehe_004621,Ehe_006884,Ehe_000825,Ehe_011798,Ehe_011799,Ehe_010867,Ehe_000839,Ehe_007590,Ehe_007914,Ehe_002901,Ehe_012425,	0.0360468
18Cvs30C	Up-regulated at 30C in male's body	Biological process	cognition	GO:0050890	5	9.69061e-05	4.19994	10	345	49	7100	Ehe_015824,Ehe_002375,Ehe_000640,Ehe_000806,Ehe_004621,Ehe_011798,Ehe_011799,Ehe_010867,Ehe_000839,Ehe_002901,	0.0387786
18Cvs30C	Up-regulated at 30C in male's body	Biological process	positive regulation of cellular component biogenesis	GO:0044089	6	0.000114571	4.11642	10	352	49	7100	Ehe_013771,Ehe_012327,Ehe_002375,Ehe_000888,Ehe_000806,Ehe_008776,Ehe_009196,Ehe_000825,Ehe_015118,Ehe_010867,	0.0392977
18Cvs30C	Up-regulated at 30C in male's body	Biological process	regulation of developmental process	GO:0050793	4	0.000242976	2.06461	22	1544	49	7100	Ehe_013771,Ehe_014354,Ehe_010149,Ehe_012327,Ehe_002375,Ehe_000640,Ehe_007439,Ehe_000806,Ehe_008776,Ehe_016283,Ehe_009196,Ehe_004621,Ehe_000825,Ehe_011798,Ehe_015118,Ehe_011799,Ehe_010867,Ehe_015093,Ehe_000839,Ehe_015138,Ehe_007590,Ehe_002901,	0.0416704
18Cvs30C	Up-regulated at 30C in male's body	Biological process	nervous system process	GO:0050877	4	0.000162489	2.77582	15	783	49	7100	Ehe_015824,Ehe_002375,Ehe_000640,Ehe_007439,Ehe_000888,Ehe_000806,Ehe_004621,Ehe_006884,Ehe_011798,Ehe_011799,Ehe_010867,Ehe_001883,Ehe_000839,Ehe_002901,Ehe_008337,	0.0433483
18Cvs30C	Up-regulated at 30C in male's body	Biological process	system process	GO:0003008	3	0.000318304	2.30403	18	1132	49	7100	Ehe_015824,Ehe_002375,Ehe_000640,Ehe_007439,Ehe_000888,Ehe_000806,Ehe_008776,Ehe_004621,Ehe_006884,Ehe_000825,Ehe_011798,Ehe_011799,Ehe_010867,Ehe_001883,Ehe_000839,Ehe_002901,Ehe_012425,Ehe_008337,	0.0449558
18Cvs30C	Up-regulated at 30C in male's body	Biological process	cell junction assembly	GO:0034329	6	0.000306964	3.64982	10	397	49	7100	Ehe_013771,Ehe_002375,Ehe_000640,Ehe_000806,Ehe_008776,Ehe_009196,Ehe_006884,Ehe_015118,Ehe_002901,Ehe_012425,	0.0460639
18Cvs30C	Up-regulated at 30C in male's body	Biological process	positive regulation of cellular component organization	GO:0051130	6	0.000224854	2.69661	15	806	49	7100	Ehe_013771,Ehe_012327,Ehe_002375,Ehe_000640,Ehe_000888,Ehe_000806,Ehe_008776,Ehe_009196,Ehe_004621,Ehe_000825,Ehe_015118,Ehe_010867,Ehe_000839,Ehe_015774,Ehe_002901,	0.0490796
18Cvs30C	Up-regulated at 30C in male's body	Cellular component	cell projection	GO:0042995	3	5.04698e-05	2.43859	20	1167	48	6830	Ehe_012327,Ehe_002375,Ehe_000640,Ehe_007439,Ehe_000888,Ehe_000806,Ehe_007724,Ehe_008776,Ehe_013292,Ehe_009196,Ehe_006884,Ehe_011798,Ehe_015118,Ehe_011799,Ehe_000839,Ehe_015774,Ehe_007590,Ehe_001134,Ehe_002901,Ehe_012425,	0.00305847
18Cvs30C	Up-regulated at 30C in male's body	Cellular component	neuron projection	GO:0043005	5	0.000120135	2.70388	16	842	48	6830	Ehe_012327,Ehe_000640,Ehe_007439,Ehe_000888,Ehe_000806,Ehe_008776,Ehe_013292,Ehe_006884,Ehe_011798,Ehe_015118,Ehe_011799,Ehe_000839,Ehe_015774,Ehe_007590,Ehe_002901,Ehe_012425,	0.00364009
18Cvs30C	Up-regulated at 30C in male's body	Cellular component	neuronal cell body	GO:0043025	4	0.000182977	3.54923	11	441	48	6830	Ehe_007439,Ehe_000806,Ehe_008776,Ehe_013292,Ehe_004621,Ehe_006884,Ehe_011798,Ehe_011799,Ehe_000839,Ehe_007590,Ehe_002901,	0.00369613
18Cvs30C	Up-regulated at 30C in male's body	Cellular component	asymmetric synapse	GO:0032279	6	0.00013518	6.03662	7	165	48	6830	Ehe_000640,Ehe_000806,Ehe_013292,Ehe_009196,Ehe_007590,Ehe_002901,Ehe_012425,	0.00372359
18Cvs30C	Up-regulated at 30C in male's body	Cellular component	neuron to neuron synapse	GO:0098984	5	0.00013518	6.03662	7	165	48	6830	Ehe_000640,Ehe_000806,Ehe_013292,Ehe_009196,Ehe_007590,Ehe_002901,Ehe_012425,	0.00372359
18Cvs30C	Up-regulated at 30C in male's body	Cellular component	somatodendritic compartment	GO:0036477	3	5.03423e-05	3.25504	14	612	48	6830	Ehe_012327,Ehe_000640,Ehe_007439,Ehe_000806,Ehe_008776,Ehe_013292,Ehe_004621,Ehe_006884,Ehe_011798,Ehe_011799,Ehe_000839,Ehe_015774,Ehe_007590,Ehe_002901,	0.00381343
18Cvs30C	Up-regulated at 30C in male's body	Cellular component	synapse	GO:0045202	4	0.000178165	3.07786	13	601	48	6830	Ehe_015824,Ehe_000640,Ehe_000806,Ehe_008776,Ehe_013292,Ehe_009196,Ehe_004621,Ehe_006884,Ehe_000839,Ehe_015774,Ehe_007590,Ehe_002901,Ehe_012425,	0.00385599
18Cvs30C	Up-regulated at 30C in male's body	Cellular component	postsynaptic specialization	GO:0099572	4	0.000168915	5.82481	7	171	48	6830	Ehe_000640,Ehe_000806,Ehe_013292,Ehe_009196,Ehe_007590,Ehe_002901,Ehe_012425,	0.00393702
18Cvs30C	Up-regulated at 30C in male's body	Cellular component	obsolete neuron part	GO:0097458	0	2.65919e-05	2.65053	19	1020	48	6830	Ehe_015824,Ehe_012327,Ehe_000640,Ehe_007439,Ehe_000888,Ehe_000806,Ehe_008776,Ehe_013292,Ehe_009196,Ehe_004621,Ehe_006884,Ehe_011798,Ehe_015118,Ehe_011799,Ehe_000839,Ehe_015774,Ehe_007590,Ehe_002901,Ehe_012425,	0.00402867
18Cvs30C	Up-regulated at 30C in male's body	Cellular component	obsolete plasma membrane bounded cell projection part	GO:0120038	0	0.00011675	2.71032	16	840	48	6830	Ehe_012327,Ehe_002375,Ehe_000640,Ehe_007439,Ehe_000888,Ehe_007724,Ehe_008776,Ehe_009196,Ehe_006884,Ehe_015118,Ehe_000839,Ehe_015774,Ehe_007590,Ehe_001134,Ehe_002901,Ehe_012425,	0.00442189
18Cvs30C	Up-regulated at 30C in male's body	Cellular component	obsolete cell projection part	GO:0044463	0	0.00011675	2.71032	16	840	48	6830	Ehe_012327,Ehe_002375,Ehe_000640,Ehe_007439,Ehe_000888,Ehe_007724,Ehe_008776,Ehe_009196,Ehe_006884,Ehe_015118,Ehe_000839,Ehe_015774,Ehe_007590,Ehe_001134,Ehe_002901,Ehe_012425,	0.00442189
18Cvs30C	Up-regulated at 30C in male's body	Cellular component	plasma membrane bounded cell projection	GO:0120025	4	4.38545e-05	2.46179	20	1156	48	6830	Ehe_012327,Ehe_002375,Ehe_000640,Ehe_007439,Ehe_000888,Ehe_000806,Ehe_007724,Ehe_008776,Ehe_013292,Ehe_009196,Ehe_006884,Ehe_011798,Ehe_015118,Ehe_011799,Ehe_000839,Ehe_015774,Ehe_007590,Ehe_001134,Ehe_002901,Ehe_012425,	0.00442931
18Cvs30C	Up-regulated at 30C in male's body	Cellular component	obsolete synapse part	GO:0044456	0	9.06592e-05	3.5352	12	483	48	6830	Ehe_015824,Ehe_000640,Ehe_000806,Ehe_008776,Ehe_013292,Ehe_009196,Ehe_004621,Ehe_000839,Ehe_015774,Ehe_007590,Ehe_002901,Ehe_012425,	0.00457829
18Cvs30C	Up-regulated at 30C in male's body	Cellular component	postsynaptic density	GO:0014069	5	0.000111456	6.22526	7	160	48	6830	Ehe_000640,Ehe_000806,Ehe_013292,Ehe_009196,Ehe_007590,Ehe_002901,Ehe_012425,	0.00482446
18Cvs30C	Up-regulated at 30C in male's body	Cellular component	postsynapse	GO:0098794	3	1.75996e-05	5.11841	10	278	48	6830	Ehe_000640,Ehe_000806,Ehe_013292,Ehe_009196,Ehe_004621,Ehe_000839,Ehe_015774,Ehe_007590,Ehe_002901,Ehe_012425,	0.00533267
18Cvs30C	Up-regulated at 30C in male's body	Cellular component	plasma membrane region	GO:0098590	4	0.000328208	2.89482	13	639	48	6830	Ehe_012327,Ehe_002375,Ehe_000640,Ehe_000888,Ehe_000806,Ehe_013292,Ehe_004621,Ehe_006884,Ehe_011798,Ehe_011799,Ehe_010867,Ehe_000839,Ehe_002901,	0.00621545
18Cvs30C	Up-regulated at 30C in male's body	Cellular component	cell body	GO:0044297	3	0.000434176	3.21398	11	487	48	6830	Ehe_007439,Ehe_000806,Ehe_008776,Ehe_013292,Ehe_004621,Ehe_006884,Ehe_011798,Ehe_011799,Ehe_000839,Ehe_007590,Ehe_002901,	0.00773854
18Cvs30C	Up-regulated at 30C in male's body	Cellular component	cell junction	GO:0030054	3	0.000558729	2.47607	15	862	48	6830	Ehe_015824,Ehe_012327,Ehe_000640,Ehe_000806,Ehe_008776,Ehe_013292,Ehe_009196,Ehe_004621,Ehe_006884,Ehe_015118,Ehe_000839,Ehe_015774,Ehe_007590,Ehe_002901,Ehe_012425,	0.00940527
18Cvs30C	Up-regulated at 30C in male's body	Cellular component	axon	GO:0030424	6	0.000675688	3.05109	11	513	48	6830	Ehe_000640,Ehe_007439,Ehe_000806,Ehe_008776,Ehe_006884,Ehe_011798,Ehe_015118,Ehe_011799,Ehe_000839,Ehe_007590,Ehe_012425,	0.0102367
18Cvs30C	Up-regulated at 30C in male's body	Cellular component	obsolete plasma membrane part	GO:0044459	0	0.000760099	2.14331	18	1195	48	6830	Ehe_015824,Ehe_012327,Ehe_002375,Ehe_000640,Ehe_007439,Ehe_000888,Ehe_000806,Ehe_014254,Ehe_013292,Ehe_004621,Ehe_006884,Ehe_011798,Ehe_011799,Ehe_010867,Ehe_000839,Ehe_007590,Ehe_002901,Ehe_008337,	0.0104686
18Cvs30C	Up-regulated at 30C in male's body	Cellular component	actin-based cell projection	GO:0098858	5	0.00123931	6.13326	5	116	48	6830	Ehe_012327,Ehe_000888,Ehe_006884,Ehe_000839,Ehe_002901,	0.0163265
18Cvs30C	Up-regulated at 30C in male's body	Molecular function	ATP hydrolysis activity	GO:0016887	8	7.91572e-05	4.27763	10	319	46	6277	Ehe_009282,Ehe_000888,Ehe_007724,Ehe_008776,Ehe_007563,Ehe_006884,Ehe_005045,Ehe_005044,Ehe_015093,Ehe_015138,	0.00796849
18Cvs30C	Up-regulated at 30C in male's body	Molecular function	ATP-dependent activity	GO:0140657	2	0.000159053	3.59096	11	418	46	6277	Ehe_014354,Ehe_009282,Ehe_000888,Ehe_007724,Ehe_008776,Ehe_007563,Ehe_006884,Ehe_005045,Ehe_005044,Ehe_015093,Ehe_015138,	0.0120085
18Cvs30C	Up-regulated at 30C in male's body	Molecular function	ATPase-coupled transmembrane transporter activity	GO:0042626	6	0.000667759	5.53202	6	148	46	6277	Ehe_009282,Ehe_007563,Ehe_005045,Ehe_005044,Ehe_015093,Ehe_015138,	0.0403326
25Cvs30C	Down-regulated at 30C in female's body	Biological process	chitin-based cuticle development	GO:0040003	5	1.1169e-09	14.2342	10	116	43	7100	Ehe_013649,Ehe_013655,Ehe_013658,Ehe_010442,Ehe_006372,Ehe_007742,Ehe_013477,Ehe_013474,Ehe_013503,Ehe_013641,	1.57371e-06
25Cvs30C	Down-regulated at 30C in female's body	Biological process	cuticle development	GO:0042335	4	4.59083e-09	10.3198	11	176	43	7100	Ehe_011982,Ehe_013649,Ehe_013655,Ehe_013658,Ehe_010442,Ehe_006372,Ehe_007742,Ehe_013477,Ehe_013474,Ehe_013503,Ehe_013641,	3.23424e-06
25Cvs30C	Down-regulated at 30C in female's body	Cellular component	extracellular matrix	GO:0031012	4	1.87912e-08	10.6105	10	157	41	6830	Ehe_013649,Ehe_013655,Ehe_013658,Ehe_010442,Ehe_006372,Ehe_007742,Ehe_013477,Ehe_013474,Ehe_013503,Ehe_013641,	3.79582e-06
25Cvs30C	Down-regulated at 30C in female's body	Cellular component	external encapsulating structure	GO:0030312	3	4.26543e-08	9.74183	10	171	41	6830	Ehe_013649,Ehe_013655,Ehe_013658,Ehe_010442,Ehe_006372,Ehe_007742,Ehe_013477,Ehe_013474,Ehe_013503,Ehe_013641,	4.30809e-06
25Cvs30C	Down-regulated at 30C in female's body	Cellular component	obsolete extracellular region part	GO:0044421	0	9.98645e-07	4.1234	15	606	41	6830	Ehe_013649,Ehe_013655,Ehe_013658,Ehe_016304,Ehe_011929,Ehe_010442,Ehe_010211,Ehe_006372,Ehe_007742,Ehe_001089,Ehe_013477,Ehe_013474,Ehe_013503,Ehe_013641,Ehe_006793,	6.72421e-05
25Cvs30C	Down-regulated at 30C in female's body	Cellular component	extracellular region	GO:0005576	3	5.30321e-06	3.18913	17	888	41	6830	Ehe_011982,Ehe_013649,Ehe_013655,Ehe_013658,Ehe_013399,Ehe_016304,Ehe_011929,Ehe_010442,Ehe_010211,Ehe_006372,Ehe_007742,Ehe_001089,Ehe_013477,Ehe_013474,Ehe_013503,Ehe_013641,Ehe_006793,	0.000267812
25Cvs30C	Down-regulated at 30C in female's body	Molecular function	structural constituent of chitin-based larval cuticle	GO:0008010	5	3.98459e-13	30.2944	10	56	37	6277	Ehe_013649,Ehe_013655,Ehe_013658,Ehe_010442,Ehe_006372,Ehe_007742,Ehe_013477,Ehe_013474,Ehe_013503,Ehe_013641,	8.68641e-11
25Cvs30C	Down-regulated at 30C in female's body	Molecular function	structural constituent of chitin-based cuticle	GO:0005214	4	8.30114e-13	28.2748	10	60	37	6277	Ehe_013649,Ehe_013655,Ehe_013658,Ehe_010442,Ehe_006372,Ehe_007742,Ehe_013477,Ehe_013474,Ehe_013503,Ehe_013641,	9.04824e-11
25Cvs30C	Down-regulated at 30C in female's body	Molecular function	structural constituent of cuticle	GO:0042302	3	8.30114e-13	28.2748	10	60	37	6277	Ehe_013649,Ehe_013655,Ehe_013658,Ehe_010442,Ehe_006372,Ehe_007742,Ehe_013477,Ehe_013474,Ehe_013503,Ehe_013641,	9.04824e-11
25Cvs30C	Down-regulated at 30C in female's body	Molecular function	structural molecule activity	GO:0005198	2	1.05252e-05	4.71246	11	396	37	6277	Ehe_013649,Ehe_013655,Ehe_013658,Ehe_010442,Ehe_006372,Ehe_007742,Ehe_013477,Ehe_013474,Ehe_013503,Ehe_014055,Ehe_013641,	0.000573625
25Cvs30C	Down-regulated at 30C in female's head	Cellular component	extracellular region	GO:0005576	3	0.000125854	4.89455	7	888	11	6830	Ehe_013494,Ehe_013553,Ehe_016006,Ehe_013895,Ehe_004182,Ehe_014434,Ehe_006372,	0.0106976
25Cvs30C	Up-regulated at 30C in female's head	Biological process	negative regulation of RNA biosynthetic process	GO:1902679	9	0.000212025	7.23899	5	613	8	7100	Ehe_012953,Ehe_012955,Ehe_012954,Ehe_001131,Ehe_012430,	0.00416762
25Cvs30C	Up-regulated at 30C in female's head	Biological process	negative regulation of nucleic acid-templated transcription	GO:1903507	10	0.000202275	7.31054	5	607	8	7100	Ehe_012953,Ehe_012955,Ehe_012954,Ehe_001131,Ehe_012430,	0.00438727
25Cvs30C	Up-regulated at 30C in female's head	Biological process	negative regulation of transcription, DNA-templated	GO:0045892	11	0.000180882	7.48314	5	593	8	7100	Ehe_012953,Ehe_012955,Ehe_012954,Ehe_001131,Ehe_012430,	0.00455099
25Cvs30C	Up-regulated at 30C in female's head	Biological process	negative regulation of RNA metabolic process	GO:0051253	8	0.000345348	6.53535	5	679	8	7100	Ehe_012953,Ehe_012955,Ehe_012954,Ehe_001131,Ehe_012430,	0.006034
25Cvs30C	Up-regulated at 30C in female's head	Biological process	negative regulation of nucleobase-containing compound metabolic process	GO:0045934	7	0.000560404	5.90093	5	752	8	7100	Ehe_012953,Ehe_012955,Ehe_012954,Ehe_001131,Ehe_012430,	0.00839272
25Cvs30C	Up-regulated at 30C in female's head	Biological process	negative regulation of cellular macromolecule biosynthetic process	GO:2000113	8	0.000553396	5.91667	5	750	8	7100	Ehe_012953,Ehe_012955,Ehe_012954,Ehe_001131,Ehe_012430,	0.00870216
25Cvs30C	Up-regulated at 30C in female's head	Biological process	negative regulation of macromolecule biosynthetic process	GO:0010558	7	0.000634322	5.74806	5	772	8	7100	Ehe_012953,Ehe_012955,Ehe_012954,Ehe_001131,Ehe_012430,	0.00906792
25Cvs30C	Up-regulated at 30C in female's head	Biological process	negative regulation of cellular biosynthetic process	GO:0031327	7	0.000754631	5.53995	5	801	8	7100	Ehe_012953,Ehe_012955,Ehe_012954,Ehe_001131,Ehe_012430,	0.0105481
25Cvs30C	Up-regulated at 30C in female's head	Biological process	negative regulation of biosynthetic process	GO:0009890	6	0.000823389	5.43811	5	816	8	7100	Ehe_012953,Ehe_012955,Ehe_012954,Ehe_001131,Ehe_012430,	0.0112589
25Cvs30C	Up-regulated at 30C in female's head	Biological process	regulation of intracellular signal transduction	GO:1902531	7	0.00138505	4.86568	5	912	8	7100	Ehe_012953,Ehe_012955,Ehe_012954,Ehe_001131,Ehe_008548,	0.0167538
25Cvs30C	Up-regulated at 30C in female's head	Biological process	negative regulation of gene expression	GO:0010629	7	0.00271571	4.20616	5	1055	8	7100	Ehe_012953,Ehe_012955,Ehe_012954,Ehe_001131,Ehe_012430,	0.028003
25Cvs30C	Up-regulated at 30C in female's head	Biological process	regulation of transcription by RNA polymerase II	GO:0006357	11	0.00284804	4.16276	5	1066	8	7100	Ehe_012953,Ehe_012955,Ehe_012954,Ehe_001131,Ehe_012430,	0.0284352
25Cvs30C	Up-regulated at 30C in female's head	Biological process	transcription by RNA polymerase II	GO:0006366	11	0.00367279	3.93744	5	1127	8	7100	Ehe_012953,Ehe_012955,Ehe_012954,Ehe_001131,Ehe_012430,	0.0350028
25Cvs30C	Up-regulated at 30C in female's head	Biological process	regulation of cell communication	GO:0010646	5	0.00398992	3.02901	6	1758	8	7100	Ehe_012953,Ehe_012955,Ehe_012954,Ehe_001131,Ehe_008548,Ehe_001535,	0.0374576
25Cvs30C	Up-regulated at 30C in female's head	Biological process	regulation of signaling	GO:0023051	4	0.00416687	3.00508	6	1772	8	7100	Ehe_012953,Ehe_012955,Ehe_012954,Ehe_001131,Ehe_008548,Ehe_001535,	0.0379849
25Cvs30C	Up-regulated at 30C in female's head	Biological process	negative regulation of nitrogen compound metabolic process	GO:0051172	6	0.00471988	3.72586	5	1191	8	7100	Ehe_012953,Ehe_012955,Ehe_012954,Ehe_001131,Ehe_012430,	0.0395841
25Cvs30C	Up-regulated at 30C in female's head	Cellular component	catalytic complex	GO:1902494	3	0.00064548	5.43876	5	897	7	6830	Ehe_012953,Ehe_012955,Ehe_012954,Ehe_003334,Ehe_012430,	0.0374379

## Sheet: KEGG enrichment
comparison	DEG genes	Term Name	MainClass	GeneHitsInSelectedSet	AllGenesInSelectedSet	GeneHitsInBackground	AllGenesInBackground	p-value	enrichFactor	GeneListInSelectedSets	corrected p-value(BH method)
18Cvs30C	Up-regulated at 30°C in female's body	03036 Chromosome and associated proteins	A09180 Brite Hierarchies	22	52	852	8477	1.23288e-09	4.20942	[Ehe_017690, Ehe_017283, Ehe_016082, Ehe_001499, Ehe_001884, Ehe_004634, Ehe_016196, Ehe_002911, Ehe_018567, Ehe_018569, Ehe_002717, Ehe_018365, Ehe_013301, Ehe_015324, Ehe_006360, Ehe_010548, Ehe_012934, Ehe_005335, Ehe_020843, Ehe_004411, Ehe_010947, Ehe_001134]	2.23152e-07
18Cvs30C	Up-regulated at 30°C in female's body	04110 Cell cycle	A09140 Cellular Processes	5	52	100	8477	0.000346066	8.15096	[Ehe_016082, Ehe_007208, Ehe_012934, Ehe_005335, Ehe_013301]	0.0156595
18Cvs30C	Up-regulated at 30°C in female's body	04114 Oocyte meiosis	A09140 Cellular Processes	6	52	96	8477	2.41059e-05	10.1887	[Ehe_016082, Ehe_016196, Ehe_012934, Ehe_002911, Ehe_005335, Ehe_013301]	0.00145439
18Cvs30C	Up-regulated at 30°C in female's body	B 09143 Cell growth and death	A09140 Cellular Processes	12	52	416	8477	5.7408e-06	4.70248	[Ehe_005140, Ehe_006360, Ehe_016082, Ehe_016196, Ehe_007208, Ehe_012934, Ehe_002911, Ehe_018567, Ehe_005335, Ehe_004476, Ehe_018365, Ehe_013301]	0.000519542
18Cvs30C	Up-regulated at 30°C in female's head	A09100 Metabolism	A09100 Metabolism	19	41	1796	8477	0.000275026	2.18729	[Ehe_004525, Ehe_016410, Ehe_015066, Ehe_015402, Ehe_015245, Ehe_015405, Ehe_011168, Ehe_012953, Ehe_009440, Ehe_015403, Ehe_015931, Ehe_015744, Ehe_012955, Ehe_012954, Ehe_016409, Ehe_009239, Ehe_020215, Ehe_009789, Ehe_009787]	0.020627
18Cvs30C	Up-regulated at 30°C in female's head	B 09101 Carbohydrate metabolism	A09100 Metabolism	9	41	518	8477	0.00066734	3.59229	[Ehe_015405, Ehe_015403, Ehe_016409, Ehe_016410, Ehe_020215, Ehe_009789, Ehe_015402, Ehe_009787, Ehe_015245]	0.0250252
18Cvs30C	Up-regulated at 30°C in female's head	B 09105 Amino acid metabolism	A09100 Metabolism	7	41	293	8477	0.000448873	4.93957	[Ehe_011168, Ehe_012953, Ehe_015931, Ehe_012955, Ehe_004525, Ehe_012954, Ehe_015066]	0.0224436
18Cvs30C	Up-regulated at 30°C in male's body	01009 Protein phosphatases and associated proteins	A09180 Brite Hierarchies	9	62	333	8477	0.000644397	3.69529	[Ehe_011798, Ehe_011799, Ehe_000888, Ehe_019778, Ehe_018358, Ehe_000839, Ehe_019612, Ehe_017254, Ehe_017256]	0.0394693
18Cvs30C	Up-regulated at 30°C in male's body	02010 ABC transporters	A09130 Environmental Information Processing	6	62	62	8477	5.34451e-06	13.2315	[Ehe_015093, Ehe_009282, Ehe_017236, Ehe_005045, Ehe_015138, Ehe_005044]	0.000654703
18Cvs30C	Up-regulated at 30°C in male's body	04812 Cytoskeleton proteins	A09180 Brite Hierarchies	15	62	363	8477	3.31357e-08	5.64983	[Ehe_019054, Ehe_019057, Ehe_005658, Ehe_000888, Ehe_017236, Ehe_017875, Ehe_000825, Ehe_017876, Ehe_019059, Ehe_017420, Ehe_005063, Ehe_007724, Ehe_020115, Ehe_008776, Ehe_006884]	8.11825e-06
18Cvs30C	Up-regulated at 30°C in male's body	B 09131 Membrane transport	A09130 Environmental Information Processing	6	62	62	8477	5.34451e-06	13.2315	[Ehe_015093, Ehe_009282, Ehe_017236, Ehe_005045, Ehe_015138, Ehe_005044]	0.000654703
18Cvs30C	Up-regulated at 30°C in male's body	B 09144 Cellular community - eukaryotes	A09140 Cellular Processes	10	62	409	8477	0.000691288	3.34293	[Ehe_002876, Ehe_011798, Ehe_005658, Ehe_007590, Ehe_011799, Ehe_002901, Ehe_017236, Ehe_000640, Ehe_017420, Ehe_002375]	0.0338731
25Cvs30C	Up-regulated at 30°C in female's head	02000 Transporters	A09180 Brite Hierarchies	5	18	638	8477	0.00892827	3.69079	[Ehe_001535, Ehe_020537, Ehe_020190, Ehe_019713, Ehe_020225]	0.0375927
25Cvs30C	Up-regulated at 30°C in female's head	B 09154 Digestive system	A09150 Organismal Systems	5	18	654	8477	0.0098965	3.60049	[Ehe_001535, Ehe_020537, Ehe_020190, Ehe_019713, Ehe_020225]	0.039586
25Cvs30C	Up-regulated at 30°C in female's head	B 09161 Cancer: overview	A09160 Human Diseases	7	18	1009	8477	0.0032165	3.26721	[Ehe_001535, Ehe_012953, Ehe_012955, Ehe_012954, Ehe_020537, Ehe_020190, Ehe_020225]	0.0197939
