# Supplementary material for: The genome and sex-dependent responses to temperature in the common yellow butterfly, Eurema hecabe
Source: BMC Biol. 2023 Sep 25;21:200. doi: 10.1186/s12915-023-01703-1 (PMC10521528; doi:10.1186/s12915-023-01703-1)
Supplement: Supplementary file 6 — Additional file 6. Expression data of sesquiterpenoid pathway genes. [file 12915_2023_1703_MOESM6_ESM.xlsx]

## Sheet: Sheet1
NAME	BF18	HF18	BM18	HM18	BF25	HF25	BM25	HM25	BF30	HF30	BM30	HM30
ACAT1	214.951	104.827	207.352	202.852	241.454	131.622	154.784	217.669	232.549	110.607	164.333	188.276
HMGCS	219.303	17.7719	92.9289	23.8222	243.659	29.0764	92.8569	33.701	301.447	32.3922	156.237	32.6262
HMGCR	47.3721	33.7989	21.7739	36.7444	69.4457	51.4287	47.535	39.816	100.41	53.4569	59.3058	50.9407
MVK	6.60447	11.0382	4.82715	7.4763	11.1949	11.1903	7.91185	9.80977	16.5665	12.1213	8.46612	8.39515
PMVK	8.05997	18.1846	5.71343	18.5597	8.1617	18.3351	7.88557	20.8075	7.01413	16.0797	4.61987	17.9762
DMPD	32.7577	8.3509	18.5064	8.52534	26.8528	12.0813	15.234	10.1768	52.4166	7.69048	10.3686	9.39027
FPPS1	522.839	101.627	401.402	178.775	364.657	187.686	320.27	98.8749	669.945	164.35	249.542	143.538
FPPS2	58.2972	18.4415	36.9535	20.2893	39.9411	21.4253	35.5785	17.1741	39.2219	21.7299	33.9889	19.202
ALDH3	219.684	215.358	187.702	184.498	222.786	212.189	153.198	206.409	239.856	227.377	176.664	207.379
JHAMT1	40.826	74.9506	122.711	74.9755	37.1243	77.8961	69.0755	91.6301	16.1124	92.6369	36.4355	80.1617
JHAMT2	6.95608	0.402907	3.47505	0.686409	3.48132	0.192403	0.448831	0.232746	3.2561	0.120832	0.182511	0.0362048
JHAMT3	19.5505	0.0657771	17.1389	0.187207	35.2463	0.241207	23.231	0.229192	23.923	0.644756	9.09783	0.197793
JHAMT4	5.88059	1.77811	5.64095	2.22483	4.90613	4.01753	13.8661	1.45888	5.73309	2.9298	4.57041	0.776043
CYP15C1	0.418646	2.88654	5.277	4.71261	0.0611487	2.38553	0.81918	4.43748	0.12793	2.50997	2.62074	3.69966
JHEH1	27.2572	30.5376	78.6429	28.1471	27.2208	24.9272	67.6541	33.6514	27.5944	35.4823	48.008	15.2528
JHEH2	8.72969	7.37791	25.6131	12.7828	9.26333	12.4483	29.2771	16.4847	14.5907	18.7018	25.3002	7.88516
JHEH3	27.2572	30.5376	78.6429	28.1471	27.2208	24.9272	67.6541	33.6514	27.5944	35.4823	48.008	15.2528
JHEH4	62.4818	26.8681	44.7324	30.4438	42.7195	30.0298	38.0463	38.8387	88.5913	53.9532	37.0381	47.3627
JHEH5	0.454306	0.159404	1.11169	0	1.18778	0.221518	0.201609	0.29757	0.35166	0	1.22436	0.319265
