# Supplementary material for: The genome and sex-dependent responses to temperature in the common yellow butterfly, Eurema hecabe
Source: BMC Biol. 2023 Sep 25;21:200. doi: 10.1186/s12915-023-01703-1 (PMC10521528; doi:10.1186/s12915-023-01703-1)
Supplement: Supplementary file 7 — Additional file 7. Expression data of microRNAs. [file 12915_2023_1703_MOESM7_ESM.xlsx]

## Sheet: Additional file 7. MicroRNAs
mature_id	B22	Ehe_Egg_1s	Female.Head_18C.1s	Female.Head_18C.2s	Male.Head_18C.1s	Male.Head_18C.2s	Female.Body_25C.1s	Female.Body_25C.2s	Female.Head_25C.1s	Female.Head_25C.2s	Male.Body_25C.1s	Male.Body_25C.2s	Male.Head_25C.1s	Male.Head_25C.2s	Female.Body_30C.1s	Female.Body_30C.2s	Female.Head_30C.1s	Female.Head_30C.2s	Male.Body_30C.1s	Male.Body_30C.2s	Male.Head_30C.1s	Male.Head_30C.2s	Male.Head_18C.3s	Male.Head_30C.3s	Male.Body_25C.3s	Male.Head_25C.3s	Male.Body_30C.3s	Female.Head_18C.3s	Female.Body_25C.3s	Female.Head_25C.3s	Female.Body_30C.3s	Female.Head_30C.3s	Female.Body_18C.1s	Female.Body_18C.2s	Female.Body_18C.3s	Male.Body_18C.1s	Male.Body_18C.2s	Male.Body_18C.3s	H22	Ehe_L1_1s	Ehe_L2_1s	Ehe_L3_1s	Ehe_L4_1s	Ehe_L5_2s	Ehe_Pupa_1s	Yellow_Adu_S_B_2	Yellow_Adu_S_h_2
ehe-Novel1-1-5p	4.35	1.81	24.98	41.02	41.62	75.35	33.89	29.32	34.87	23.24	37.25	33.92	26.86	10.09	24.43	34.77	36.08	24.56	27.47	28.66	17.01	40.37	17.56	7.29	4.63	8.58	4.56	18.45	5.22	16.28	8.91	13.38	3.85	3.24	10.38	3.06	7.2	7.37	19.04	30.02	34.38	15.26	27.03	38.29	62.09	4.35	19.04
ehe-Novel1-1-3p	80.62	4.9	58.29	98.55	37.04	163.15	67.48	51	102.23	72.06	21.01	25.4	41.72	42.56	30.39	20.1	91.23	40.04	14.17	16.82	67.65	73.37	112.38	86.47	29.3	97.4	32.28	151.08	82.15	108.15	68.24	136.07	47.51	31.31	65.67	21.35	45.04	35.33	89.78	76.66	82.35	72.91	132.15	101.15	135.23	80.62	89.78
ehe-Novel1-2-5p	4.35	1.81	24.98	41.02	41.62	75.35	33.89	29.32	34.87	23.24	37.25	33.92	26.86	10.09	24.43	34.77	36.08	24.56	27.47	28.66	17.01	40.37	17.56	7.29	4.63	8.58	4.56	18.45	5.22	16.28	8.91	13.38	3.85	3.24	10.38	3.06	7.2	7.37	19.04	30.02	34.38	15.26	27.03	38.29	62.09	4.35	19.04
ehe-Novel1-2-3p	80.62	4.9	58.29	98.55	37.04	163.15	67.48	51	102.23	72.06	21.01	25.4	41.72	42.56	30.39	20.1	91.23	40.04	14.17	16.82	67.65	73.37	112.38	86.47	29.3	97.4	32.28	151.08	82.15	108.15	68.24	136.07	47.51	31.31	65.67	21.35	45.04	35.33	89.78	76.66	82.35	72.91	132.15	101.15	135.23	80.62	89.78
ehe-Novel10-5p	0	0	0	0.19	0	0.27	0	0	0	0	0	0	0	0	0	0	0	0	0	0	0	0	0	0	0	0	0	0	0	0	0	0.09	4.04	0	10.12	0.17	0	0.07	0	0.26	0	0	0	0	0	0	0
ehe-Novel10-3p	0	0	1.63	0.19	0.89	0.49	0	0	0.8	1.17	0	0	0	0.32	0	0	0	0	0	0.33	0.15	0.64	0.29	0.24	0	0.12	0	0.09	0	0.15	0	0	0	0	0.78	0	0.11	0.07	0	0.13	0	0.21	0	0	0.2	0	0
ehe-Novel11-5p	0	0	0	0	0	0	1.22	0.33	0	0	0.09	0.15	0	0	0.4	0.09	0.47	0	0.17	0.11	0	0	0	0	0.07	0	0.2	0	0.65	0	0.22	0	0.19	0.11	1.3	0	0.22	0.2	0	0.26	0.4	0	0.43	0	1	0	0
ehe-Novel11-3p	0	0	0	0	0	0	0.31	0.13	0	0	0.18	0.15	0	0	0.08	0	0	0	0	0	0	0	0	0	0	0	0	0	0.22	0	0.43	0.19	0	0	0.26	0	0.11	0	0	0	0	0.21	0	0	0	0	0
ehe-Novel2-5p	0	4.64	7.97	32.85	31.8	15.49	0	0.53	8.37	38.27	0.44	0	41.36	29.01	0.64	0.26	37.11	17.37	0.87	0.55	27.35	18.1	18.73	12.87	0.29	8.09	0.89	12.36	0	15.82	1.3	12.83	0	0.43	0.78	0.77	0.22	0.99	27.21	8.76	4.8	4.88	1.29	4	2.01	0	27.21
ehe-Novel2-3p	0.79	24.5	0.36	188.65	130.54	48.32	0	0.53	0	225.13	0.18	0.44	287.56	127.84	0.56	1.04	109.64	130.51	1.04	2.77	176.66	125.12	358.06	281.14	0.72	84.83	4.36	20.09	2.83	74.99	1.52	29.46	0	2.59	1.3	1.36	0.33	9.67	167.32	38.14	12.79	32.64	17.16	16.57	2.61	0.79	167.32
ehe-Novel3-5p	0	0	0	0.1	0	0.6	0	0	0.2	0	0	0	0	0	0	0.26	0.09	0	0.09	0	0.46	0	0	0	0	0	0	0	0	0	0	0	0	0.11	0	0.26	0	0.26	0	0	0	0	0	0	0	0	0
ehe-Novel3-3p	0	1.29	39.1	130.14	85.08	175.45	0.31	6.45	0	52.42	16.77	24.37	103.13	119.65	3.39	13.81	30.72	90.04	23.12	30.32	91.01	155.08	34.53	14.94	8.39	21.15	8.44	98.63	13.47	34.38	48.9	104.1	16.35	21.27	72.68	41.59	67.29	44.8	10.88	2.83	7.2	3.6	1.72	5.71	12.06	0	10.88
ehe-Novel4-1-5p	6.32	4.39	4.89	5.15	4.06	5.25	3.97	4.99	3.79	2.27	12.45	3.96	6.45	1.73	13.95	13.2	3.19	5.23	2.09	5.2	5.75	3.2	18.73	13.48	4.63	24.38	4.97	2.09	3.26	2.59	7.17	7.53	5.58	7.77	1.82	4.51	6.54	1.25	13.6	8.5	21.99	17.59	23.17	14.86	3.42	6.32	13.6
ehe-Novel4-1-3p	9.88	1.29	3.44	6.71	6.05	7.37	12.82	7.25	4.58	8.14	12.45	1.91	15.94	1.26	39.34	12.42	11.18	10.97	2.35	4.65	8.27	6.81	55.9	63.03	4.56	77.87	8.31	6.55	6.09	10.95	7.61	9.76	11.73	18.89	9.34	40.74	28.24	5.07	17.68	5.54	19.59	15.26	25.74	29.15	11.65	9.88	17.68
ehe-Novel4-2-5p	7.9	8.77	4.89	6.8	6.35	6.45	4.27	6.25	5.18	3.81	15.63	4.85	9.67	1.73	22.73	16.39	5.54	5.96	3.74	9.07	8.2	4.09	19.75	14.57	5.06	25.62	5.65	2.18	4.35	3.04	9.13	9.29	7.89	9.72	1.82	5.02	7.09	1.51	20.41	19.58	31.58	21.2	30.89	16.57	5.83	7.9	20.41
ehe-Novel4-2-3p	9.88	1.29	3.44	6.71	6.05	7.37	12.82	7.25	4.58	8.14	12.45	1.91	15.94	1.26	39.34	12.42	11.18	10.97	2.35	4.65	8.27	6.81	55.9	63.03	4.56	77.87	8.31	6.55	6.09	10.95	7.61	9.76	11.73	18.89	9.34	40.74	28.24	5.07	17.68	5.54	19.59	15.26	25.74	29.15	11.65	9.88	17.68
ehe-Novel6-5p	0	0	0.54	3.11	0.66	1.35	0	0	0.6	1.61	0.09	0	1.97	0	0.08	0	0.66	0.15	0	0.11	0	0.24	1.17	0	0.07	0.37	0	2	0	0	0	0.09	0	0	0	0	0	0	0	0.13	0.4	0	0	0	0	0	0
ehe-Novel6-3p	0	1.81	44.35	19.63	8.63	4.5	0	0.07	28.7	12.61	0.26	1.17	22.02	21.12	0.16	0.43	9.68	2.98	0.17	0.11	2.45	3.76	49.46	19.07	0.58	13.06	0.48	36.54	0	28.6	0	18.87	0.38	0.43	1.3	0.17	0.11	0.86	46.25	2.32	4	0	0	0.57	0.2	0	46.25
ehe-Novel7-5p	0	1.03	0	0	1.18	1.73	0	0	0	0	2.56	0	2.15	0	1.21	0	1.6	0	2.87	0	0.61	0	0	0	0	0	0	0.36	0.22	0	0	0	0	0	1.82	0.09	0.44	0	0	1.42	0.8	0.85	4.72	0	4.02	0	0
ehe-Novel7-3p	0	1.29	0	0	3.62	19.45	0	0	0	0	14.57	0	4.66	0	8.46	0	7.42	0	15.38	0	9.5	0	0	0	0	0	0	10.55	8.91	6.54	0	0	0	1.08	5.45	2.64	17.78	0	0	6.7	4.8	10.81	12.87	0	20.7	0	0
ehe-Novel8-5p	11.46	91.57	0.36	3.79	0.44	13.27	0.92	0.07	3.39	1.32	0	0	0.72	0.63	0.16	0	0.56	6.18	0	0	1.61	5.69	0	0.24	0.07	0.75	0	2.09	0.65	0.91	0.43	3.81	0.77	0.22	1.3	0	0.11	0	0	3.09	4.8	1.7	0	0.57	0.2	11.46	0
ehe-Novel8-3p	1.19	21.15	0	1.17	0	1.79	0	0	1.2	0.59	0	0	0.72	0	0	0	0.19	0.87	0	0	0	0.4	0	0	0	0	0	0	0	0.46	0	0.19	0.19	0.22	0	0	0	0	0	1.03	0.8	0	0	0	0	1.19	0
ehe-Novel9-5p	0	1.03	0	0	0	0.11	0.61	0.27	0	0	0.18	0	0	0	0.32	0.78	0	0.36	1.04	1.99	0.08	0.08	0	0	0.07	0	0	0.82	0.87	0.46	1.96	0.19	1.35	0.22	4.41	0.17	0.11	0	0	0.26	2	1.06	5.58	2.29	1.81	0	0
ehe-Novel9-3p	0	0	0	0	0	0.05	0.61	0.27	0.2	0	0.26	0	0	0	0.16	0	0.19	0	0.09	0	0.46	0.32	0.15	0	0.07	0	0	0	0	0	0	0	0	0	0.26	0	0	0.13	0	0.13	0	0	0.43	0	0.2	0	0
ehe-Par-471-5p	0.4	2.58	0.36	0.1	0	0.22	0.92	0.33	0.2	0.59	0.09	0.29	1.25	0.16	0.16	0.35	0.38	0.51	0	0.11	0.15	0.24	0.44	0.24	0.29	1	0.48	0	0	0	0	0.84	0.38	0.76	0	0.43	0.44	0.33	0	3.35	1.6	0.85	0.86	0	0	0.4	0
ehe-Par-471-3p	2.37	22.7	6.7	8.46	10.7	5.85	0.31	2.33	3.19	7.62	2.03	4.55	10.92	6.94	2.34	1.98	5.54	8.28	2.09	3.54	6.36	13.94	13.9	12.02	4.99	15.3	6.67	5.55	1.96	2.59	4.35	8.27	1.73	0.54	2.34	2.47	0.22	1.51	13.6	35.95	20.39	4.66	3.43	2.29	0.2	2.37	13.6
ehe-bantam-5p	39.13	2.84	22.45	49.18	19.78	45.45	29.62	23.34	42.45	36.21	16.86	29.66	17.19	29.79	13.22	29.34	29.59	23.33	10.95	47.13	35.47	50.3	17.56	11.17	23.66	14.43	23.97	19.09	33.47	16.73	26.95	19.15	28.66	11.34	28.81	5.61	21.81	19.6	31.29	64.94	39.17	51.93	75.09	46.86	11.85	39.13	31.29
ehe-bantam-3p	156196	6254.12	63828.3	37808	22159.9	38256.5	98135.1	74867	65053.1	42906.8	59545.5	91124.5	55476.8	34730.4	38066.3	48242.1	28980.2	21943.2	34948.5	52846.9	32339.5	29199.1	133580	87586.8	135781	76574.8	138567	110451	158720	102462	139322	113719	160116	101568	222306	88030.1	99756.3	139683	79505.9	48072.2	60320.3	56860.9	31414.9	38660.2	47464.8	156196	79505.9
ehe-let-7-1-5p	773.44	18.31	8728.76	4573.94	19171.3	7541.94	5415.63	4598.58	4166.26	5821.85	4891.35	3100.15	8380.99	6209.22	3212.8	2261.4	3778.19	9370.62	6605.83	3159.33	4218.24	9364.58	1382.2	2062.72	1112.59	2015.59	1480.75	1976.38	1777.36	2671.71	1105.46	1088.47	2131.01	1135.34	1595.24	1880.79	1551.61	1149.52	6505.21	21.65	215.46	421.17	877.43	2128.77	7699.83	773.44	6505.21
ehe-let-7-1-3p	42.68	0	121.29	238.81	126.26	331.24	147.47	135.31	258.27	179.9	71.59	89.27	129.45	91.75	64.89	110.1	171.27	129.79	62.41	126.36	183.71	225.09	78.43	49.43	25.11	43.91	34.53	69.09	67.81	76.81	65.41	82.63	93.68	50.31	97.07	49.5	89.21	65.33	27.21	0.77	23.58	78.64	211.96	201.73	729.98	42.68	27.21
ehe-let-7-2-5p	773.44	18.31	8728.76	4573.94	19171.3	7541.94	5415.63	4598.58	4166.26	5821.85	4891.35	3100.15	8380.99	6209.22	3212.8	2261.4	3778.19	9370.62	6605.83	3159.33	4218.24	9364.58	1382.2	2062.72	1112.59	2015.59	1480.75	1976.38	1777.36	2671.71	1105.46	1088.47	2131.01	1135.34	1595.24	1880.79	1551.61	1149.52	6505.21	21.65	215.46	421.17	877.43	2128.77	7699.83	773.44	6505.21
ehe-let-7-2-3p	42.68	0	121.29	238.81	126.26	331.24	147.47	135.31	258.27	179.9	71.59	89.27	129.45	91.75	64.89	110.1	171.27	129.79	62.41	126.36	183.71	225.09	78.43	49.43	25.11	43.91	34.53	69.09	67.81	76.81	65.41	82.63	93.68	50.31	97.07	49.5	89.21	65.33	27.21	0.77	23.58	78.64	211.96	201.73	729.98	42.68	27.21
ehe-mir-1-1-5p	6.72	37.92	18.65	8.36	38.67	8.5	25.34	12.43	13.75	36.36	6.18	11.01	18.26	39.09	10	11.3	12.68	6.1	14.17	14.49	19.84	10.09	1.46	0.36	2.53	0.25	3.47	6.73	16.08	15.21	16.52	5.58	18.66	9.18	18.43	6.8	16.79	9.01	39.45	24.61	32.38	84.15	40.76	46.86	17.88	6.72	39.45
ehe-mir-1-1-3p	459752	68691.4	84999.2	113862	297913	113950	192359	422839	17311.1	130951	565364	418923	88701.4	130937	261197	357517	61845.3	396398	588034	430719	142212	203510	82004.4	183366	413696	191089	368135	20323	95653.2	22882.4	152306	43232.9	280587	428855	98806	576877	299297	416165	142641	323457	287908	298275	254981	258142	216104	459752	142641
ehe-mir-1-2-5p	0	0	0	0	0	0	0	0	0	0	0	0	0	0	0	0	0	0	0.09	0	0	0	0	0	0	0	0	0	0	0	0	0	0	0	0	0	0	0	0	0	0	0	0	0	0	0	0
ehe-mir-1-2-3p	0	1.29	0	1.65	2.88	0.49	0.61	0.33	0.2	0.81	0.35	0.29	1.25	3.78	0.4	0.78	0.94	1.02	1.04	1.11	2.07	1.52	0.29	2.31	0.43	3.48	0.68	0.18	0.22	0	0.22	0.19	0.58	0.32	0	0.51	0.65	0.13	0	0.77	2.8	1.27	1.29	0.57	0.6	0	0
ehe-mir-10-5p	1161.94	19458.8	28958	19132.6	24651.8	23041.3	9899.71	9355.01	24888.9	20656.7	5436.1	12417.6	28720.6	29991.5	5524.28	11467.1	19690.6	11686.1	8976.04	13161	30428.4	19180.3	8301.83	6478.29	1903.73	7164.26	2940.46	14397.5	4653.77	16208.5	3961.81	12068	3507.95	3311.57	4997.25	2463.41	7823.03	2108.97	7087.44	30376.2	26089.2	10457.1	18761.9	21329.4	18415.6	1161.94	7087.44
ehe-mir-10-3p	2270.12	17663.3	32029.5	36891.7	25861.1	36164.2	3808.07	2976.82	39718.7	33622.3	2299.35	3891.23	24214.2	30992.5	1884.15	3612.09	22703.3	31443.3	2445.31	4902.64	24573.6	25659.7	15652.2	12686.6	1168.15	12925.8	1839.64	18717.4	3177.86	19944.2	3078.65	20279.7	1834.19	1102.31	3016.31	1213.21	2116.94	1392.14	13139.7	45514.1	18160.7	15643	16439	12021.1	3033.23	2270.12	13139.7
ehe-mir-1000-5p	7.11	2.32	86.71	66.87	31.07	115.65	3.97	3.52	118.77	44.57	2.74	2.5	49.96	51.55	2.5	1.81	50.17	42.87	0.43	1	76.76	67.85	104.92	64.61	3.04	82.72	3.47	172.17	3.04	78.79	4.13	110.98	4.81	2.59	3.11	1.02	1.96	4.01	99.31	47.42	39.57	9.75	5.15	3.43	26.32	7.11	99.31
ehe-mir-1000-3p	0	4.9	19.73	9.43	8.12	11.75	0	0.13	29.89	12.54	0.09	0.29	31.33	9.93	0	0.09	20.11	5.6	0	0.22	3.98	5.37	7.9	4.37	0	7.34	0	10.64	0.22	11.1	0	7.62	0	0	0.52	0.09	0	0.13	9.52	1.55	5.6	0.42	0	0.57	0	0	9.52
ehe-mir-10485-5p	3.16	4.9	182.29	166.98	146.77	169.98	18.01	15.56	251.3	177.63	6.89	9.54	151.66	135.88	9.67	16.65	146.38	131.24	6.52	6.42	119.43	214.92	123.35	108.45	9.26	83.46	9.13	236.99	18.91	266.94	17.82	269.91	11.54	8.85	18.69	7.23	7.52	6.05	160.52	65.07	31.18	22.47	30.89	22.86	4.22	3.16	160.52
ehe-mir-10485-3p	0	0	2.17	1.07	1.48	2.06	0	0.2	2.79	2.64	0	0.15	3.94	1.58	0	0.17	1.13	1.02	0	0.22	0.69	1.28	0.59	0.49	0	0.75	0	0.82	0	0.76	0.65	0.19	0	0.22	0	0	0.11	0.13	1.36	0.52	0.4	0	0	0.57	0.2	0	1.36
ehe-mir-11-5p	82.21	22.7	46.34	65.12	36.97	67.98	69.62	49.01	96.06	48.82	27.81	37.59	61.41	58.48	26.84	64.19	71.69	26.6	32.33	37.18	65.04	39.09	269.09	164.92	70.47	216.68	64.42	292.72	127.14	172.03	112.13	204.29	72.52	36.06	112.13	39.63	61.51	49.87	122.43	78.47	98.74	27.34	81.52	77.15	285.12	82.21	122.43
ehe-mir-11-3p	258.47	3037.81	7118.34	10048.7	7014.82	12705.5	4966.8	3544.73	9862.03	9385.88	2744.09	3550.75	7732.47	9628.86	3209.25	5366.23	11332.8	6017.47	3436.59	4059.54	5528.49	11062.8	4268.78	3198.83	748.96	3692.59	1141.41	7764.51	1963.61	9036.68	2235.92	4393.38	1181.69	1030.09	1548.78	1188.45	1867.21	1453.26	5750.21	9823.03	6880.36	5098.95	4977.95	4789.01	6279.05	258.47	5750.21
ehe-mir-1175-5p	17.78	9.03	0	0.1	0.07	0.33	61.98	63.1	0	0	39.37	38.32	0.18	0.95	40.31	32.44	0	0.15	19.73	29.21	0.08	0.08	0.15	0	42.54	0	55.91	0	25.43	0	36.51	0.09	20.01	7.34	35.82	9.02	20.61	24.21	0	475.58	1072.91	879.22	1363.98	1217.83	167.17	17.78	0
ehe-mir-1175-3p	119.75	18.57	0.18	0	0.52	0.05	139.84	143.76	0.2	0.22	64.62	126.27	0	0	75.21	107.94	0	0.29	42.24	84.97	0.23	0.24	0	0	30.1	0	63.74	0.27	26.51	0	26.08	0	41.74	24.83	32.96	15.22	34.46	27.04	0	158.1	361.37	290.81	1052.05	1040.67	279.9	119.75	0
ehe-mir-124-5p	0	8.25	9.78	13.41	8.49	12.13	0.92	0.2	25.71	11.29	0.35	0	11.64	8.2	0.48	0.09	25.65	6.1	0	0.22	4.44	9.29	9.07	2.67	0.22	7.34	0.14	6.55	0.22	6.69	0	8.83	0	0.11	0.78	0	0.11	0	8.16	9.79	4.4	0.42	0.86	0	0.8	0	8.16
ehe-mir-124-3p	7.11	3.87	36.93	17.2	13.36	26.92	3.97	1.99	48.82	15.54	1.68	2.5	33.3	7.25	1.37	1.38	16.63	13.73	0.61	3.32	16.39	17.3	41.85	28.42	2.32	32.84	3.47	45.45	3.26	21.75	3.91	36.99	2.31	0.86	3.89	0.26	0.65	2.04	53.05	21.9	19.59	25.86	12.44	1.71	31.35	7.11	53.05
ehe-mir-13-5p	15.81	54.17	98.84	122.08	151.5	149.72	137.7	104.19	133.12	113.26	55.17	111.88	61.06	77.56	57.72	103.45	99.03	53.56	80.4	139.41	72.17	155.48	41.41	27.57	17.44	35.82	23.43	54.82	57.59	85.18	54.76	35.32	51.17	31.95	60.74	32.75	58.13	21.58	25.85	186.57	129.92	136.08	240.27	194.3	191.69	15.81	25.85
ehe-mir-13-3p	116.59	121.23	443.34	796.02	339.37	890.36	661.95	395.77	680.36	584.63	172.76	483.34	350.94	541.96	190.49	565.85	387.46	409.78	211.9	426.53	714.61	662.37	365.67	328.75	107.73	257.73	115.97	592.98	370.12	742.42	578.48	787.7	409.54	403.2	502.24	183.29	367.18	184.93	321.04	1408.7	795.89	752.04	1013.44	901.23	1498.53	116.59	321.04
ehe-mir-137-5p	0	3.35	0.36	1.65	1.11	1.35	0	0	2.39	1.03	0.44	0	1.07	0.95	0.24	0.09	5.17	0.87	0	0	1.15	1.52	1.76	0.73	0.22	1.12	0.34	1.91	0	1.22	0	1.58	0	0	0	0	0.33	0.13	6.8	2.96	0.4	0.85	0.43	0	0.2	0	6.8
ehe-mir-137-3p	22.92	18.83	83.45	66.38	46.56	78.76	23.82	11.9	112.4	65.1	15.27	14.68	50.49	52.18	16.53	16.14	65.3	44.76	6.08	10.07	49.34	58.15	52.24	40.68	12.08	35.7	10.96	71.63	15.43	66.01	5.65	67.2	12.12	7.23	15.31	3.23	6.11	12.63	68.02	247.78	152.7	65.28	41.19	41.15	16.28	22.92	68.02
ehe-mir-14-5p	3871.54	28463.7	15575.2	24211.5	39152.2	39970.1	9032.57	12959.4	20613.1	32029.7	28127.6	38982.9	38766.2	48790.6	14145.7	18912.3	61978.4	13243.1	28144.9	54494.6	52588.7	38848.8	26484.9	17617.4	7284.78	35100.1	4514.37	3706.49	3728.8	4681.01	12199.4	9884.44	5918.85	8457.79	3952.01	8221.63	16488.6	11072.1	17228.9	12271	7843.74	10866.2	9407.57	13026.4	1758.54	3871.54	17228.9
ehe-mir-14-3p	414.19	3421.37	3030.94	3611.53	2576.33	5865.23	11751.8	6527.01	3329.06	1768.34	4378.46	5904.6	2335.18	1955.03	5775.14	9033.62	3649.48	2301.78	5290.7	5087.31	3009.51	4377.38	2155.39	1109.39	2459.51	1220.12	2506.53	2898.16	1850.16	1784.64	2050.34	2309.2	2222	1830.88	2601.54	966.97	4268.88	2700.21	699.22	7748.7	6640.52	3950.12	6826.77	6895.5	1278.31	414.19	699.22
ehe-mir-184-5p	0.4	9.8	3.62	3.11	2.8	6.12	10.69	4.32	2.59	1.98	2.21	1.47	2.86	0	2.98	5.09	2.44	2.62	2.35	1.44	1.07	2.08	3.95	1.94	1.16	1.99	1.23	2.18	1.96	1.52	1.3	0.74	1.54	0.22	0.78	0.43	0.76	0.86	0	7.47	25.18	10.17	28.32	19.43	11.25	0.4	0
ehe-mir-184-3p	16337.5	2377.22	79837.4	27547.7	97663.3	32330.6	4783.91	5258.79	29992	61899.1	6138.53	2391.44	84115.8	39337.7	4314.45	2813.79	39687.2	51417.9	3462.58	2887.92	36913.2	49852.6	67383.9	75283.6	4805.66	87457.9	4007.37	88365.6	9565.08	100295	9483.7	71299.4	8744.11	8496.33	9331.85	7564.08	4991.47	10212.1	200751	5525.93	7829.75	6725.76	3665.89	4121.52	12283.6	16337.5	200751
ehe-mir-190-1-5p	1272.99	126.39	513.03	673.75	456.48	1083.08	1850.91	989.08	717.63	383.55	384.27	809.14	392.84	252.22	874	1411.77	455.86	614.2	382.09	443.24	475.36	690.97	562.33	396.64	217.63	307.86	329.06	1869.74	591.58	915.21	731.04	1496.68	363.18	197.12	390.89	92.88	348.97	234.14	560.47	1800.92	1315.55	569.54	1600.39	1330.98	944.97	1272.99	560.47
ehe-mir-190-1-3p	1.19	0.77	1.99	3.01	3.54	2	3.36	2.86	2.79	0.73	1.59	1.76	2.15	0	2.82	4.06	1.69	1.38	2.35	2.43	2.6	2	2.05	0.36	0.36	0.12	0.41	0.45	1.74	0.91	2.83	1.12	0.58	0.11	0.78	0.51	0.87	0.46	0	4.77	0.8	1.06	1.29	2.86	1.81	1.19	0
ehe-mir-190-2-5p	1272.99	126.39	513.03	673.75	456.48	1083.08	1850.91	989.08	717.63	383.55	384.27	809.14	392.84	252.22	874	1411.77	455.86	614.2	382.09	443.24	475.36	690.97	562.33	396.64	217.63	307.86	329.06	1869.74	591.58	915.21	731.04	1496.68	363.18	197.12	390.89	92.88	348.97	234.14	560.47	1800.92	1315.55	569.54	1600.39	1330.98	944.97	1272.99	560.47
ehe-mir-190-2-3p	1.19	0.77	1.99	3.01	3.54	2	3.36	2.86	2.79	0.73	1.59	1.76	2.15	0	2.82	4.06	1.69	1.38	2.35	2.43	2.6	2	2.05	0.36	0.36	0.12	0.41	0.45	1.74	0.91	2.83	1.12	0.58	0.11	0.78	0.51	0.87	0.46	0	4.77	0.8	1.06	1.29	2.86	1.81	1.19	0
ehe-mir-193-5p	0	0	0	0	0	0	0	0	0	0	0	0	0	0	0	0	0	0	0	0	0	0	0	0	0	0	0	0	0	0	0	0	0	0.11	0	0.09	0.22	0	0	0	0	0	0	0	0	0	0
ehe-mir-193-3p	2.37	2.32	10.68	18.95	13.14	43.23	63.2	96.81	30.29	27.93	15.54	67.54	5.55	14.66	14.27	22.78	4.89	6.83	24.6	37.84	14.86	21.39	5.71	5.59	5.93	2.11	19.61	11.91	28.04	5.02	38.46	17.29	21.54	34.65	48.8	20.75	76.56	3.55	1.36	9.02	13.59	14.84	17.16	25.15	117.95	2.37	1.36
ehe-mir-2-1-5p	205.91	1639.24	5598.08	5277.33	9444.01	2615.27	469.29	532.21	3395.82	12171.8	655.1	799.74	14005.3	13917.1	266.34	603.98	5005.67	1855.23	487.25	850.19	6391.18	6253.55	2666.8	2269.18	107.44	5226.04	84.38	348.99	126.49	1173.49	287.29	582.95	194.48	248.94	309.13	296.75	250.39	211.31	8857.26	2940.32	1722.49	3270.15	1439.92	1030.95	2680.6	205.91	8857.26
ehe-mir-2-1-3p	370.71	182.88	384.32	778.13	268.83	1072.09	1937.01	1409.98	770.04	600.39	382.15	1234.92	260.88	677.21	343.89	650.92	412.26	299.39	384.78	681.46	879.01	634.57	580.04	456.39	381.43	369.43	479.96	1086.41	1101.23	670.17	1241.72	1018.95	1456.58	1077.16	1643.25	693.27	1732.53	516.7	312.88	2053.33	1456.66	1546.47	2416.47	2203.06	5013.2	370.71	312.88
ehe-mir-2-2-5p	19.37	43.85	37.29	44.81	23.69	35.05	40.61	22.47	38.86	27.71	28.43	28.34	39.21	11.82	12.82	28.47	21.8	11.92	17.82	14.38	18.54	15.86	41.7	14.09	7.02	20.65	4.77	27.27	41.73	40.61	30.86	17.38	29.43	22.67	30.63	14.71	34.02	21.25	20.41	137.35	145.11	147.1	101.69	42.29	440.24	19.37	20.41
ehe-mir-2-2-3p	167.18	114.53	297.43	248.62	151.13	452.35	1273.84	1175.33	533.69	248.08	212.66	656.44	132.14	121.07	201.85	359.89	122.33	159.07	165.05	323.41	239.71	271.55	248.9	184.96	127.19	133.84	169.29	231.45	425.76	223.9	362.48	228.18	576.71	406.87	560.38	251.42	504.37	129.73	131.95	695.52	627.6	438.55	452.66	505.76	1610.85	167.18	131.95
ehe-mir-2-3-5p	14.23	16.51	30.77	36.93	23.98	42.09	83.97	68.55	53.01	24.19	27.37	64.75	29.72	24.43	30.63	53.32	29.31	16.64	34.25	44.81	34.4	19.87	23.27	10.69	10.71	15.8	7.76	23.54	16.95	18.71	26.29	20.91	28.09	17.92	28.03	11.65	32.17	14.21	10.88	132.2	172.29	96.65	132.58	100.01	794.27	14.23	10.88
ehe-mir-2-3-3p	167.18	114.53	297.43	248.62	151.13	452.35	1273.84	1175.33	533.69	248.08	212.66	656.44	132.14	121.07	201.85	359.89	122.33	159.07	165.05	323.41	239.71	271.55	248.9	184.96	127.19	133.84	169.29	231.45	425.76	223.9	362.48	228.18	576.71	406.87	560.38	251.42	504.37	129.73	131.95	695.52	627.6	438.55	452.66	505.76	1610.85	167.18	131.95
ehe-mir-210-5p	0	0	22.27	16.33	16.75	21.4	0	0	17.94	6.74	0	0	18.08	9.62	0	0	7.52	3.34	0	0	12.95	3.93	15.66	7.04	0	11.94	0	16.82	0	7.76	0	7.16	0	0	0	0	0.22	0	27.21	0.39	0	0	0	0	1.61	0	27.21
ehe-mir-210-3p	0.4	5.16	2429.02	3189.22	1772.36	5472.3	1.83	0.93	3983.71	2185.1	0.53	2.35	3597.12	2206.94	1.29	1.04	3555.99	1610.56	0.52	0.55	2610.53	3410.3	4953.44	2382	1.45	4257.43	0.68	3496.59	1.96	3316.94	1.3	2424.73	0.38	0.32	0.26	0	0.11	0.46	6812.65	15.46	5.6	4.88	3	6.29	88.21	0.4	6812.65
ehe-mir-252-5p	164.41	265.42	3198.93	2358.8	2984.33	2670.69	1225.59	577.29	2976.52	1830.51	424.7	413.75	1903.31	1562.67	758.8	818.31	2505.8	2888	458.83	581.1	3162.5	2899.48	2070.81	1827	316.46	1851.39	438.29	2556.99	515.3	2410.25	419.41	1788.9	456.67	245.7	433.72	213.31	260.64	273.74	1595.69	500.45	377.36	261.98	327.37	323.46	1366.32	164.41	1595.69
ehe-mir-252-3p	0	0.26	6.15	5.25	4.35	11.1	1.53	1.26	11.16	6.01	0.88	1.03	2.69	4.89	2.5	1.73	6.29	5.45	0.7	2.99	3.83	7.53	2.63	2.31	0.8	1.62	1.29	3.73	1.09	2.28	0.65	1.49	0.38	0	0	0.43	0.76	0.46	1.36	1.03	0.4	1.06	0.43	0	2.41	0	1.36
ehe-mir-263-1-5p	5497.07	7229.15	8078.51	6321.09	9838.21	6292.23	6387.8	6285.57	7929.76	7190.44	7997.82	9860.73	5283.96	6062.14	4743.39	8377.44	3391.48	8121.96	6072.34	12590.2	5422.69	7819.32	5753.55	6008.79	7259.17	5625.95	7084.17	5090.53	9723.95	6860.37	9359.83	6547.65	7675.14	4484.37	6924.2	4801.11	5732.16	5431.67	3184.59	10401.7	11560.5	9013.89	11801.7	10155.8	16435.6	5497.07	3184.59
ehe-mir-263-1-3p	0	0.26	0	0	0	0.11	0.31	0.13	0	0	0	0.29	0	0	0.08	0.17	0	0	0	0.22	0	0	0	0	0.07	0	0	0	0	0	0.65	0	1.35	0.76	2.6	0.17	3.38	0.13	0	0.52	0.8	0.64	0.43	0	4.42	0	0
ehe-mir-263-2-5p	364.78	1310.1	3210.51	2591.48	2269.65	1820.25	535.24	531.74	3394.23	2741.58	496.82	741.01	3250.3	1959.44	406.45	728.58	1571.35	2118.51	432.5	812.24	1685.55	2717.33	4118.65	2479.4	973.75	3207.47	940.66	1936.2	983	2695.14	1091.12	3328.99	585.56	508.13	936.74	382.57	782.13	624.66	3301.58	2151.38	1295.96	1034.59	746.56	517.76	549.14	364.78	3301.58
ehe-mir-263-2-3p	7.9	269.04	464.33	405.98	497.81	225.5	36.03	36.84	470.11	712.19	24.89	34.5	551.65	448.95	16.69	37.19	304.12	244.97	27.9	64.84	309.65	634.49	170.32	104.32	10.85	138.94	10.62	58.91	29.56	226.03	36.94	84.02	25.58	16.3	33.74	11.57	51.04	17.63	263.91	197.14	78.75	143.29	75.09	22.86	34.96	7.9	263.91
ehe-mir-2733-1-5p	0	5.42	0	0	0	0	0	0	0	0	0	0	0	0	10.96	0.17	0.56	0	0	0	0	0	0	0	0	0	0	0.27	0	0	1.3	0.09	0	0	2.08	0	0	0	0	0.9	7.99	0	8.15	0	0	0	0
ehe-mir-2733-1-3p	121.73	9248.08	5.61	2.72	0.59	2.65	28.7	3.26	50.62	2.49	14.21	0.59	19.87	0.16	3346.13	312.78	139.89	1.74	2.78	7.08	1.84	2.8	7.9	3.28	39.07	10.2	10.08	3.73	14.34	3.35	54.76	8.09	0.96	1.3	12.98	0.34	0.65	6.32	5.44	89.42	449.31	140.53	399.03	176.59	48.62	121.73	5.44
ehe-mir-2733-10a-5p	3.95	0.26	0	0	0	0	0	0	0	0	0	0	0	0	1.37	1.38	0	0	0	0	0	0	0	0	0	0	0	0	0.22	0	0	0	0	0	0	0	0	0	0	0.13	0.8	0	0	0	0	3.95	0
ehe-mir-2733-10a-3p	258.08	9507.83	1.63	2.92	1.55	1.19	13.74	7.85	3.19	4.4	24.89	3.67	33.48	4.26	2917.6	962.15	54.12	4.94	10.43	2.21	7.05	0.56	6.73	2.55	26.62	15.8	5.99	0.91	5.43	1.22	35.64	4.46	1.15	6.91	9.86	1.45	0.76	4.41	2.72	23.58	223.06	31.58	67.36	110.3	65.1	258.08	2.72
ehe-mir-2733-10b-5p	3.95	0.26	0	0	0	0	0	0	0	0	0	0	0	0	1.37	1.38	0	0	0	0	0	0	0	0	0	0	0	0	0.22	0	0	0	0	0	0	0	0	0	0	0.13	0.8	0	0	0	0	3.95	0
ehe-mir-2733-10b-3p	258.08	9507.83	1.63	2.92	1.55	1.19	13.74	7.85	3.19	4.4	24.89	3.67	33.48	4.26	2917.6	962.15	54.12	4.94	10.43	2.21	7.05	0.56	6.73	2.55	26.62	15.8	5.99	0.91	5.43	1.22	35.64	4.46	1.15	6.91	9.86	1.45	0.76	4.41	2.72	23.58	223.06	31.58	67.36	110.3	65.1	258.08	2.72
ehe-mir-2733-11a-5p	26.48	93.38	0	0	0	0	0	0	0.2	0	0	0	0	0	12.41	13.63	1.13	0	0	0	0	0	0.88	0	7.09	5.35	0.14	0.09	0	0.46	1.3	1.02	0	0.22	1.04	0	0.11	1.05	0	0.52	4.8	0.64	3	0	0	26.48	0
ehe-mir-2733-11a-3p	258.08	9507.83	1.63	2.92	1.55	1.19	13.74	7.85	3.19	4.4	24.89	3.67	33.48	4.26	2917.6	962.15	54.12	4.94	10.43	2.21	7.05	0.56	6.73	2.55	26.62	15.8	5.99	0.91	5.43	1.22	35.64	4.46	1.15	6.91	9.86	1.45	0.76	4.41	2.72	23.58	223.06	31.58	67.36	110.3	65.1	258.08	2.72
ehe-mir-2733-11b-5p	26.48	93.38	0	0	0	0	0	0	0.2	0	0	0	0	0	12.41	13.63	1.13	0	0	0	0	0	0.88	0	7.09	5.35	0.14	0.09	0	0.46	1.3	1.02	0	0.22	1.04	0	0.11	1.05	0	0.52	4.8	0.64	3	0	0	26.48	0
ehe-mir-2733-11b-3p	258.08	9507.83	1.63	2.92	1.55	1.19	13.74	7.85	3.19	4.4	24.89	3.67	33.48	4.26	2917.6	962.15	54.12	4.94	10.43	2.21	7.05	0.56	6.73	2.55	26.62	15.8	5.99	0.91	5.43	1.22	35.64	4.46	1.15	6.91	9.86	1.45	0.76	4.41	2.72	23.58	223.06	31.58	67.36	110.3	65.1	258.08	2.72
ehe-mir-2733-12-5p	0.4	1.29	0	0	0	0	0.31	0	0	0.22	0.44	0	0	0	4.35	20.97	0.19	0.22	0	0	0.31	0	0	0	0.43	0	0	0	0	0	0.65	0	0	0	0.26	0.77	0.22	0.07	0	0.26	0.8	0.42	3	3.43	0.2	0.4	0
ehe-mir-2733-12-3p	329.22	5809.17	3.44	5.73	6.64	2.98	11.6	20.35	1.99	15.39	77.42	4.7	53.72	5.67	1079.08	1295.72	14.84	8.21	41.46	9.63	24.13	2.48	8.93	6.19	37.48	15.42	8.78	0.64	13.26	4.41	15.43	2.14	3.85	6.8	2.08	6.04	2.62	5.39	0	30.15	62.36	50.02	33.9	336.6	218.21	329.22	0
ehe-mir-2733-13-5p	0	0	0	0	0	0	0	0	0	0	0	0	0	0	0	0	0	0	0	0	0	0	0	0	0	0	0	0	0	0	0	0	0	0	0	0	0	0	0	0	0	0	0	0	0	0	0
ehe-mir-2733-13-3p	19.76	18.57	0	0	0	0	0	0.2	0	0	0.09	0	0	0	43.45	7.33	0.28	0	0.09	0.22	0.23	0	0	0	0	0	0.41	0.18	1.09	0	1.09	0.46	0	0.54	0.78	0	0	0	0	0.13	5.6	0.21	3.43	2.29	1.21	19.76	0
ehe-mir-2733-14-5p	51.38	102.4	0	0.19	0.37	0	0.31	0.4	1.39	0.59	2.65	0	2.33	0.79	15.16	65.49	0.09	0.15	0.26	0.33	0.08	0.08	2.78	0	10.27	5.6	0.14	0.45	0.65	0.46	0	0.19	0	0.32	0.52	1.53	0.33	2.76	1.36	1.8	9.19	1.91	3	8.57	6.03	51.38	1.36
ehe-mir-2733-14-3p	2.37	129.23	0	0	0	0	0.92	0	0	0	0	0	0.18	0	48.77	0.17	0.19	0	0.09	0	0	0	1.17	0.24	1.09	1.87	0.75	0.64	0.22	0	6.3	0.84	0	0	2.34	0	0	0.79	0	2.06	6	2.12	7.29	0	0.2	2.37	0
ehe-mir-2733-15-5p	12.65	15.48	1.45	0	0	0.05	1.22	0	0.8	0	1.32	0	0.18	0	42.16	6.21	1.6	0	0	0	0	0	0.59	0	6.44	4.1	0	0.09	0.43	0.15	1.09	0.56	0.38	0	3.11	0	0	0.39	2.72	2.06	18.79	5.09	14.16	5.14	1.81	12.65	2.72
ehe-mir-2733-15-3p	121.73	9248.08	5.61	2.72	0.59	2.65	28.7	3.26	50.62	2.49	14.21	0.59	19.87	0.16	3346.13	312.78	139.89	1.74	2.78	7.08	1.84	2.8	7.9	3.28	39.07	10.2	10.08	3.73	14.34	3.35	54.76	8.09	0.96	1.3	12.98	0.34	0.65	6.32	5.44	89.42	449.31	140.53	399.03	176.59	48.62	121.73	5.44
ehe-mir-2733-16-5p	51.38	102.66	0	0.19	0.37	0	0.31	0.4	1.39	0.59	2.65	0	2.33	0.79	15.16	65.49	0.09	0.15	0.26	0.33	0.08	0.08	2.78	0	10.27	5.6	0.14	0.45	0.65	0.46	0	0.19	0	0.32	0.52	1.53	0.33	2.76	1.36	1.8	9.19	1.91	3	8.57	6.03	51.38	1.36
ehe-mir-2733-16-3p	2.37	129.23	0	0	0	0	0.92	0	0	0	0	0	0.18	0	48.77	0.17	0.19	0	0.09	0	0	0	1.17	0.24	1.09	1.87	0.75	0.64	0.22	0	6.3	0.84	0	0	2.34	0	0	0.79	0	2.06	6	2.12	7.29	0	0.2	2.37	0
ehe-mir-2733-17a-5p	2.37	8.77	0	0.1	0	0	0	0	0	0	0.18	0.15	0	0	0	11.99	0	0.07	0	0	0	0	0	0	0.43	0.12	0	0	0	0	0	0	0	0	0	0.09	0	0.07	0	0.26	0.4	0.21	0.86	0.57	0.4	2.37	0
ehe-mir-2733-17a-3p	121.73	9248.08	5.61	2.72	0.59	2.65	28.7	3.26	50.62	2.49	14.21	0.59	19.87	0.16	3346.13	312.78	139.89	1.74	2.78	7.08	1.84	2.8	7.9	3.28	39.07	10.2	10.08	3.73	14.34	3.35	54.76	8.09	0.96	1.3	12.98	0.34	0.65	6.32	5.44	89.42	449.31	140.53	399.03	176.59	48.62	121.73	5.44
ehe-mir-2733-18-5p	12.65	15.48	1.45	0	0	0.05	1.22	0	0.8	0	1.32	0	0.18	0	42.16	6.21	1.6	0	0	0	0	0	0.59	0	6.44	4.1	0	0.09	0.43	0.15	1.09	0.56	0.38	0	3.11	0	0	0.39	2.72	2.06	18.79	5.09	14.16	5.14	1.81	12.65	2.72
ehe-mir-2733-18-3p	121.73	9248.08	5.61	2.72	0.59	2.65	28.7	3.26	50.62	2.49	14.21	0.59	19.87	0.16	3346.13	312.78	139.89	1.74	2.78	7.08	1.84	2.8	7.9	3.28	39.07	10.2	10.08	3.73	14.34	3.35	54.76	8.09	0.96	1.3	12.98	0.34	0.65	6.32	5.44	89.42	449.31	140.53	399.03	176.59	48.62	121.73	5.44
ehe-mir-2733-19-5p	46.64	53.65	0	0.29	0	0	0.31	0.27	0	0.22	0	0.15	0	0	0	13.89	0	0	0	0	0	0	0.44	0	7.74	3.23	0.07	0	0	0	0	0	0	0.11	0	0	0	0.59	1.36	0	0.8	1.48	0	0	0	46.64	1.36
ehe-mir-2733-19-3p	121.73	9248.08	5.61	2.72	0.59	2.65	28.7	3.26	50.62	2.49	14.21	0.59	19.87	0.16	3346.13	312.78	139.89	1.74	2.78	7.08	1.84	2.8	7.9	3.28	39.07	10.2	10.08	3.73	14.34	3.35	54.76	8.09	0.96	1.3	12.98	0.34	0.65	6.32	5.44	89.42	449.31	140.53	399.03	176.59	48.62	121.73	5.44
ehe-mir-2733-20-5p	46.64	53.65	0	0.29	0	0	0.31	0.27	0	0.22	0	0.15	0	0	0	13.89	0	0	0	0	0	0	0.44	0	7.74	3.23	0.07	0	0	0	0	0	0	0.11	0	0	0	0.59	1.36	0	0.8	1.48	0	0	0	46.64	1.36
ehe-mir-2733-20-3p	121.73	9248.08	5.61	2.72	0.59	2.65	28.7	3.26	50.62	2.49	14.21	0.59	19.87	0.16	3346.13	312.78	139.89	1.74	2.78	7.08	1.84	2.8	7.9	3.28	39.07	10.2	10.08	3.73	14.34	3.35	54.76	8.09	0.96	1.3	12.98	0.34	0.65	6.32	5.44	89.42	449.31	140.53	399.03	176.59	48.62	121.73	5.44
ehe-mir-2733-20b-5p	2.37	8.77	0	0.1	0	0	0	0	0	0	0.18	0.15	0	0	0	11.99	0	0.07	0	0	0	0	0	0	0.43	0.12	0	0	0	0	0	0	0	0	0	0.09	0	0.07	0	0.26	0.4	0.21	0.86	0.57	0.4	2.37	0
ehe-mir-2733-20b-3p	121.73	9248.08	5.61	2.72	0.59	2.65	28.7	3.26	50.62	2.49	14.21	0.59	19.87	0.16	3346.13	312.78	139.89	1.74	2.78	7.08	1.84	2.8	7.9	3.28	39.07	10.2	10.08	3.73	14.34	3.35	54.76	8.09	0.96	1.3	12.98	0.34	0.65	6.32	5.44	89.42	449.31	140.53	399.03	176.59	48.62	121.73	5.44
ehe-mir-2733-21-5p	3.95	0.52	0.18	0.1	0	0.05	0	0.07	0	0	0.44	0	0.36	0	1.13	24.85	0	0.07	0	0	0	0	0	0	0.29	0.37	0	0	0	0	0	0	0	0.32	0	0.17	0	0.07	0	0.39	0	1.06	0.43	4.57	0.4	3.95	0
ehe-mir-2733-21-3p	329.22	5809.17	3.44	5.73	6.64	2.98	11.6	20.35	1.99	15.39	77.42	4.7	53.72	5.67	1079.08	1295.72	14.84	8.21	41.46	9.63	24.13	2.48	8.93	6.19	37.48	15.42	8.78	0.64	13.26	4.41	15.43	2.14	3.85	6.8	2.08	6.04	2.62	5.39	0	30.15	62.36	50.02	33.9	336.6	218.21	329.22	0
ehe-mir-2733-22-5p	1.98	1.55	0	0	0	0	0	0	0	0	0	0	0	0	4.51	21.05	0	0	0	0	0	0	0	0	0.36	0	0	0	0	0	0.43	0	0.19	0	0	0	0	0	0	0.39	0.8	0.21	0.43	0.57	0.4	1.98	0
ehe-mir-2733-22-3p	329.22	5809.17	3.44	5.73	6.64	2.98	11.6	20.35	1.99	15.39	77.42	4.7	53.72	5.67	1079.08	1295.72	14.84	8.21	41.46	9.63	24.13	2.48	8.93	6.19	37.48	15.42	8.78	0.64	13.26	4.41	15.43	2.14	3.85	6.8	2.08	6.04	2.62	5.39	0	30.15	62.36	50.02	33.9	336.6	218.21	329.22	0
ehe-mir-2733-23-5p	0.4	1.29	0	0	0	0	0.31	0	0	0.22	0.44	0	0	0	4.35	20.97	0.19	0.22	0	0	0.31	0	0	0	0.43	0	0	0	0	0	0.65	0	0	0	0.26	0.77	0.22	0.07	0	0.26	0.8	0.42	3	3.43	0.2	0.4	0
ehe-mir-2733-23-3p	258.08	9507.83	1.63	2.92	1.55	1.19	13.74	7.85	3.19	4.4	24.89	3.67	33.48	4.26	2917.6	962.15	54.12	4.94	10.43	2.21	7.05	0.56	6.73	2.55	26.62	15.8	5.99	0.91	5.43	1.22	35.64	4.46	1.15	6.91	9.86	1.45	0.76	4.41	2.72	23.58	223.06	31.58	67.36	110.3	65.1	258.08	2.72
ehe-mir-2733-2a-5p	12.65	15.48	1.45	0	0	0.05	1.22	0	0.8	0	1.32	0	0.18	0	42.16	6.13	1.6	0	0	0	0	0	0.59	0	6.44	4.1	0	0.09	0.43	0.15	1.09	0.56	0.38	0	3.11	0	0	0.39	2.72	2.06	18.79	5.09	14.16	5.14	1.81	12.65	2.72
ehe-mir-2733-2a-3p	121.73	9248.08	5.61	2.72	0.59	2.65	28.7	3.26	50.62	2.49	14.21	0.59	19.87	0.16	3346.13	312.78	139.89	1.74	2.78	7.08	1.84	2.8	7.9	3.28	39.07	10.2	10.08	3.73	14.34	3.35	54.76	8.09	0.96	1.3	12.98	0.34	0.65	6.32	5.44	89.42	449.31	140.53	399.03	176.59	48.62	121.73	5.44
ehe-mir-2733-2b-5p	12.65	15.48	1.45	0	0	0.05	1.22	0	0.8	0	1.32	0	0.18	0	42.16	6.13	1.6	0	0	0	0	0	0.59	0	6.44	4.1	0	0.09	0.43	0.15	1.09	0.56	0.38	0	3.11	0	0	0.39	2.72	2.06	18.79	5.09	14.16	5.14	1.81	12.65	2.72
ehe-mir-2733-2b-3p	121.73	9248.08	5.61	2.72	0.59	2.65	28.7	3.26	50.62	2.49	14.21	0.59	19.87	0.16	3346.13	312.78	139.89	1.74	2.78	7.08	1.84	2.8	7.9	3.28	39.07	10.2	10.08	3.73	14.34	3.35	54.76	8.09	0.96	1.3	12.98	0.34	0.65	6.32	5.44	89.42	449.31	140.53	399.03	176.59	48.62	121.73	5.44
ehe-mir-2733-3-5p	51.38	102.4	0	0.19	0.37	0	0.31	0.4	1.39	0.59	2.65	0	2.33	0.79	15.16	65.49	0.09	0.15	0.26	0.33	0.08	0.08	2.78	0	10.27	5.6	0.14	0.45	0.65	0.46	0	0.19	0	0.32	0.52	1.53	0.33	2.76	1.36	1.8	9.19	1.91	3	8.57	6.03	51.38	1.36
ehe-mir-2733-3-3p	0	0	0	0	0	0	0	0	0	0	0	0	0	0	0.32	0	0	0	0	0	0	0	0	0	0	0	0	0	0	0	0	0	0	0	0	0	0	0	0	0	0	0	0	0	0	0	0
ehe-mir-2733-4-5p	1.58	0.52	0	0	0	0	0	0	0	0	0	0	0	0	8.3	0	0	0	0	0.11	0	0	0	0	0	0	0	0.27	0.22	0	0.22	0	0.19	0	0.52	0	0	0	0	0.13	0.8	0	4.29	0	0.4	1.58	0
ehe-mir-2733-4-3p	19.76	18.57	0	0	0	0	0	0.2	0	0	0.09	0	0	0	43.45	7.33	0.28	0	0.09	0.22	0.23	0	0	0	0	0	0.41	0.18	1.09	0	1.09	0.46	0	0.54	0.78	0	0	0	0	0.13	5.6	0.21	3.43	2.29	1.21	19.76	0
ehe-mir-2733-5a-5p	11.86	14.19	0	0.1	0	0	0	0.27	0	0.22	0.44	0	0.9	0	7.82	33.82	0.09	0	0	0	0.38	0	0.73	0	1.59	0.75	0.07	0	0.43	0.15	0.87	0.19	0	0.32	0.26	0.26	0.22	0.13	0	1.03	2	1.7	2.57	0.57	0.4	11.86	0
ehe-mir-2733-5a-3p	5.93	63.2	0	0.1	0	0	0.61	0.53	0	0.15	4.15	0.15	0	0.16	116.65	59.19	0.47	0	3.48	0.33	0	0	0	0	0.36	0	0	0	0	0	0.22	0	0	0	0	0	0	0	0	0.64	2.4	0.85	1.72	14.29	16.07	5.93	0
ehe-mir-2733-5b-5p	11.86	14.19	0	0.1	0	0	0	0.27	0	0.22	0.44	0	0.9	0	7.82	33.82	0.09	0	0	0	0.38	0	0.73	0	1.59	0.75	0.07	0	0.43	0.15	0.87	0.19	0	0.32	0.26	0.26	0.22	0.13	0	1.03	2	1.7	2.57	0.57	0.4	11.86	0
ehe-mir-2733-5b-3p	5.93	63.2	0	0.1	0	0	0.61	0.53	0	0.15	4.15	0.15	0	0.16	116.65	59.19	0.47	0	3.48	0.33	0	0	0	0	0.36	0	0	0	0	0	0.22	0	0	0	0	0	0	0	0	0.64	2.4	0.85	1.72	14.29	16.07	5.93	0
ehe-mir-2733-6-5p	0	3.1	0	0	0.07	0	0	0	0	0.07	0.09	0	0.36	0	0.56	1.81	0	0	0	0	0	0	0	0	0.07	0	0	0	0	0	0.43	0	0	0	0	0	0	0	0	0	0	0	0	1.14	0.6	0	0
ehe-mir-2733-6-3p	258.08	9507.83	1.63	2.92	1.55	1.19	13.74	7.85	3.19	4.4	24.89	3.67	33.48	4.26	2917.6	962.15	54.12	4.94	10.43	2.21	7.05	0.56	6.73	2.55	26.62	15.8	5.99	0.91	5.43	1.22	35.64	4.46	1.15	6.91	9.86	1.45	0.76	4.41	2.72	23.58	223.06	31.58	67.36	110.3	65.1	258.08	2.72
ehe-mir-2733-7a-5p	1.19	1.55	0	0	0	0.16	0	0	0	0	0	0	0	0	1.45	9.4	0.09	0.07	0	0	0	0	0	0.24	0.36	0.25	0	0	0	0	0	0	0	0	0	0	0	0	0	0.39	0.4	0.85	2.15	0	0	1.19	0
ehe-mir-2733-7a-3p	0.79	358.03	0	0	0	0	0	0	0	0	0	0	0	0	5.4	0.17	0	0	0	0.22	0	0	0	0	0	0	0.07	0	0	0.15	0	0	0	0.11	0	0	0	0	0	0.39	0	0	0	0	0.2	0.79	0
ehe-mir-2733-7b-5p	1.19	1.55	0	0	0	0.16	0	0	0	0	0	0	0	0	1.45	9.4	0.09	0.07	0	0	0	0	0	0.24	0.36	0.25	0	0	0	0	0	0	0	0	0	0	0	0	0	0.39	0.4	0.85	2.15	0	0	1.19	0
ehe-mir-2733-7b-3p	0.79	358.03	0	0	0	0	0	0	0	0	0	0	0	0	5.4	0.17	0	0	0	0.22	0	0	0	0	0	0	0.07	0	0	0.15	0	0	0	0.11	0	0	0	0	0	0.39	0	0	0	0	0.2	0.79	0
ehe-mir-2733-8-5p	36.36	14.19	0	0	0	0	0	0.13	0	0	0	0.15	0	0	14.19	2.16	0.19	0	0	0	0	0	0	0	0.29	0.25	0	0	0	0	0.65	0	0.19	0.11	0	0	0	0	1.36	0.9	1.6	0.42	1.29	0.57	0.4	36.36	1.36
ehe-mir-2733-8-3p	23.32	13.41	0	0	0	0	0	0	0	0	0.09	0	0	0	19.59	1.9	0.09	0	0.09	0	0	0	0	0	0.87	0	0.07	0	0	0	0.65	0	0.19	0	1.04	0	0.22	0.13	0	0.26	1.6	0	0.86	2.29	0.8	23.32	0
ehe-mir-2733-9-5p	0.4	1.29	0	0	0	0	0.31	0	0	0.22	0.44	0	0	0	4.35	20.97	0.19	0.22	0	0	0.31	0	0	0	0.43	0	0	0	0	0	0.65	0	0	0	0.26	0.77	0.22	0.07	0	0.26	0.8	0.42	3	3.43	0.2	0.4	0
ehe-mir-2733-9-3p	23.32	13.41	0	0	0	0	0	0	0	0	0.09	0	0	0	19.59	1.9	0.09	0	0.09	0	0	0	0	0	0.87	0	0.07	0	0	0	0.65	0	0.19	0	1.04	0	0.22	0.13	0	0.26	1.6	0	0.86	2.29	0.8	23.32	0
ehe-mir-2739-5p	0	0	0	0.29	0	0	0	0	0	0	0	0	0	0	0	0	0.09	0	0	0	0	0	0	0	0	0	0	0	0	0	0	0	0	1.08	0.52	0.51	0.44	0	0	0	0	0	0	0	0	0	0
ehe-mir-2739-3p	0	0	0	1.17	0	0.11	0	0	0	0	0	0	0	0	0	0	2.54	0	0	0	0	0	0	0	0	0	0	0	0	0	0	0	0.38	0	0	0	0	0	0	0	0	0.21	0	0	0	0	0
ehe-mir-274-5p	0	3.1	62.27	124.8	78.81	207.9	0.61	0.07	140.7	116.27	0	0.29	61.95	61.01	0.08	0	103.82	90.47	0	0	117.82	156.76	270.56	292.68	0.43	235.34	0.68	441.62	0.65	253.86	0.22	344.54	0	0.22	0.26	0.34	0.44	0.33	293.84	120.09	149.5	111.49	257.01	182.87	10.45	0	293.84
ehe-mir-274-3p	0	0	0.36	0.49	0.37	0.54	0	0	0.4	0.44	0	0	0	0	0	0	0.66	0	0	0	1.53	0.56	0	0.36	0	0.37	0	0.09	0	0.3	0	0.28	0.19	0	0	0	0	0	1.36	1.42	0	0	0.86	1.14	0	0	1.36
ehe-mir-275-5p	0	0	0	0	0	0	0	0.07	0	0	0	0	0	0	0	0	0	0	0	0	0	0	0	0	0	0	0	0	0	0	0	0	0	0	0	0	0.11	0	0	0	0	0	0	0	0	0	0
ehe-mir-275-3p	304.32	40.5	210.72	265.34	203	360.92	1076.29	606.41	320.05	152.63	268.27	471.01	168.31	115.08	473.92	746.01	171.46	389.21	314.2	696.95	196.81	300.31	280.07	278.35	297.14	155.24	442.1	170.45	586.58	266.33	686.05	291.85	516.31	469.06	558.05	374.83	500.99	291.97	180.93	84.14	586.82	633.13	1500.42	1801.31	5277.82	304.32	180.93
ehe-mir-2755-5p	8.3	59.84	50.69	70.85	42.06	86.72	44.88	34.78	41.05	68.03	27.54	34.8	39.57	97.11	21.36	30.2	54.96	27.32	21.12	46.25	82.35	67.93	23.41	17	5.43	9.33	7.01	37.63	21.3	26.16	17.82	35.32	13.47	22.13	25.7	16.93	35.01	17.04	9.52	47.93	57.16	55.75	43.76	26.86	29.74	8.3	9.52
ehe-mir-2755-3p	296.81	2559.07	7030.55	7800.87	5950.44	8734.33	4869.7	2853.54	8177.47	4541.08	2394.96	3651.62	6129.79	6585.18	3624.81	5942.34	7624.21	4061.96	3901.42	4736.9	5856.76	6903.5	5671.76	3256.76	1382.09	3052.24	1581.74	5467.06	2426.53	5423.13	2281.99	5277.66	1308.46	635.84	1611.85	584.06	1438.63	883.73	1439.25	3064.53	2359.28	1780.69	3231.68	2602.53	1895.57	296.81	1439.25
ehe-mir-2756-5p	385.73	15.22	451.48	367.1	223.96	543.36	936.45	462.92	470.51	206.44	236.23	212.6	412.71	163.79	666.82	589.75	396.76	478.6	182.52	274.29	401.28	581.47	602.43	454.2	544.5	426.03	875.35	765.79	484.22	423.92	564.36	831.39	392.23	212.24	354.3	114.14	233.92	353.35	296.56	308.46	492.08	171.27	553.06	661.78	1345.43	385.73	296.56
ehe-mir-2756-3p	0	0.26	5.07	3.98	4.94	5.63	6.72	2.59	5.18	4.47	3.44	1.17	5.73	3.94	4.27	2.76	3.19	1.53	3.48	1.22	2.22	2.64	1.46	0.97	2.32	1.49	2.66	3.36	1.09	2.74	3.04	1.77	1.35	0.32	0.78	0.6	1.2	0.99	1.36	4.9	11.59	3.6	6.01	6.86	8.84	0	1.36
ehe-mir-276-5p	34.78	0.52	8.51	10.11	3.76	8.88	25.65	28.13	14.95	6.01	8.65	16.74	4.3	4.89	12.01	11.56	7.52	10.9	6.43	7.19	7.2	7.05	16.39	21.62	21.99	16.79	26.15	23	30.64	8.21	29.99	29.56	20.39	24.18	18.43	7.31	27.7	22.83	13.6	6.7	15.59	8.69	8.58	14.86	55.66	34.78	13.6
ehe-mir-276-3p	80419.1	34949.4	203579	169606	77116	169870	270665	164786	212223	118596	66383.1	133839	186271	130673	146284	132755	208380	89595.6	79953.7	103771	186743	183726	147886	145958	185238	128755	194581	320023	213884	207021	208804	263968	115949	85219.3	169066	68672.8	198150	104351	171007	90233.6	73825.6	63367.5	75275.6	90087.2	165227	80419.1	171007
ehe-mir-2763-5p	0	0.26	0	0	0	0	3.05	1.13	0	0	0.09	0.15	0	0	1.13	2.5	0	0.07	0.17	0.77	0	0	0	0	0.51	0	0.14	0	2.17	0	1.3	0	1.54	2.16	2.34	2.72	1.85	0.53	0	1.55	0.4	0.64	0	1.71	0.4	0	0
ehe-mir-2763-3p	44.26	73	19.01	7.39	3.69	3.63	1124.22	499.63	18.73	8.28	302.79	11.75	7.52	12.93	301.81	754.55	7.42	4.58	412.85	470.24	4.75	9.37	33.66	15.42	331.43	12.19	460.22	14.54	1536.55	20.53	1046.36	12.27	900.07	478.99	1031.48	242.49	224.98	369.33	5.44	322.51	196.27	88.18	107.26	177.16	227.25	44.26	5.44
ehe-mir-2765-5p	6.72	1.81	3.98	5.93	4.58	6.34	60.46	34.98	4.18	6.08	2.12	6.9	5.55	3.47	12.33	42.54	4.13	6.03	2.17	6.2	10.19	6.33	13.61	9.96	2.89	5.35	3.13	8.27	88.89	6.69	71.06	16.73	50.4	54.62	82.8	4.34	8.29	1.71	8.16	4.12	2	0.85	12.44	145.16	15203.5	6.72	8.16
ehe-mir-2765-3p	0	0.26	0	0	0	0.7	1.22	1.8	0	0.51	0.35	0.44	0.18	0	0.24	0.95	0	0	0.35	0.55	0.46	0.16	0	0.12	0.07	0.12	0.14	0.18	0.65	0.15	1.74	0.37	0.19	0.65	0.26	0	1.53	0	0	0.64	0	0	0.86	0.57	299.79	0	0
ehe-mir-2766-5p	41.5	2.32	2.17	1.07	1.7	2.33	2.14	2.19	3.19	1.83	2.12	1.62	6.8	2.05	3.31	1.29	3.95	1.45	0.87	1	1.15	0.96	18.29	10.2	3.62	15.92	2.93	5.45	5.87	4.26	6.74	6.51	7.89	3.35	5.19	2.38	6	5.26	55.77	1.42	4	0.64	0.43	2.86	5.02	41.5	55.77
ehe-mir-2766-3p	88788.2	35413.4	80650.3	75092	74845.9	100388	106452	89780.9	72727.5	88961.9	110236	93672.6	101720	77754.8	109303	107127	81158.2	83217.5	90077.1	98456.5	64902.2	66447.1	68179.5	50089.7	31751	67132.1	25369.3	43683.7	32268.9	42205.6	38407.2	53416.1	26265.4	49028.9	27269.3	36187.4	45410.8	41281.1	84888.8	91357.8	132857	89467.8	84457	99687.5	75452.7	88788.2	84888.8
ehe-mir-2767-5p	7.9	247.37	2135.39	2483.3	1776.93	2370.65	288.84	162.84	2401.98	1663.15	202.51	380.27	2802.5	1413.07	61.83	183.52	3258.35	1489.05	405.38	576.12	1423.55	2426.79	1327.18	854.84	22.5	928.81	71.91	996.23	78.89	1709.05	90.18	1180.39	62.52	64.45	102.27	131.41	182.88	26.84	1305.94	132.46	114.73	51.51	58.78	68.01	20.09	7.9	1305.94
ehe-mir-2767-3p	12.65	19.6	294.89	315.78	331.7	425.7	115.72	69.88	358.51	293.16	24.54	114.67	485.94	243.24	14.19	31.84	255.64	169.97	36.42	34.74	352.48	258.73	246.41	212.89	13.67	219.17	50.19	353.35	43.68	220.1	33.68	160.24	37.13	40.37	41.79	19.9	82.34	8.62	127.87	40.2	53.97	54.69	18.88	27.43	31.35	12.65	127.87
ehe-mir-2768-1-5p	0	0	0	0	0	0	0	0	0	0	0	0	0	0	0	0	0	0	0	0	0	0	0	0	0	0	0	0	0	0	0	0	0	0	0	0	0	0	0	0	0	0	0	0	0.2	0	0
ehe-mir-2768-1-3p	21.34	9.8	23.9	30.71	19.7	52.16	203.65	201.21	27.9	16.64	48.91	190.13	15.76	34.84	49.17	53.67	17.01	17.22	51.28	98.36	39.68	36.69	9.95	7.89	21.34	9.45	22.4	22.18	34.12	19.01	33.25	17.29	39.63	38.76	40.49	17.01	145.04	39.6	12.24	73.7	100.34	48.12	96.97	138.3	1583.53	21.34	12.24
ehe-mir-2768-2-5p	0	0	0	0	0	0	0	0	0	0	0	0	0	0	0	0	0	0	0	0	0	0	0	0	0	0	0	0	0	0	0	0	0	0	0	0	0	0	0	0	0	0	0	0	0.2	0	0
ehe-mir-2768-2-3p	21.34	9.8	23.9	30.71	19.7	52.16	203.65	201.21	27.9	16.64	48.91	190.13	15.76	34.84	49.17	53.67	17.01	17.22	51.28	98.36	39.68	36.69	9.95	7.89	21.34	9.45	22.4	22.18	34.12	19.01	33.25	17.29	39.63	38.76	40.49	17.01	145.04	39.6	12.24	73.7	100.34	48.12	96.97	138.3	1583.53	21.34	12.24
ehe-mir-277-5p	4.35	3.1	7.06	9.23	8.63	14.68	43.66	25.4	10.76	5.64	5.83	7.49	4.83	5.36	7.74	5.78	5.07	3.12	5.39	5.53	2.22	3.93	10.24	3.89	2.1	5.1	2.79	16.45	11.08	8.52	10.87	4.93	21.35	6.05	18.17	6.8	20.17	8.29	16.32	1.29	6	2.76	6.01	6.86	10.85	4.35	16.32
ehe-mir-277-3p	5275.35	708.57	3111.31	6111.64	3501.32	6500.18	30627	20724.9	4791.61	3543.72	13983.7	35893.8	2598.74	3199.9	21090.7	39393.2	3786.93	5183.31	23500.2	33518.9	5147.44	6379.63	2739.82	2183.8	13481.1	1706.61	18549	3836.85	14882.2	3278.76	18928.7	6227.36	10513.7	6921.41	13394.7	5416.3	14036.2	11919.1	1104.61	2318.89	1473.45	1486.28	2718.95	4511.27	2278.74	5275.35	1104.61
ehe-mir-278-5p	212.23	5.16	6.52	9.82	5.61	12.89	39.08	32.58	6.58	6.45	13.15	35.68	8.24	8.2	34.58	29.6	9.02	5.74	11.73	40.05	10.96	9.05	123.06	82.7	81.32	103.49	111.14	33.64	261.24	35.29	189.93	72.96	164.09	129.33	172.35	133.87	180.26	91.84	16.32	21.52	53.17	36.88	83.24	87.44	281.5	212.23	16.32
ehe-mir-278-3p	251.36	92.34	228.82	331.92	164.12	591.95	5139.31	2652.53	300.52	176.6	1090.05	1500.52	135.54	194.05	4638.91	2433.02	338.7	223.38	1655.85	2265.33	311.26	283.8	139.6	121.57	1313.79	104.73	1616.13	66.45	912.8	86.09	859.25	197.04	536.7	673.41	689.12	332.64	940.58	560.78	73.46	549.15	2475.2	1654.79	3649.15	8031.03	7172.99	251.36	73.46
ehe-mir-2785-1-5p	0	0	0	0	0	0	0	0	0	0	0	0	0	0	0	0	0	0	0	0	0	0	0	0	0	0	0	0	0	0	0	0	0	0	0	0	0	0	0	0	0	0	0	0	0	0	0
ehe-mir-2785-1-3p	0	0	0	0	0	0	0	0	0	0	0	0	0	0	0	0	0	0	0	0	0	0	0.15	0.24	0	0	0	0	0	0	0	0	0	0.11	0	0	0	0	1.36	0	0	0	0	0	0	0	1.36
ehe-mir-2785-2-5p	0	0	0	0	0	0	0	0	0	0	0	0	0	0	0	0	0	0	0	0	0	0	0	0	0	0	0	0	0	0	0	0	0	0	0	0	0	0	0	0	0	0	0	0	0	0	0
ehe-mir-2785-2-3p	0	0	0	0	0	0	0	0	0	0	0	0	0	0	0	0	0	0	0	0	0	0	0.15	0.24	0	0	0	0	0	0	0	0	0	0.11	0	0	0	0	1.36	0	0	0	0	0	0	0	1.36
ehe-mir-2786-5p	0	15.73	28.06	24.78	48.19	16.25	0	0.73	19.73	37.83	0.35	0.29	22.38	24.43	0.08	0	17.19	19.26	0.17	0.11	17.85	18.66	0	0	0	10.45	0	5.09	0.22	15.51	0	8.09	0.77	0	0.78	0.09	0.11	0	9.52	15.59	7.99	2.33	0.86	0	0.8	0	9.52
ehe-mir-2786-3p	2.37	7.74	503.8	174.66	372.21	110.88	1.53	1.6	449.99	389.27	1.94	1.47	701.88	254.27	1.05	0.52	442.04	113.15	0.7	0.77	128.47	372.16	93.36	54.04	2.46	142.05	1.36	262.35	2.83	488.26	3.04	142.02	1.92	1.08	2.34	1.02	1.09	2.3	1281.45	14.56	9.99	9.33	0.43	2.29	0.4	2.37	1281.45
ehe-mir-2788-5p	0	3.1	0	0.97	0.59	2	3.05	3.06	0.2	0.88	0.79	3.67	0.54	0.16	0.24	0.6	0.38	0.44	2	1.22	0.84	1.84	0	0	0	0	0	1.36	0.65	0.61	1.52	0.28	0.96	1.84	4.67	1.19	6	0.13	0	1.55	0.8	2.33	1.72	0.57	5.22	0	0
ehe-mir-2788-3p	0	3.35	16.84	13.32	13.73	20.75	5.5	10.77	14.55	28.59	2.74	15.86	3.94	15.92	1.21	3.37	5.17	5.45	4.17	9.18	15.86	20.19	0.59	0.24	0.94	0.25	2.32	17.73	9.35	6.54	13.91	6.97	7.69	11.87	18.69	13.27	31.84	2.17	0	1.8	0.8	2.97	1.29	3.43	1	0	0
ehe-mir-279-1-5p	4.35	5.67	5.07	25.17	46.42	16.14	9.47	11.57	2.99	22.36	10.15	12.19	11.46	11.98	5.8	8.54	12.68	12.14	6.69	13.06	9.65	19.3	8.49	8.62	1.52	6.1	4.02	5.55	4.35	2.59	8.69	6.69	4.23	3.24	3.89	3.23	6.54	2.89	27.21	19.71	28.78	5.51	9.87	12.57	104.48	4.35	27.21
ehe-mir-279-1-3p	2042.48	4850.39	9725.68	8268.08	5877.53	9169.52	5333.8	4852.98	12545.2	7197.41	3836.79	4313.78	8063.54	4397.01	3333.16	4963.03	6545.27	5609.08	2237.84	5217.09	4975.14	10298.7	8254.86	6181.36	2612.89	6286.95	2850.64	7107.45	5277.95	10312.4	4530.73	10372.4	4208.93	2179.9	5967.47	2302.91	2835.16	3353.48	5514.87	8084.61	5403.71	2770.13	3011.57	3152.29	4691.1	2042.48	5514.87
ehe-mir-279-2-5p	0	0	0	0	1.18	2.98	0	6.65	0	2.64	1.41	6.9	1.43	1.26	0	3.37	0	1.24	0.09	5.31	0	3.28	0	0	0	0	0	0	0	0	0	0	0	0	0	1.96	3.71	0.26	0	0.13	0	0	0	0	0	0	0
ehe-mir-279-2-3p	8603.08	2014.29	7312.41	18193	6282.87	16142.5	10847.8	8495.99	15632.1	12319.8	6382.61	9997.86	6187.63	16945.7	5687.52	9433.8	18244	6901.12	5155.71	14267.8	20231.4	13165.7	7043.57	5439.71	6204.02	4827.01	6582.48	10066.1	16169.6	10303.5	15703.8	9479.85	18743.6	16287.7	20207	8279.72	17186.4	15592.8	4683.7	14490.7	8928.24	18315.8	22036.5	15259.1	6555.13	8603.08	4683.7
ehe-mir-279-3-5p	1.19	2.58	0.72	2.14	2.14	3.68	5.5	3.59	0.8	1.39	1.41	3.23	1.79	0	2.66	3.54	1.03	0.8	1.22	3.43	1	2.08	0.59	0.61	0.29	0.37	0.34	0.73	1.3	0.3	1.52	0.28	2.31	1.3	0.26	0.6	0.76	0.53	0	8.89	12.39	11.66	12.87	5.71	22.1	1.19	0
ehe-mir-279-3-3p	157.69	6.19	24.26	38	16.82	74.91	242.13	141.43	42.45	31.16	49.35	93.23	25.25	13.87	88.11	92.75	31	24.13	42.68	70.92	29.42	41.89	32.48	26.6	280.35	25.62	402.13	37.36	153.22	18.4	223.4	54.37	131	70.6	149.5	49.93	124.32	83.02	16.32	91.1	121.12	86.27	188.36	224.02	428.98	157.69	16.32
ehe-mir-279-4-5p	18.58	23.73	28.6	41.89	47.89	50.59	169.15	121.35	31.69	29.54	85.36	109.24	37.42	23.65	144.86	210.45	66.71	62.13	80.31	160.1	54.85	97.08	64.97	51.37	84.43	62.07	94.66	25.27	54.33	42.89	112.57	53.26	33.47	22.67	32.44	23.64	50.49	52.17	2.72	68.42	93.54	56.81	211.1	196.02	167.98	18.58	2.72
ehe-mir-279-4-3p	46006.4	15699.5	52170.5	48467.5	20184	30636.7	10282	7514.56	79265.9	58693.7	10814.2	8202.67	50625.3	42182.8	7710.32	9045.53	45738.5	20577.1	8655.15	18466.1	33467.5	39122.8	124252	117749	40217.7	112131	37649.8	100893	163784	171891	120315	112562	133011	89296.1	170649	68643.1	77806.7	87040.7	81062.1	42623.6	41705.1	77921.2	42264.5	38120.1	19454.4	46006.4	81062.1
ehe-mir-2796-1-5p	0	0	0.72	0.39	0	0.16	0	0.07	1	0	0	0	0	0.16	0.08	0	0.38	0.36	0	0.11	1.38	0.08	0.29	0.97	0	0	0	0.91	0	0.91	0	1.3	0	0	0	0.09	0.33	0	0	0	0	0	0	0	1	0	0
ehe-mir-2796-1-3p	0	50.3	1778.41	678.51	680.37	757.27	7.02	5.19	1607.43	664.17	2.74	2.64	1238.31	537.7	5.56	6.99	1386.55	999.63	2.35	5.53	706.03	878.89	777.14	535.93	2.75	787.25	3.88	682.52	2.17	694.66	5.65	859.55	2.5	4.86	3.63	0.94	1.31	1.32	511.49	240.17	280.62	86.06	93.96	81.15	18.89	0	511.49
ehe-mir-2796-2-5p	0	0	0.72	0.39	0	0.16	0	0.07	1	0	0	0	0	0.16	0.08	0	0.38	0.36	0	0.11	1.38	0.08	0.29	0.97	0	0	0	0.91	0	0.91	0	1.3	0	0	0	0.09	0.33	0	0	0	0	0	0	0	1	0	0
ehe-mir-2796-2-3p	0	50.3	1778.41	678.51	680.37	757.27	7.02	5.19	1607.43	664.17	2.74	2.64	1238.31	537.7	5.56	6.99	1386.55	999.63	2.35	5.53	706.03	878.89	777.14	535.93	2.75	787.25	3.88	682.52	2.17	694.66	5.65	859.55	2.5	4.86	3.63	0.94	1.31	1.32	511.49	240.17	280.62	86.06	93.96	81.15	18.89	0	511.49
ehe-mir-281-5p	413	5161.21	195.51	174.75	166.33	240.61	8748.61	4318.91	234.16	142.14	4136.84	3143.02	123.01	1264.1	3464.55	5527.49	5395.67	650.68	3701.34	3545.15	241.39	286.29	229.59	778.21	2841.88	55.35	3117.38	40.27	1858.2	503.01	1940.16	162.19	2015.4	1087.09	2803.73	1079.42	1366.11	1989.7	59.86	10747.8	12568.7	10992.8	11617.2	8819.67	1046.64	413	59.86
ehe-mir-281-3p	822.84	301.02	54.13	45.49	38	117.71	9929.32	4890.28	65.56	29.47	4779.32	4608.31	30.98	183.49	4423.76	10094.1	1618.33	151.22	4960.15	6797.87	67.03	53.91	132.86	394.69	6225.95	30.35	6736.52	51.73	2598.01	247.02	2940.01	156.7	1769.37	645.99	2374.69	700.93	1305.47	1852.07	10.88	2794.21	5377.73	3656.55	7706.34	7735	827.03	822.84	10.88
ehe-mir-282-1-5p	52.96	45.14	19.19	39.56	12.91	80.28	678.75	345.96	20.53	13.12	85.28	272.36	11.82	14.5	432.32	495.27	39.55	27.83	153.15	205.8	76.69	43.18	20.78	28.17	123.64	23.01	150.16	13.27	114.1	16.28	133.21	55.21	97.34	117.34	96.04	31.81	233.26	48.03	8.16	245.33	628.39	260.29	1160.18	1192.11	404.47	52.96	8.16
ehe-mir-282-1-3p	0	0	0	0	0	0.16	0.31	0.53	0	0	0.18	0	0	0.63	0.4	0.26	0	0.22	0.09	0.22	0.08	0.16	0.15	0.61	0.65	0.5	0.95	0	1.52	0	0.65	0.28	2.31	0.54	0.26	1.7	1.96	0.07	0	0.26	0.4	1.48	0.43	3.43	0.6	0	0
ehe-mir-282-2-5p	52.96	45.14	19.19	39.56	12.91	80.28	678.75	345.96	20.53	13.12	85.28	272.36	11.82	14.5	432.32	495.27	39.55	27.83	153.15	205.8	76.69	43.18	20.78	28.17	123.64	23.01	150.16	13.27	114.1	16.28	133.21	55.21	97.34	117.34	96.04	31.81	233.26	48.03	8.16	245.33	628.39	260.29	1160.18	1192.11	404.47	52.96	8.16
ehe-mir-282-2-3p	0	0	0	0	0	0.16	0.31	0.53	0	0	0.18	0	0	0.63	0.4	0.26	0	0.22	0.09	0.22	0.08	0.16	0.15	0.61	0.65	0.5	0.95	0	1.52	0	0.65	0.28	2.31	0.54	0.26	1.7	1.96	0.07	0	0.26	0.4	1.48	0.43	3.43	0.6	0	0
ehe-mir-283-5p	3046.33	152.7	69.51	60.45	46.12	65.54	1813.35	1143.94	101.24	87.02	728.9	793.57	48.16	72.99	1220.55	849.37	90.76	55.16	396.25	1027.22	48.88	56.55	229.29	163.83	5364.12	201.38	5583.67	207.17	3800.08	191.35	3389.19	292.87	2505.54	866.75	3002.81	920.2	1186.5	2191.4	121.07	1694.23	1235.2	1246.76	2144.44	2044.76	576.27	3046.33	121.07
ehe-mir-283-3p	0	0	0	0	0	0	0.61	0.53	0	0	0	0.44	0	0	0.81	0	0	0	0	0	0	0	0	0	0.87	0	0	0	0	0	0.22	0	0.38	0	0	0.09	0.11	0	0	0.39	0	0	0	0	0	0	0
ehe-mir-285-1-5p	0	0.26	83.82	170.19	179.69	156.38	0	0.07	134.72	132.91	0	0.15	157.74	76.45	0.08	0	237.79	112.35	0.09	0	129.39	238.87	298.51	219.81	0.22	295.92	0	267.53	0.22	233.18	0.22	206.06	0	0.11	0	0	0.11	0	429.87	0.9	0.4	0.64	0	0.57	1.61	0	429.87
ehe-mir-285-1-3p	0	3.87	1938.98	828.67	753.13	937.26	4.58	0.47	1480.49	612.42	2.03	0.44	1919.78	708.43	1.45	1.12	1208.41	561.22	0.35	0.44	620.76	975.17	786.94	593.98	0.72	769.09	0.75	643.7	1.96	684.62	0.43	629.23	0.38	0.11	0	0	0	0.72	793.09	11.73	17.19	3.18	1.29	2.86	3.21	0	793.09
ehe-mir-285-2-5p	0	0.26	83.82	170.19	179.69	156.38	0	0.07	134.72	132.91	0	0.15	157.74	76.45	0.08	0	237.79	112.35	0.09	0	129.39	238.87	298.51	219.81	0.22	295.92	0	267.53	0.22	233.18	0.22	206.06	0	0.11	0	0	0.11	0	429.87	0.9	0.4	0.64	0	0.57	1.61	0	429.87
ehe-mir-285-2-3p	0	3.87	1938.98	828.67	753.13	937.26	4.58	0.47	1480.49	612.42	2.03	0.44	1919.78	708.43	1.45	1.12	1208.41	561.22	0.35	0.44	620.76	975.17	786.94	593.98	0.72	769.09	0.75	643.7	1.96	684.62	0.43	629.23	0.38	0.11	0	0	0	0.72	793.09	11.73	17.19	3.18	1.29	2.86	3.21	0	793.09
ehe-mir-305-5p	286.14	9.54	95.04	108.76	60.58	201.56	687.91	375.88	176.57	72.36	68.5	231.98	61.77	54.54	209.03	279.99	78.45	95.49	106.82	280.7	120.66	125.84	70.38	83.55	136.09	49.63	180.87	254.26	746.54	171.88	861.42	216.65	320.67	166.03	344.17	97.9	288.01	147.89	57.13	49.61	274.62	249.27	1291.47	1027.52	5993.93	286.14	57.13
ehe-mir-305-3p	3.56	0.52	18.28	25.95	18.01	39.11	49.46	30.52	27.1	24.19	14.92	27.9	18.8	12.3	21.68	25.37	19.26	16.86	33.29	47.13	20.99	24.59	7.61	10.08	19.17	5.47	28.26	16.64	41.95	16.88	41.07	29.56	22.51	11.66	34.78	14.29	22.25	8.82	16.32	5.93	39.57	52.35	67.36	89.72	124.17	3.56	16.32
ehe-mir-306-1-5p	1919.57	178.76	678.31	779.69	283.36	1711.54	806.07	906.7	1538.48	1017.37	242.59	533.41	614.86	857.87	443.61	314.76	765.8	336.24	277.79	459.95	601	413.57	1877.07	1650.3	2193.7	1665.68	2628.29	1188.86	3073.54	580.58	3265.54	1417.68	1760.9	1480.9	1927.47	718.11	2007.01	1104.98	542.78	549.15	2428.03	4806.02	3134.28	4254.68	1544.55	1919.57	542.78
ehe-mir-306-1-3p	1.98	24.25	14.12	12.25	9.15	22.26	7.94	9.44	26.5	19.94	5.3	4.7	5.91	7.09	9.51	11.65	22.27	14.39	4.69	14.16	21.6	19.95	5.27	3.52	5.21	5.35	4.97	5.91	6.3	4.41	14.56	9.67	10.96	1.73	9.08	4.17	6.43	4.61	2.72	29.25	71.95	38.15	82.81	88.01	50.03	1.98	2.72
ehe-mir-306-2-5p	1919.57	178.76	678.31	779.69	283.36	1711.54	806.07	906.7	1538.48	1017.37	242.59	533.41	614.86	857.87	443.61	314.76	765.8	336.24	277.79	459.95	601	413.57	1877.07	1650.3	2193.7	1665.68	2628.29	1188.86	3073.54	580.58	3265.54	1417.68	1760.9	1480.9	1927.47	718.11	2007.01	1104.98	542.78	549.15	2428.03	4806.02	3134.28	4254.68	1544.55	1919.57	542.78
ehe-mir-306-2-3p	1.98	24.25	14.12	12.25	9.15	22.26	7.94	9.44	26.5	19.94	5.3	4.7	5.91	7.09	9.51	11.65	22.27	14.39	4.69	14.16	21.6	19.95	5.27	3.52	5.21	5.35	4.97	5.91	6.3	4.41	14.56	9.67	10.96	1.73	9.08	4.17	6.43	4.61	2.72	29.25	71.95	38.15	82.81	88.01	50.03	1.98	2.72
ehe-mir-307-5p	2.77	0	0	0.39	0	0.7	0	1.4	1.59	0.59	0.09	0.15	0	0	0.24	0.35	0.38	0	0	0.33	0.23	0.16	0	0	0.14	0	0.2	0.36	0	0.46	0.43	0.37	0.96	0	0.78	0.51	0.98	0.53	0	0	0.4	0.42	1.29	0	1.21	2.77	0
ehe-mir-307-3p	197.61	18.06	419.08	525.04	301.59	991.81	797.22	504.41	606.23	328.27	217.78	299.22	360.97	243.39	272.79	357.65	332.68	301.5	173.66	288.34	576.02	571.93	431.08	416.43	258.87	327.39	417.11	1120.59	350.12	427.11	509.38	1433.85	268.35	256.6	308.35	166.36	515.28	454.92	440.75	94.7	91.94	48.54	108.98	162.87	545.52	197.61	440.75
ehe-mir-308-5p	109.48	24.25	38.74	54.23	29.37	61.59	107.48	53.46	49.22	34.31	31.69	34.8	33.3	27.74	57.72	53.67	69.52	23.04	34.51	51.89	35.55	48.86	87.94	39.35	84.14	41.92	85.33	71.36	129.31	56.73	226	105.68	95.22	38.76	109.27	53.16	84.19	78.55	80.26	203.19	384.95	257.11	310.64	373.75	129.4	109.48	80.26
ehe-mir-308-3p	20.55	0	3.8	3.21	1.92	9.21	13.43	12.7	4.78	1.98	6	7.78	3.22	4.41	6.29	6.73	2.91	5.3	3.91	8.63	2.83	8.49	2.19	1.7	4.34	1.24	9.67	3.45	14.34	1.67	18.69	2.97	22.31	7.88	17.39	4.93	16.69	6.97	0	18.3	32.38	18.65	28.75	37.72	28.33	20.55	0
ehe-mir-31-5p	3250.66	13188.2	23996.9	22238.5	16667	30954.4	16108	12075.1	25720.7	25956	9970.72	15526.8	10348	27385.6	9542.88	8157.84	13324.4	8384.22	8930.67	11467	19230.7	16069.9	5075.04	7799.97	7951.33	4344.75	10016	13613.8	10914.7	9916.45	9890.29	16253.6	14460.2	13474.3	12854.8	11809.4	17097.7	8146.54	3332.87	18856.2	24036.9	27992.3	20220.7	19861.3	5625.23	3250.66	3332.87
ehe-mir-31-3p	0	0.77	0.18	0	0.3	0.16	0	0.07	0	0	0.18	0	0	0	0	0.09	0.38	0.07	0	0.11	0	0	0	0.49	0	0	0	0	0	0	0	0.19	0	0	0	0.09	0	0.07	0	0.13	0.4	0.21	0	0	0	0	0
ehe-mir-316-5p	83.39	135.16	21.36	19.92	14.24	12.95	339.83	149.74	16.74	7.04	64	67.39	32.59	13.4	198.63	255.57	41.24	19.4	65.1	105.78	19.54	26.35	39.8	14.09	85.73	13.56	99.97	19.45	269.71	21.29	248.39	39.22	182.17	129.54	263.71	46.95	73.61	114.08	70.74	264.78	213.06	164.06	260.87	348.03	60.68	83.39	70.74
ehe-mir-316-3p	5.14	2.58	0.36	0.87	0.44	1.14	14.66	9.18	1.39	0	4.41	4.11	0	0	9.27	13.12	0.19	1.53	3.3	5.64	0.77	0.72	1.17	0.12	1.74	0	1.77	0.73	10	0.46	4.78	1.21	5.58	3.24	4.41	1.28	3.6	4.21	0	12.88	16.79	8.05	11.16	8.57	8.44	5.14	0
ehe-mir-317-5p	1.19	0	1.81	1.75	1.25	0.54	0	0	4.98	3.15	0.26	0	7.16	0.16	0.08	0.09	3.57	2.03	0.09	0.33	2.07	1.12	0.73	0.36	0	1.49	0	0.64	0	2.13	0.65	0.56	1.92	1.3	2.08	1.53	1.53	2.24	0	0.39	0	0	0	0	0.6	1.19	0
ehe-mir-317-3p	1098.31	7.74	1173.78	473.33	495.37	761	1911.36	793.06	1634.94	222.93	1042.91	418.3	1083.61	383.22	3510.74	2209.63	1368.69	612.52	285.69	543.93	938.84	1008.73	2972.62	1926.7	3943.25	3085.57	3398.57	1300.22	652.22	964.19	690.83	1316.09	389.73	245.7	514.7	115.84	191.17	1358.92	1968.43	237.85	1429.88	401.88	1171.76	1916.18	3907.68	1098.31	1968.43
ehe-mir-3286-5p	0	2.06	93.41	77.95	58.52	102.65	0.31	0.27	48.82	30.86	0.09	1.03	88.99	30.27	0.56	0.17	47.16	27.4	0.09	0	39.15	66.33	403.28	171.11	0.29	496.81	0.2	468.07	0.22	272.57	3.69	141.83	0.38	0.76	0.52	1.02	0.11	0.13	470.68	3.87	0.4	1.06	0	0.57	9.85	0	470.68
ehe-mir-3286-3p	0	5.67	1551.58	899.04	1642.92	723.03	3.66	0.86	1104.84	1112.23	0.53	1.47	2220.58	2552.32	2.18	0.78	1470.91	457.59	0.87	0.89	1949.78	1716.04	102.28	66.67	0.43	101.87	0.07	381.89	1.74	603.85	0.65	132.26	0.38	0	0	0.17	0.22	0.26	591.75	22.29	9.99	4.88	3	1.14	25.12	0	591.75
ehe-mir-3327-5p	0	0	0	0.19	0.22	0.05	2.14	0.2	0	0	0.79	0	0.18	0	0	0.26	0	0.29	0.43	1.11	0	0.32	0.59	0	3.55	0	3	0.18	1.3	0	2.83	0.65	2.31	0.22	1.04	0.85	1.74	1.58	0	0.13	0.8	0	0	0	0	0	0
ehe-mir-3327-3p	0	0	0	0	0	0.11	0	0.07	0	0	0.44	0	0	0	0	0.35	0	0	0.17	0.11	0	0	0	0	2.6	0.12	1.29	0.36	0	0	0	0	0.19	0	0	0.43	0.55	0.33	0	0	0	0	0	0	0	0	0
ehe-mir-3338-5p	0	0	0	0	0	0	0	0	0	0	0	0	0	0	0	0	0	0	0	0	0	0	0	0	0	0	0	0	0	0	0	0	0	0	0	0	0	0	0	0	0	0	0	0	0	0	0
ehe-mir-3338-3p	0.4	0	1.09	0.19	0	0.11	2.14	3.13	0	0	5.91	3.23	1.25	0.79	0.97	3.02	0	0.15	3.3	3.98	0.38	0.4	0.15	0	2.82	0.5	2.04	0.09	0.43	0	0.87	0.56	0.58	0.22	0.26	0.85	1.53	1.97	0	0	0.4	0	0	1.14	0.2	0.4	0
ehe-mir-34-5p	1926.29	351.58	8140.42	16275.1	9217.17	11167.2	10156.8	2615.83	8579.63	10883	14777	3932.19	17453.8	20211.8	18452.9	19938.7	26791.5	15720.6	7309.94	12964.1	18618	11455.7	20862.5	13510.4	5585.51	13784.8	7249.04	5364.33	3828.55	5040.28	4356.67	15241.5	2717.72	2749.56	3911	1614.91	1258.91	11053.6	5708.04	7886.56	7838.54	1497.72	3045.47	2499.09	1715.54	1926.29	5708.04
ehe-mir-34-3p	10.67	12.12	74.95	54.53	27.52	77.35	153.28	31.98	80.71	24.63	23.75	17.47	46.91	34.84	46.11	27.01	56.18	21.15	20.43	19.03	46.73	47.26	23.7	11.54	20.19	16.54	32.14	36.82	63.46	37.11	38.9	37.92	40.78	12.09	49.83	14.63	14.61	14.01	16.32	64.94	62.36	23.1	53.2	62.86	49.63	10.67	16.32
ehe-mir-375-5p	8.3	26.31	3.08	3.79	1.84	5.47	47.33	37.9	3.79	1.03	961.69	167.96	0	2.52	60.94	50.22	0.94	0.22	552.27	640.85	2.07	1.84	1.61	1.21	706.56	0.62	786.41	0.91	114.32	3.04	113.22	5.86	51.17	33.68	90.33	428.07	450.93	817.55	0	27.83	63.16	25.01	26.6	25.72	9.24	8.3	0
ehe-mir-375-3p	358.07	211.26	33.67	48.79	26.05	29.2	366.4	189.77	43.84	26.39	1784.35	590.52	24.17	20.65	323.17	359.11	37.49	33.06	1129.91	2439.59	36.01	31.48	14.05	17	4149.38	8.21	4285.29	16.09	937.14	56.89	709.52	38.11	517.27	392.95	960.62	2437.04	3257.53	10329.9	1.36	187.73	178.28	139.68	211.1	161.73	73.34	358.07	1.36
ehe-mir-6094-5p	0	37.92	0	0.87	0.44	0.33	1.53	1.4	0	0.22	0.62	1.62	0	0.47	1.29	1.12	0.09	0.8	0.35	0.77	0.31	0.32	0	0	0.22	0.25	0.27	0.18	1.09	0	1.74	0.37	1.15	0.32	1.56	0.68	0.55	0.13	1.36	277.93	410.54	354.19	443.22	363.46	2.41	0	1.36
ehe-mir-6094-3p	3.95	513.31	0.91	1.46	0.3	1.03	32.36	30.79	1	0.15	22.07	34.5	1.25	0.63	16.12	38.4	1.03	1.24	14.69	30.1	0.08	0.64	0.29	0.24	31.25	0.75	10.15	1.18	55.2	0	43.03	1.58	28.66	20.4	111.35	16.84	28.9	6.84	0	3818.04	7241.73	7339.39	8261.12	8214.47	562	3.95	0
ehe-mir-6307-1-5p	1.19	2.06	2.17	3.98	0.44	3.63	2.75	2.13	1.99	2.42	1.68	1.17	3.58	1.26	1.77	3.54	2.63	2.76	2.43	2.66	2.91	2.72	6	1.94	3.69	2.24	11.24	3.91	1.74	2.89	3.04	2.7	1.54	2.37	4.15	1.28	2.29	4.61	0	3.74	2.8	2.54	6.01	4.57	10.45	1.19	0
ehe-mir-6307-1-3p	20.55	1.81	28.78	26.63	18.15	51.08	74.5	46.41	23.52	18.25	13.59	20.7	31.87	19.86	43.29	48.23	25.46	21.36	15.99	22.13	25.89	31.32	26.63	15.91	18.38	20.65	28.81	25.36	14.56	11.1	18.04	23.14	8.66	9.61	11.68	5.36	18.76	15.46	20.41	19.58	27.18	10.81	18.88	20.57	189.68	20.55	20.41
ehe-mir-6307-2-5p	1.19	2.06	2.17	3.98	0.44	3.63	2.75	2.13	1.99	2.42	1.68	1.17	3.58	1.26	1.77	3.54	2.63	2.76	2.43	2.66	2.91	2.72	6	1.94	3.69	2.24	11.24	3.91	1.74	2.89	3.04	2.7	1.54	2.37	4.15	1.28	2.29	4.61	0	3.74	2.8	2.54	6.01	4.57	10.45	1.19	0
ehe-mir-6307-2-3p	20.55	1.81	28.78	26.63	18.15	51.08	74.5	46.41	23.52	18.25	13.59	20.7	31.87	19.86	43.29	48.23	25.46	21.36	15.99	22.13	25.89	31.32	26.63	15.91	18.38	20.65	28.81	25.36	14.56	11.1	18.04	23.14	8.66	9.61	11.68	5.36	18.76	15.46	20.41	19.58	27.18	10.81	18.88	20.57	189.68	20.55	20.41
ehe-mir-7-5p	1641.33	9040.95	139667	218527	105039	160900	3201.99	1736.33	179150	191253	3221.41	3232.29	131102	221755	2837.15	3587.84	205341	100606	2351.61	4932.96	193851	120276	51184.7	38659.3	2034.75	42069.7	2922.82	66847.8	2480	61099.1	3007.38	79847	2237	1433.72	2926.24	1236.42	1771.46	2880.99	37892.7	39242.9	19688.9	12587.8	13880.1	8119.61	29616.2	1641.33	37892.7
ehe-mir-7-3p	0	0	0	0	0	0.33	0.61	0.27	0.6	0	0	0.15	0	0	0.56	0.17	0.56	0.07	0	0.22	0.54	0	0.15	0	0.07	0.25	0.07	0.27	0	0	0	0	0.19	0.11	0	0	0	0.07	0	1.16	2	0.21	1.29	0.57	7.03	0	0
ehe-mir-71-5p	40.31	226.73	250.18	204.4	301.15	175.94	423.49	417.51	178.76	207.54	154.04	321.69	135.18	121.38	96.65	190.69	83.52	126.08	171.23	148.71	150.38	243.11	45.95	49.79	27.49	39.06	33.44	84.09	88.45	98.87	107.35	88.02	76.18	69.74	84.88	66.6	117.89	27.96	78.9	402.78	299.81	203.27	541.47	537.76	1259.43	40.31	78.9
ehe-mir-71-3p	133.58	804.53	265.75	223.16	208.76	311.41	658.29	652.69	279.8	276.45	275.42	657.32	196.06	200.36	171.38	530.38	153.42	104.42	320.11	369.22	324.59	267.06	152.18	96.79	118.15	90.8	149	199.36	288.84	136.29	300.76	172.41	286.43	233.29	368.83	205.32	389.32	133.68	148.28	990.33	722.33	808.42	853.83	684.06	2979.99	133.58	148.28
ehe-mir-745-5p	34.38	119.94	383.23	1472.39	411.84	648.6	461.35	344.43	893	914.3	141.77	210.69	210.38	678.48	112.37	216.92	506.68	297.14	174.62	262.78	512.28	286.85	1494.72	304.1	233.18	233.35	271.99	612.07	765.02	535.41	591.31	592.98	580.17	459.23	1197.6	237.64	611.68	820.84	155.08	197.4	482.49	1119.79	2527.16	1633.29	394.02	34.38	155.08
ehe-mir-745-3p	2.37	0	4.89	2.62	2.14	2.33	1.83	3.13	17.34	7.26	2.47	2.64	9.85	2.21	0.89	1.21	3.19	2.62	0.52	1.55	1.92	4.09	2.93	0.73	0.29	2.36	0.54	0.27	1.52	2.89	0.87	0.46	3.08	1.51	2.34	0.6	1.53	0.92	0	0.52	2	5.3	6.86	1.14	7.03	2.37	0
ehe-mir-750-5p	4.74	82.03	0	0.29	0.07	0	14.05	11.57	0.4	0	14.3	10.13	0.18	0	6.93	6.64	0	0	4.52	6.53	0.23	0	0	0	2.75	0.37	4.9	0	8.04	0	6.3	0	10.2	3.56	9.6	5.1	5.02	5.33	0	194.95	253.84	241.85	312.78	225.16	5.02	4.74	0
ehe-mir-750-3p	705.07	4247.31	2.9	7.68	2.36	7.53	1363.6	1140.69	3.99	11.29	1213.9	810.61	8.59	9.77	984.44	1215.22	5.92	5.01	764.6	1033.31	4.67	10.09	2.49	0.36	530.39	1.37	735	1.73	1959.7	6.54	1356.24	5.58	1000.29	422.1	1477.4	378.15	710.59	1039.91	12.24	16785.2	18793.5	21634.5	18645.2	19216.1	1745.48	705.07	12.24
ehe-mir-8-5p	137.93	870.56	278.96	144.92	157.99	144.79	1923.27	1397.95	240.94	214.72	719.37	643.23	232.77	127.06	1298.1	2212.65	106.17	136.84	1260.98	1262.89	160.04	171.82	106.38	118.65	685	87.32	1099.87	140.99	1517.64	237.89	1648.09	229.01	1111.1	763.23	1420.04	579.3	917.14	576.17	111.55	708.8	1362.32	895.54	1630	1945.32	1576.49	137.93	111.55
ehe-mir-8-3p	11939.5	1144.5	2928.29	5843	2079.41	7496.17	59785.7	39813.5	3802.16	3041.85	10549.5	17724.5	2193.19	2738.65	33425.8	50552.3	2294.69	2455.11	14941	22198.7	5023.41	4231.51	4187.57	2990.19	29828.5	2174.68	50274.4	4356.1	59538.4	3372.31	52297.2	4517.93	40140.8	28261.5	40049.9	17132.9	42803.9	25978.9	1439.25	20533.4	29382.2	34931.9	72472.1	68661.8	83880.3	11939.5	1439.25
ehe-mir-87-5p	1.58	0	1.45	1.75	2.51	2.98	1.83	2.86	0.4	0	2.21	1.91	1.79	0	5.32	4.14	0.56	1.24	1.39	2.32	1.69	1.28	0.29	0.73	0.87	1.49	1.23	0.55	0	0.76	1.09	0.37	0	0.86	0.26	0.17	1.53	1.97	4.08	3.22	4.4	2.12	5.15	3.43	1.61	1.58	4.08
ehe-mir-87-3p	393.24	117.36	604.45	601.73	414.2	918.74	905	433.2	629.34	421.74	411.02	380.56	400.71	467.87	691.49	483.96	722.4	363.49	254.4	372.21	798.65	704.74	279.48	208.64	91.88	188.45	113.93	780.06	313.18	601.57	239.04	461.56	290.28	262.22	262.67	155.9	248.97	259.67	752.28	501.22	480.49	356.31	509.72	678.35	591.14	393.24	752.28
ehe-mir-9-1-5p	7534.01	4136.4	9479.48	11982.6	6249.15	14198.2	18499.6	17587.7	15302.7	9290.8	5412.89	22355.3	5037.76	7353.04	4677.04	10937.3	4756.98	4961.74	7747.22	11908.9	10310.1	8989.86	25550.9	36510.7	15770.4	22964.2	20817.8	12494.6	20738	13107.5	19518.7	14341.4	17948.7	15764.5	21622.7	11518.6	34263	4885.1	3576.37	27834.4	28949.7	37975.5	56300.8	51273.3	72770.3	7534.01	3576.37
ehe-mir-9-1-3p	2.37	11.35	10.5	14.48	13.21	23.24	59.23	39.36	17.14	13.2	12.89	33.62	10.92	11.19	14.91	18.46	6.48	8.5	19.47	25.78	19.08	19.71	7.32	7.17	10.13	4.85	13.21	10.45	25.65	9.89	17.38	13.66	8.27	14.9	12.72	7.91	22.68	5.53	0	31.83	53.17	38.37	67.79	114.3	177.22	2.37	0
ehe-mir-9-2-5p	51909.3	16853.8	31928.6	42011.5	16152.5	35304	17237.4	18355.2	55272.2	47800.8	9738.64	14174.1	31488.2	29218.4	14456.8	27702.9	36523.2	34613	10521.9	26067.1	32805.3	29228.2	115338	120821	31391.3	105115	34627.7	75013.6	110540	114931	106128	68332.8	99529.8	98209.6	110011	51045.5	64021.3	53275.6	46861.5	60059.8	68111.6	112878	110920	92156	69386.6	51909.3	46861.5
ehe-mir-9-2-3p	52.96	28.37	172.34	118.38	129.8	221.93	610.66	331.07	143.09	79.39	234.91	253.71	126.23	117.44	389.44	542.98	108.89	91.49	235.46	262.89	166.16	102.05	57.8	50.4	150.78	38.44	250.2	88.36	150.4	58.71	203.84	94.25	90.6	73.62	106.42	36.83	119.3	56.51	29.93	215.43	646.38	294.84	447.08	686.35	832.05	52.96	29.93
ehe-mir-92-5p	0	0	0	0	0	0	0	0	0	0	0	0	0	0	0	0	0	0	0	0	0	0	0	0	0	0	0	0	0	0	0	0	8.27	2.81	18.69	2.98	10.36	0	0	0	0	0	0	0	0	0	0
ehe-mir-92-3p	15.41	60.1	15.93	16.81	12.32	27.52	212.51	116.69	20.33	7.33	54.38	70.03	19.7	20.34	141.31	144.27	21.7	13.23	60.75	84.53	33.63	22.83	22.68	16.88	41.38	14.55	63.47	14.54	83.02	13.69	81.49	15.06	50.59	68.66	63.85	23.56	57.58	36.78	8.16	110.42	215.46	81.82	161.76	186.3	305.01	15.41	8.16
ehe-mir-927-5p	37.55	320.37	3291.8	3203.31	2980.13	1706.72	29.31	10.97	4246.97	3911.14	10.15	22.61	4286.83	3403.73	17.82	30.37	3819.34	2070.91	10.95	25.01	2346.46	4435.77	2457.7	2639.22	44.28	2206.52	20.29	1530.21	39.12	2223.01	23.69	1978.41	20.39	9.18	25.44	5.95	7.42	14.93	2379.26	653.13	149.1	96.87	38.62	22.86	58.27	37.55	2379.26
ehe-mir-927-3p	43.87	90.02	1768.45	1117.53	1017.68	1041.81	33.28	20.08	1796.36	1215.96	16.95	27.02	1565.08	789.77	21.77	34.08	1144.15	784.17	15.21	27.44	1239.3	1026.44	3792.78	3337.88	31.76	3396.92	13.48	2158.55	34.99	3504.64	24.34	1172.86	30.97	14.03	35.04	8.08	9.71	18.88	2222.82	437.83	187.88	103.44	62.21	43.43	102.47	43.87	2222.82
ehe-mir-929-5p	4.35	0.26	16.47	22.65	8.71	37.65	5.5	1.66	27.1	11.8	1.94	1.03	19.87	15.61	2.98	1.21	16.63	14.39	0.7	1	13.1	20.83	23.7	14.94	2.89	18.29	2.32	25.73	2.83	16.73	3.69	21.75	9.23	1.19	11.16	2.55	18.21	1.51	6.8	26.29	17.19	10.17	8.15	9.14	5.22	4.35	6.8
ehe-mir-929-3p	0	0.26	3.98	7.48	0.81	8.88	0.61	0.2	6.18	2.05	0.26	0	0.72	1.89	0.16	0.09	0.09	0.22	0.09	0	0.54	0.08	1.17	0.12	0	0.25	0	5.64	0	1.06	0	0.28	0.38	0.11	0.52	0.09	0.11	0	1.36	0.9	1.6	1.06	2.15	0	1.81	0	1.36
ehe-mir-932-5p	0.4	6.96	77.12	76.59	36.01	111.1	2.14	0.73	109.61	54.1	0.53	0.15	57.3	46.5	2.58	1.38	104.1	76.88	0.61	1.88	103.42	97.49	46.97	48.09	2.03	36.2	1.29	135.27	2.61	77.73	0.22	149.92	0.96	0	0.26	0	0.55	0.59	48.97	10.44	6.8	2.97	3.86	2.86	18.49	0.4	48.97
ehe-mir-932-3p	8.69	29.92	609.34	431.35	1005.43	304.48	2.44	2.46	214.43	655.96	5.03	2.06	709.4	528.25	2.9	1.81	399.2	1013.87	1.56	5.64	384.96	641.86	488	775.05	3.11	566.46	1.84	224.63	0.43	325.2	1.52	343.34	1.15	0.65	2.86	2.47	1.96	4.28	715.55	49.99	28.78	8.48	8.15	2.86	20.9	8.69	715.55
ehe-mir-965-1-5p	5.14	12.9	11.95	14	31.21	11.86	6.41	4.59	2.19	9.68	7.15	5.29	3.04	5.04	1.69	8.97	4.6	4.21	4.09	3.54	6.21	10.25	4.83	1.94	2.32	3.48	3.06	6	6.95	4.87	5.87	4.55	6.16	2.27	4.93	3.83	3.93	4.54	0	21.13	16.39	10.39	18.02	6.29	14.27	5.14	0
ehe-mir-965-1-3p	9.09	10.32	3.8	16.91	2.21	17.55	67.78	79.13	12.55	3.89	15.8	73.85	6.09	8.51	42.32	103.54	11.18	10.03	26.94	48.9	74.23	9.69	2.34	3.28	24.74	0.37	64.76	7.36	19.56	1.98	26.73	6.51	12.12	27.31	12.72	6.89	31.84	50.26	9.52	19.58	25.98	10.17	36.47	83.44	451.29	9.09	9.52
ehe-mir-965-2-5p	5.14	12.9	11.95	14	31.21	11.86	6.41	4.59	2.19	9.68	7.15	5.29	3.04	5.04	1.69	8.97	4.6	4.21	4.09	3.54	6.21	10.25	4.83	1.94	2.32	3.48	3.06	6	6.95	4.87	5.87	4.55	6.16	2.27	4.93	3.83	3.93	4.54	0	21.13	16.39	10.39	18.02	6.29	14.27	5.14	0
ehe-mir-965-2-3p	9.09	10.32	3.8	16.91	2.21	17.55	67.78	79.13	12.55	3.89	15.8	73.85	6.09	8.51	42.32	103.54	11.18	10.03	26.94	48.9	74.23	9.69	2.34	3.28	24.74	0.37	64.76	7.36	19.56	1.98	26.73	6.51	12.12	27.31	12.72	6.89	31.84	50.26	9.52	19.58	25.98	10.17	36.47	83.44	451.29	9.09	9.52
ehe-mir-970-5p	1.58	72.48	90.51	141.22	128.03	83.04	8.24	6.52	95.66	121.55	4.5	9.1	59.27	104.67	5.97	14.41	109.74	60.46	6.95	15.71	138.05	135.13	44.34	36.07	2.32	44.53	2.25	77.54	8.04	147.08	10.21	63.39	4.42	3.13	9.86	2.3	7.52	4.08	24.49	46.9	23.58	49.81	71.22	39.43	14.27	1.58	24.49
ehe-mir-970-3p	65.61	1403.99	3691.14	2025.71	2116.53	3656.97	2318.67	1605	3300.96	2148.3	2036.82	1659.53	5113.14	2286.07	2288.5	2482.63	4427.87	2501.11	1555.2	2363.58	3061.3	2993.36	5072.99	3644.04	1390.63	5295.7	961.56	3012.06	556.81	2445.38	596.09	3057.59	456.29	388.85	763.88	252.61	614.41	379.73	2606.44	2224.96	4094.96	1160.92	2213.52	2865.41	1763.56	65.61	2606.44
ehe-mir-971-5p	0.4	30.18	158.22	167.76	101.69	96.74	1.22	0.8	268.84	201.52	1.32	2.2	165.08	100.57	1.21	1.81	145.06	113.44	0.43	2.54	92.01	137.78	92.33	81.12	0.8	60.08	0.82	107.54	3.48	121.38	1.52	124.45	0.96	0.86	1.04	0.51	0.55	0.59	34.01	59.66	19.19	13.99	4.29	3.43	1.81	0.4	34.01
ehe-mir-971-3p	0	0	14.3	18.86	7.31	33.26	0	0.2	20.53	10.41	0.09	0.29	5.19	14.19	0.08	0	13.81	6.18	0.17	0.22	14.56	12.1	1.02	0.49	0	1	0.14	4.36	0	1.37	0	3.16	0	0	0	0	0	0.07	4.08	20.23	16.79	5.51	0.43	0.57	1.21	0	4.08
ehe-mir-981-5p	0	1.81	3.8	2.82	3.25	2.93	0.61	0.13	6.18	1.47	0.09	0.15	11.1	1.58	0.08	0.26	2.54	2.4	0.09	0.11	0.92	1.84	18.14	11.17	1.16	22.89	0.2	10	1.74	8.67	0.43	14.78	0.96	0.11	2.6	0.17	0.44	0.33	25.85	1.03	1.6	0	0.43	0	0.6	0	25.85
ehe-mir-981-3p	10.67	12.38	136.86	94.18	50.4	141.49	18.01	13.83	183.34	65.24	5.03	13.07	94.9	48.87	10	10.44	87.56	61.11	4	6.86	138.2	102.77	102.57	62.66	8.83	58.84	5.45	94.72	10	80.92	10.43	131.14	4.42	5.61	8.05	3.66	5.67	2.7	57.13	104.5	93.54	24.16	21.88	22.86	44.41	10.67	57.13
ehe-mir-989-5p	7.11	0	0	0.1	0	0	9.77	5.72	0	0	0	0.44	0	0	5.08	18.72	0.09	0	0	0	0	0	0.29	0.24	0	0	0	0	16.52	0	22.38	0	9.62	13.06	12.72	0	0	0	0	0	0	0	0.43	0	0	7.11	0
ehe-mir-989-3p	1366.66	11.35	16.29	20.31	50.55	7.96	1115.67	1066.41	2.19	19.21	6.89	10.57	28.83	37.2	1270.85	2236.64	12.31	24.34	5.21	7.52	10.57	16.02	17.27	84.16	3.18	16.05	8.04	10.82	2686.03	9.89	9391.34	14.22	1578.35	5218.23	1845.97	14.12	6.76	8.62	114.27	20.1	11.59	10.17	7.72	4.57	70.93	1366.66	114.27
ehe-mir-993-5p	38.73	3.61	8.15	15.94	3.39	26.38	26.56	17.42	16.94	4.25	9	17.91	4.83	8.51	13.22	22.09	8.27	8.36	5.56	14.16	11.34	6.41	13.61	12.02	20.26	6.72	29.28	21	24.34	7.76	27.82	26.77	21.16	19.22	46.98	9.02	39.8	17.5	6.8	85.43	51.17	17.38	34.75	16.57	38.58	38.73	6.8
ehe-mir-993-3p	11.86	370.15	170.53	187.68	53.06	172.69	127.63	62.5	423.28	73.16	70	72.09	131.96	86.7	72.79	89.3	119.79	136.62	51.37	73.58	65.73	78.26	76.38	45.42	39.21	52.74	31.87	82.09	47.38	95.52	47.37	121.39	28.85	7.45	54.77	9.02	8.72	20.39	44.89	1113.77	386.55	107.46	75.09	56.01	58.47	11.86	44.89
ehe-mir-998-5p	0	0.26	2.53	3.3	3.39	5.15	0.92	0.27	11.16	2.49	0.53	0.44	4.48	3.15	0.08	0.35	7.89	2.03	0.09	0.55	3.06	5.05	7.61	2.19	0.36	2.11	0.2	0.82	0	1.83	0.22	1.95	0.38	0.32	0.78	0.17	0.33	0.07	6.8	0.9	0.8	1.7	0.43	0	5.63	0	6.8
ehe-mir-998-3p	73.51	283.22	2753.06	2488.84	2114.09	2215.46	162.74	95.75	4153.9	2484.13	89.42	69.74	3264.81	2169.42	92.54	100.95	2246.21	1870.35	112.56	125.25	1738.41	2359.19	4129.77	2921.81	129.65	3566.71	205.93	2892.07	212.34	2643.73	211.01	3549.91	97.91	79.02	237.49	65.75	78.41	94.73	2951.97	1213.75	577.23	208.78	162.61	210.88	594.35	73.51	2951.97
ehe-mir-iab-4-5p	57.7	2.32	0	0.19	0	0.33	99.23	91.23	0	0	9.53	25.55	0	0	31.04	46.51	0.09	0.07	13.21	14.49	0	0.16	0	0	88.27	0	134.29	0.45	143.22	0	164.07	0.93	57.71	25.58	69.3	9.7	49.4	14.54	0	88.91	60.76	34.55	91.82	82.86	260	57.7	0
ehe-mir-iab-4-3p	0.4	0	0	0	0	0	0.61	0.2	0	0	0	0	0	0	0	0	0	0	0	0	0	0	0	0	0	0	0.2	0	0	0	0	0	0	0.22	0.26	0	0	0.07	0	0	0	0	0	0	0.4	0.4	0
ehe-mir-iab-8-5p	4.74	0	0	0	0	0	0.92	1.66	0	0	30.81	11.45	0	0	1.05	1.81	0	0.07	10.34	26.55	0	0	0.29	0	145.06	0.12	156.49	0	13.04	0	5.43	0	9.23	4.86	7.01	31.55	78.95	205.46	0	1.16	6.4	1.27	0.86	1.71	2.21	4.74	0
ehe-mir-iab-8-3p	0	0	0	0	0	0	0	0	0	0	0	0	0	0	0	0.17	0	0	0.43	0.11	0	0	0	0	0.14	0	0.14	0	0	0	0.22	0	0	0	0	0	0.11	0.39	0	0	0	0.21	0	0	0	0	0

## Sheet: MicroRNAs information
#miRDeep_id	miRNA	5p_mature	3p_mature	precursor sequence	precursor coordinate	chr_number
SclBVEt_1687_14161	mir-2796-2	aggggtttctttcggccttcag	gtaggccggcggaaactacttgc	aggggtttctttcggccttcagctgttaatagactgtaggccggcggaaactacttgc	SclBVEt_1687:533..591:+	SclBVEt_1687
SclBVEt_2614_30893	mir-87	gggcctgaattgttgctcttacct	gtgagcaaactttcaggtgtgt	gggcctgaattgttgctcttacctgtatttacactaggtgagcaaactttcaggtgtgt	SclBVEt_2614:4946281..4946340:+	chr_26
N/A	mir-1175	aagtggaggtgtgatctcttcact	tgagattcaactcctccaacttaa	tcgcgtgaaggattaagtggaggtgtgatctcttcactttttatgtttaaagtgagattcaactcctccaacttaaccctgaatcgca	sclbvet_2614:6022929..6023016:..	chr_26
SclBVEt_2614_48744	mir-750	agttggacaggggatcttgaca	ccagatctatctttccagctca	agttggacaggggatcttgacagtttgctttaatgctgccagatctatctttccagctca	SclBVEt_2614:6023073..6023133:-	chr_26
SclBVEt_2823_58632	mir-316	tgtctttttccgctttgctgct	acagcaaagtgaaaaggtctcc	tgtctttttccgctttgctgctgattttatatttgtcaacagcaaagtgaaaaggtctcc	SclBVEt_2823:2958608..2958668:+	chr_15
SclBVEt_2823_64771	bantam	ctggttttcataatgatttga	tgagatcattgtgaaagctgat	ctggttttcataatgatttgacagatggttttatatgctgagatcattgtgaaagctgat	SclBVEt_2823:5215007..5215067:+	chr_15
SclBVEt_2823_90740	mir-276	agcgaggtatagagttcctacg	taggaacttcataccgtgctct	agcgaggtatagagttcctacgtgtgataaagttgtaggaacttcataccgtgctct	SclBVEt_2823:7048878..7048935:-	chr_15
N/A	mir-92	gggcggtgaccggtgccatat	tattgcaccagtcccggcctat	ggcccgtgtggctgggcggtgaccggtgccatattctgtcgagcgatattgcaccagtcccggcctatc	SclBVEt_3351:1153731..1153799:+	chr_21
SclBVEt_3595_143574	mir-927	tttagaattcctacgctttacc	caaagcgtttggattctaaaac	tttagaattcctacgctttaccgttgccaagctttttgggcaaagcgtttggattctaaaac	SclBVEt_3595:695905..695967:+	chr_5
SclBVEt_3595_172329	Novel9	tggtcgatgtttagctgtggta	ccacaaccaaatatcgaccct	tggtcgatgtttagctgtggtattgaaagcacgtgttgctgatagccacaaccaaatatcgaccct	SclBVEt_3595:1442024..1442090:-	chr_5
SclBVEt_3595_152121	mir-2755	caaggtggcctagcagcgtgtt	caccctgtcagaccatacttgtt	caaggtggcctagcagcgtgttgtctctaagattcgcaccctgtcagaccatacttgtt	SclBVEt_3595:4579582..4579641:+	chr_5
SclBVEt_3595_194518	mir-8	catcttaccgggcagcattaga	taatactgtcaggtaaagatgt	catcttaccgggcagcattagagtcgtgctaatttctaatactgtcaggtaaagatgt	SclBVEt_3595:10433066..10433124:-	chr_5
SclBVEt_4158_215889	Novel11	tgctttatgacatgtgctattt	ataacatatgctatataaggtct	tgctttatgacatgtgctatttaataaacgctaaataacatatgctatataaggtct	SclBVEt_4158:155047..155104:-	chr_24
SclBVEt_4158_220810	mir-2785-2	cctcgtgccgcactgaattaa	aatgcagtgcggaacgaggct	cctcgtgccgcactgaattaatataattttaatgcagtgcggaacgaggct	SclBVEt_4158:2985970..2986021:-	chr_24
SclBVEt_4282_231531	mir-2733-11b	ggtggtcagtcgctcagtagaca	tcactgggtgtctgattactgt	ggtggtcagtcgctcagtagacatctgacatatctgtcactgggtgtctgattactgt	SclBVEt_4282:109..167:-	SclBVEt_4282
SclBVEt_4282_231533	mir-2733-10b	ggaggtcattcactcagtagaca	tcactgggtgtctgattactgt	ggaggtcattcactcagtagacatttgacatatatgtcactgggtgtctgattactgt	SclBVEt_4282:250..308:-	SclBVEt_4282
SclBVEt_4282_231535	mir-2733-21	ggtagtcactcactcagtagaca	tcactgggtgtttgattactgt	ggtagtcactcactcagtagacatttgacataatatgtgtcactgggtgtttgattactgt	SclBVEt_4282:392..453:-	SclBVEt_4282
SclBVEt_4282_231537	mir-2733-20b	ggtaggaagtcactcagtagaca	tcactgggtgtcttattactgt	ggtaggaagtcactcagtagacatgtgacatatctgtcactgggtgtcttattactgt	SclBVEt_4282:561..619:-	SclBVEt_4282
SclBVEt_4282_231541	mir-2733-22	ggtggtcatttactcagtagaca	tcactgggtgtttgattactgt	ggtggtcatttactcagtagacaactgacgtatgtgtcactgggtgtttgattactgt	SclBVEt_4282:811..869:-	SclBVEt_4282
SclBVEt_4282_231543	mir-2733-23	ggtggtcattcactcagtagaca	tcactgggtgtctgattactgt	ggtggtcattcactcagtagacatttgacatatctgtcactgggtgtctgattactgt	SclBVEt_4282:957..1015:-	SclBVEt_4282
SclBVEt_5292_252761	mir-993	taccctgtagatccgggctttt	gaagctcgtctctacaggtatct	taccctgtagatccgggcttttgtagaatttagtacatcagaagctcgtctctacaggtatct	SclBVEt_5292:3583759..3583822:+	chr_11
N/A	mir-10	taccctgtagatccgaatttgt	aaattcggttctagagaggttt	tagtgccctacatctaccctgtagatccgaatttgtttgaagtgaggcgacaaattcggttctagagaggtttgtgtggtg	SclBVEt_5292:3636649..3636729:..	chr_11
SclBVEt_5292_272981	mir-iab-8	ttacgtatactgaaggtat	atacattcagtatacgtacaga	ttacgtatactgaaggtataccggaaagaatgaggcactcaggatacattcagtatacgtacaga	SclBVEt_5292:4171322..4171387:-	chr_11
SclBVEt_5292_253420	mir-iab-4	acgtatactgaatgtatcctga	tataccttcagtatacgtaaca	acgtatactgaatgtatcctgagtgcctcattctttccggtataccttcagtatacgtaaca	SclBVEt_5292:4171327..4171389:+	chr_11
SclBVEt_5387_285317	mir-6307-1	gcgggaaaagttcggcccttgtc	caagctcgaacttttcctgcgt	gcgggaaaagttcggcccttgtcatgagcggaagggaggcaagctcgaacttttcctgcgt	SclBVEt_5387:502763..502824:+	chr_22
SclBVEt_5387_285327	mir-6307-2	gcgggaaaagttcggcccttgtc	caagctcgaacttttcctgcgt	gcgggaaaagttcggcccttgtcatgagcggaagggaggcaagctcgaacttttcctgcgt	SclBVEt_5387:507048..507109:+	chr_22
SclBVEt_5387_301374	mir-263-2	cttggcactgggagaattcaca	cgtgaatttcctgatgccttagc	cttggcactgggagaattcacaggcgtcatgttaaacccgtgaatttcctgatgccttagc	SclBVEt_5387:6915134..6915195:+	chr_22
SclBVEt_5466_359484	mir-998	agctgcatcccgtgaggctgc	tagcaccatgggattcagctca	agctgcatcccgtgaggctgcagtgtgtcgtgtagcaccatgggattcagctca	SclBVEt_5466:3125389..3125443:-	chr_2
SclBVEt_5466_359486	mir-11	ctagcactcgaactgtgacctgtg	catcacagtcagagttctagct	ctagcactcgaactgtgacctgtgtctcactcacatcacagtcagagttctagct	SclBVEt_5466:3126928..3126983:-	chr_2
SclBVEt_5466_361074	mir-279-1	gatgagtggaggtttagtgcatg	tgactagatccacactcatcca	gatgagtggaggtttagtgcatgtctttacatcatgactagatccacactcatcca	SclBVEt_5466:3675294..3675350:-	chr_2
SclBVEt_5466_370051	mir-2756	accctgtagctgcttaggggcg	ctccttggctgctacattgtat	accctgtagctgcttaggggcgtggtattatccgctccttggctgctacattgtat	SclBVEt_5466:6270603..6270659:-	chr_2
SclBVEt_5466_349310	Novel4-1	gacgaccgcttggcgcagtagg	ttctgcgcgaagggtcgtgggt	gacgaccgcttggcgcagtaggcacctgccttctgcgcgaagggtcgtgggt	SclBVEt_5466:9068432..9068484:+	chr_2
SclBVEt_5466_377227	mir-308	cgtggtattattcctgtgaatgt	aatcacaggataatactgcg	cgtggtattattcctgtgaatgtgttgtagctacaatcacaggataatactgcg	SclBVEt_5466:9643099..9643153:-	chr_2
SclBVEt_6729_462794	mir-9-2	tctttggtatcctagctgtagg	taaagttatggtaccgaagtt	tctttggtatcctagctgtaggcgttgtcgttccctaaagttatggtaccgaagtt	SclBVEt_6729:282365..282421:+	chr_9
SclBVEt_6729_485329	mir-306-1	tcaggtactaggtgactct	agagacgcctggtgcctcaacc	tcaggtactaggtgactctgagtggcgccggtctcagagacgcctggtgcctcaacc	SclBVEt_6729:289074..289131:-	chr_9
SclBVEt_6729_485337	mir-306-2	tcaggtactaggtgactct	agagacgcctggtgcctcaacc	tcaggtactaggtgactctgagtggcgccggtctcagagacgcctggtgcctcaacc	SclBVEt_6729:289765..289822:-	chr_9
SclBVEt_6729_473961	mir-3338	caaacatagtagtgtgcaatgct	catgtacttactttgtttgtt	caaacatagtagtgtgcaatgctaaagtttcatgcatgtacttactttgtttgtt	SclBVEt_6729:5166789..5166844:+	chr_9
SclBVEt_6729_473963	mir-3327	aacaacaggaatgttacgtacag	atatgtaacgtttttgttgtctt	aacaacaggaatgttacgtacagtatacggcttattctatatgtaacgtttttgttgtctt	SclBVEt_6729:5166912..5166973:+	chr_9
N/A	mir-305	attgtacttcatcaggtgctctgg	aggcgcttgttggagtacactta	cgcacgcccattgtacttcatcaggtgctctggtgataatagttccaggcgcttgttggagtacacttaccgtgtcggcg	SclBVEt_6729:8019905..8019984:..	chr_9
N/A	mir-275	cgcgctactccggcgccggggct	tcaggtacctgaagtagcgcgcg	tcggcgacgacgccgcgcgctactccggcgccggggctgtgtccgagtcaggtacctgaagtagcgcgcggcatcctcgct	SclBVEt_6729:8020025..8020105:..	chr_9
SclBVEt_6760_506213	mir-124	cgcgttcactgctggccattatg	taaggcacgcggtgaatgcca	cgcgttcactgctggccattatgtttatcgcacagtcataaggcacgcggtgaatgcca	SclBVEt_6760:780..839:+	SclBVEt_6760
SclBVEt_6959_535681	mir-34	tggcagtgtggttagctggttgt	cagccactaacggcactgcctct	tggcagtgtggttagctggttgttaagtgaccacaacagccactaacggcactgcctct	SclBVEt_6959:3044381..3044440:-	chr_20
N/A	mir-277	cgtgccaggagtgcgtttgca	taaatgcactatctggtacgaca	cgtgccaggagtgcgtttgcaacgcacgcgacaagtttgcgttccggcaaagttgacactgtaaatgcactatctggtacgacac	SclBVEt_6959:3051970..3052054:..	chr_20
SclBVEt_6959_535820	mir-317	tgccacgctgtgctctctcg	tgaacacagctggtggtatct	tgccacgctgtgctctctcggggttagcagcgagtgaacacagctggtggtatct	SclBVEt_6959:3065277..3065332:-	chr_20
SclBVEt_6959_541440	mir-279-3	gggcgagtttgcttctggttcatg	tgactagatccatactcgtctgc	gggcgagtttgcttctggttcatgtgtatcaacatcatgactagatccatactcgtctgc	SclBVEt_6959:5222587..5222647:-	chr_20
SclBVEt_6959_541442	mir-279-4	gatgggtgtaaatctagtggcaca	tgactagatctacactcattga	gatgggtgtaaatctagtggcacagtgtattcctgtgactagatctacactcattga	SclBVEt_6959:5222809..5222866:-	chr_20
SclBVEt_7073_552065	mir-965-2	cgggagaagttgtgtcgttatatg	taagcgtatagcttttcccctt	cgggagaagttgtgtcgttatatgtttttattattatcataagcgtatagcttttcccctt	SclBVEt_7073:10311..10372:+	chr_70
SclBVEt_7075_552271	mir-965-1	cgggagaagttgtgtcgttatatg	taagcgtatagcttttcccctt	cgggagaagttgtgtcgttatatgtttttattattatcataagcgtatagcttttcccctt	SclBVEt_7075:9789..9850:+	chr_73
SclBVEt_7299_627038	mir-137	acgcgtattcttggggaattaaca	tattgcttgagaatacacgtag	acgcgtattcttggggaattaacacacattacgagatgttattgcttgagaatacacgtag	SclBVEt_7299:5234664..5234725:-	chr_18
SclBVEt_7299_608392	mir-7	tggaagactagtgattttgtt	caaggaatcacaagtctgccta	tggaagactagtgattttgttgtttgataattttataacaaggaatcacaagtctgccta	SclBVEt_7299:5920680..5920740:+	chr_18
SclBVEt_7299_633847	mir-31	aggcaagatgtcggcatagctg	tgtgtcacatcgagccagct	aggcaagatgtcggcatagctgattgactatgatatacggctgtgtcacatcgagccagct	SclBVEt_7299:8459494..8459555:-	chr_18
SclBVEt_7300_663203	mir-283	aaatatcagctggtaattct	cagattatcagttggtataagg	aaatatcagctggtaattctgggcgaatggaatcccagattatcagttggtataagg	SclBVEt_7300:6903947..6904004:-	chr_27
SclBVEt_7305_691838	Novel10	cgactgtcaggtggacgtatc	tattccatctgacggccgga	cgactgtcaggtggacgtatccagtatttgcgaagtggaatgcatttatcatgggatattccatctgacggccgga	SclBVEt_7305:4772100..4772176:-	chr_16
SclBVEt_7305_699717	mir-971	acactctaagtatgaacgccaag	ttggtgttctaccttacagt	acactctaagtatgaacgccaagcataattattaaagtttggtgttctaccttacagt	SclBVEt_7305:8772462..8772520:-	chr_16
SclBVEt_7306_717467	mir-2733-1	ggtagtcagccactcagtagaca	tcactgggtgtcttattactgt	ggtagtcagccactcagtagacatttgatatatgtgtcactgggtgtcttattactgt	SclBVEt_7306:250040..250098:-	chr_31
SclBVEt_7306_717469	mir-2733-2a	ggtagtcagtcactcagtagaca	tcactgggtgtcttattactgt	ggtagtcagtcactcagtagacatgtgacatatctgtcactgggtgtcttattactgt	SclBVEt_7306:250456..250514:-	chr_31
SclBVEt_7306_717472	mir-2733-3	ggtagtcagtcgctcagtagaca	tcactgggtgtttgaata	ggtagtcagtcgctcagtagacattagacctatgtgtcactgggtgtttgaata	SclBVEt_7306:250612..250666:-	chr_31
SclBVEt_7306_717474	mir-2733-4	agtagtcatttgctcagtagaca	tcactgggtatttgaatactgt	agtagtcatttgctcagtagacatgtgtcatttcagtcactgggtatttgaatactgt	SclBVEt_7306:250740..250798:-	chr_31
SclBVEt_7306_717475	mir-2733-5a	ggtggtcagtcactcagtagaca	tcactgggtgtttgattaccgt	ggtggtcagtcactcagtagacatttgacatatgtgtcactgggtgtttgattaccgt	SclBVEt_7306:251151..251209:-	chr_31
SclBVEt_7306_717477	mir-2733-6	ggtggtcagtcactcagttgaca	tcactgggtgtctgattactgt	ggtggtcagtcactcagttgacatgtgatatatctgtcactgggtgtctgattactgt	SclBVEt_7306:251290..251348:-	chr_31
SclBVEt_7306_717480	mir-2733-7a	ggtagtctgtcactcagtagaca	tcactgggtgcctgattgct	ggtagtctgtcactcagtagacatgtgatatattatatctgtcactgggtgcctgattgct	SclBVEt_7306:251423..251484:-	chr_31
SclBVEt_7306_717481	mir-2733-8	atagtcatttgctcagtagaca	tcactgggtatttgattactgt	atagtcatttgctcagtagacatgtgacatattgtcactgggtatttgattactgt	SclBVEt_7306:251580..251636:-	chr_31
SclBVEt_7306_717483	mir-2733-9	ggtggtcattcactcagtagaca	tcactgggtatttgattactgt	ggtggtcattcactcagtagacatttgacatatgtgtcactgggtatttgattactgt	SclBVEt_7306:251821..251879:-	chr_31
SclBVEt_7306_701128	mir-2733-10a	ggaggtcattcactcagtagaca	tcactgggtgtctgattactgt	ggaggtcattcactcagtagacatttgacatatatgtcactgggtgtctgattactgt	SclBVEt_7306:257045..257103:+	chr_31
SclBVEt_7306_701130	mir-2733-11a	ggtggtcagtcgctcagtagaca	tcactgggtgtctgattactgt	ggtggtcagtcgctcagtagacatctgacatatctgtcactgggtgtctgattactgt	SclBVEt_7306:257182..257240:+	chr_31
SclBVEt_7306_701132	mir-2733-12	ggtggtcattcactcagtagaca	tcactgggtgtttgattactgt	ggtggtcattcactcagtagacatttgacatatgtgtcactgggtgtttgattactgt	SclBVEt_7306:257316..257374:+	chr_31
SclBVEt_7306_701135	mir-2733-7b	ggtagtctgtcactcagtagaca	tcactgggtgcctgattgct	ggtagtctgtcactcagtagacatgtgatatattatatctgtcactgggtgcctgattgct	SclBVEt_7306:257723..257784:+	chr_31
SclBVEt_7306_701138	mir-2733-5b	ggtggtcagtcactcagtagaca	tcactgggtgtttgattaccgt	ggtggtcagtcactcagtagacatttgacatatgtgtcactgggtgtttgattaccgt	SclBVEt_7306:257867..257925:+	chr_31
SclBVEt_7306_701139	mir-2733-13	agtagtcatttgctcattagaca	tcactgggtatttgaatactgt	agtagtcatttgctcattagacatgtgtcatttcagtcactgggtatttgaatactgt	SclBVEt_7306:258280..258338:+	chr_31
SclBVEt_7306_701141	mir-2733-14	ggtagtcagtcgctcagtagaca	tcactgggtgtttgaatactgc	ggtagtcagtcgctcagtagacattagacctatgtgtcactgggtgtttgaatactgc	SclBVEt_7306:258412..258470:+	chr_31
SclBVEt_7306_701144	mir-2733-2b	ggtagtcagtcactcagtagaca	tcactgggtgtcttattactgt	ggtagtcagtcactcagtagacatgtgacatatctgtcactgggtgtcttattactgt	SclBVEt_7306:258560..258618:+	chr_31
SclBVEt_7306_701148	mir-2733-15	ggtagtcagtcactcagtagaca	tcactgggtgtcttattactgt	ggtagtcagtcactcagtagacatttgacatttgtgtcactgggtgtcttattactgt	SclBVEt_7306:259119..259177:+	chr_31
SclBVEt_7306_701149	mir-2733-16	ggtagtcagtcgctcagtagaca	tcactgggtgtttgaatactgc	ggtagtcagtcgctcagtagacatttggcatatgtgtcactgggtgtttgaatactgc	SclBVEt_7306:259256..259314:+	chr_31
SclBVEt_7306_701152	mir-2733-17a	ggtaggaagtcactcagtagaca	tcactgggtgtcttattactgt	ggtaggaagtcactcagtagacatgtgacatatctgtcactgggtgtcttattactgt	SclBVEt_7306:259383..259441:+	chr_31
SclBVEt_7306_701154	mir-2733-18	ggtagtcagtcactcagtagaca	tcactgggtgtcttattactgt	ggtagtcagtcactcagtagacatttgacatatctgtcactgggtgtcttattactgt	SclBVEt_7306:259523..259581:+	chr_31
SclBVEt_7306_701158	mir-2733-19	ggtagtaagtcgctcagtagaca	tcactgggtgtcttattactgt	ggtagtaagtcgctcagtagacatttgacatttgtgtcactgggtgtcttattactgt	SclBVEt_7306:259779..259837:+	chr_31
SclBVEt_7306_701160	mir-2733-20	ggtagtaagtcgctcagtagaca	tcactgggtgtcttattactgt	ggtagtaagtcgctcagtagacatttgacatttatgtcactgggtgtcttattactgt	SclBVEt_7306:260295..260353:+	chr_31
SclBVEt_7310_736263	Novel2	taaaggattttgcagcgtacgtt	tgtgcactgcgatatcttttcag	taaaggattttgcagcgtacgttttaacttatttgtgcactgcgatatcttttcag	SclBVEt_7310:578884..578940:+	chr_4
SclBVEt_7310_769905	mir-2-1	tcgacaaagtggttgtgacgtg	tatcacagccagctttgttgact	tcgacaaagtggttgtgacgtgatgtctgtacgcacatatcacagccagctttgttgact	SclBVEt_7310:3385178..3385238:-	chr_4
SclBVEt_7310_769908	mir-2-2	ctctcaaagtggctgttatgtg	tcacagccagctttgatgagc	ctctcaaagtggctgttatgtgctgtgttcatatcacagccagctttgatgagc	SclBVEt_7310:3385320..3385374:-	chr_4
SclBVEt_7310_769910	mir-13	tcgttaaaatggctgtggaat	tatcacagccacttttgacgagt	tcgttaaaatggctgtggaatgctgcagtttcatatcacagccacttttgacgagt	SclBVEt_7310:3385438..3385494:-	chr_4
SclBVEt_7310_769914	mir-2-3	gcatcaaagtcggtttgttata	tcacagccagctttgatgagc	gcatcaaagtcggtttgttatagatcataaagtaactatcacagccagctttgatgagc	SclBVEt_7310:3385691..3385750:-	chr_4
SclBVEt_7310_769952	mir-71	tgaaagacatgggtaatgagatg	tctcactaccttgtctttcatg	tgaaagacatgggtaatgagatgtcctgtacatcaccaattctcactaccttgtctttcatg	SclBVEt_7310:3393168..3393230:-	chr_4
SclBVEt_7310_744546	mir-14	cggagggagaattcgactagact	tcagtctttttctctctcctat	cggagggagaattcgactagacttttttatcagtcagtctttttctctctcctat	SclBVEt_7310:4206129..4206184:+	chr_4
SclBVEt_7310_782800	Novel3	tcgctttgagcacagggtatt	taccctgttggctccaagctac	tcgctttgagcacagggtattcgaagctgaaataccctgttggctccaagctac	SclBVEt_7310:8575545..8575599:-	chr_4
SclBVEt_7311_792457	mir-210	agctgctggccacggcacaagat	cttgtgcgtgtgacagcggctat	agctgctggccacggcacaagattagttatttatactcttgtgcgtgtgacagcggctat	SclBVEt_7311:2596725..2596785:+	chr_7
SclBVEt_7311_792461	mir-3286	actattggtcactgcacaggac	ttgtgcgtgttccaatagttat	actattggtcactgcacaggactagtaaagccattatactcttgtgcgtgttccaatagttat	SclBVEt_7311:2598223..2598286:+	chr_7
SclBVEt_7311_794183	Novel6	tgtatgaggtcctagtgttata	tgacactagagcctcgcacaag	tgtatgaggtcctagtgttatattcactgttgacactagagcctcgcacaag	SclBVEt_7311:3228871..3228923:+	chr_7
SclBVEt_7311_800187	mir-981	tcgggtttcgtgacagtgaaacc	ttcgttgtcgacgaaacctgca	tcgggtttcgtgacagtgaaaccgtgaaaattcggttcgttgtcgacgaaacctgca	SclBVEt_7311:5558022..5558079:+	chr_7
SclBVEt_7311_829858	mir-989	gccattacctcacaatcacgt	gtgtgatgtgacgtagtggaag	gccattacctcacaatcacgtggtcttgttgctacaacgtgtgatgtgacgtagtggaag	SclBVEt_7311:9897986..9898046:-	chr_7
SclBVEt_7312_861460	Par-471	gctttcgcaatttgccgcaccc	gtggggcaaattgcgaaagctg	gctttcgcaatttgccgcacccgtaagtgaactgggtggggcaaattgcgaaagctg	SclBVEt_7312:2579230..2579287:-	chr_1
SclBVEt_7312_868392	Novel7	taggggatcgagtaccaaaat	ttttggtagtcgatcccctatg	taggggatcgagtaccaaaatatgtatatgtatattttggtagtcgatcccctatg	SclBVEt_7312:4904276..4904332:-	chr_1
SclBVEt_7312_879477	mir-9-1	tctttggttatctagctgtatg	ataaagctaggttaccggagtt	tctttggttatctagctgtatgagtattctgacatcataaagctaggttaccggagtt	SclBVEt_7312:9512020..9512078:-	chr_1
SclBVEt_7313_891083	mir-285-1	actgtattcgagtgtgtggataga	tagcaccattcgaattcagt	actgtattcgagtgtgtggatagagtttttattctctagcaccattcgaattcagt	SclBVEt_7313:4334431..4334487:+	chr_6
SclBVEt_7313_913048	mir-285-2	actgtattcgagtgtgtggataga	tagcaccattcgaattcagt	actgtattcgagtgtgtggatagagtttttattctctagcaccattcgaattcagt	SclBVEt_7313:4336021..4336077:-	chr_6
SclBVEt_7318_945939	mir-929	aaattgactctagtagggagt	ctccctaatcgagtcaggtt	aaattgactctagtagggagtccgtctcagtgcgactccctaatcgagtcaggtt	SclBVEt_7318:1907805..1907860:-	chr_25
SclBVEt_7318_949920	Novel1-1	tcaccagtatcacaatgacata	tctcactatgatactggagagt	tcaccagtatcacaatgacatattattaattatctcactatgatactggagagt	SclBVEt_7318:3982670..3982724:-	chr_25
SclBVEt_7318_934505	Novel1-2	tcaccagtatcacaatgacata	tctcactatgatactggagagt	tcaccagtatcacaatgacatattattaattatctcactatgatactggagagt	SclBVEt_7318:3986847..3986901:+	chr_25
SclBVEt_7318_951505	mir-252	ctaagtactagtgccgcaggag	cctgctgcttaagtgcttatc	ctaagtactagtgccgcaggagtgttttgtttatctcctgctgcttaagtgcttatc	SclBVEt_7318:4884104..4884161:-	chr_25
SclBVEt_7318_951533	Novel8	ttaagtagatatcgattggctt	gtcgatctctatctatttaact	ttaagtagatatcgattggctttttacaaccaagtcgatctctatctatttaact	SclBVEt_7318:4891021..4891076:-	chr_25
SclBVEt_7318_951541	mir-274	tttgtgaccgtcactaacgggca	ctcgttttgatgatcgcaaaatg	tttgtgaccgtcactaacgggcagtgcgtgtatttgctcgttttgatgatcgcaaaatg	SclBVEt_7318:4894072..4894131:-	chr_25
SclBVEt_7318_937204	mir-2767	gaagtaaatctcgtgcggcttg	agctgtatgagatttacttaga	gaagtaaatctcgtgcggcttgtatacaccaagctgtatgagatttacttaga	SclBVEt_7318:5559009..5559062:+	chr_25
SclBVEt_7319_960365	mir-375	acccgagcggatggacaaact	tttgttcgccccggctcgtgtcg	acccgagcggatggacaaactgtgtgttcgtcagtttgttcgccccggctcgtgtcg	SclBVEt_7319:1366520..1366577:+	chr_12
SclBVEt_7319_987922	mir-278	ccggacgaaattcccagctcggcc	tcggtgggatcttcgtccgttt	ccggacgaaattcccagctcggccattcaacattcaggggtcggtgggatcttcgtccgttt	SclBVEt_7319:3775943..3776005:-	chr_12
SclBVEt_7319_966405	mir-307	actcactcaacctgggtgtgatg	tcacaacctccttgagtgagc	actcactcaacctgggtgtgatgtgtgcattcgtgctcggcccatcacaacctccttgagtgagc	SclBVEt_7319:3936555..3936620:+	chr_12
SclBVEt_7320_1004304	mir-745	cggctcatcgtatggcagtttgctt	cagctgcctagcgaagggc	cggctcatcgtatggcagtttgcttgtagatcgccagctgcctagcgaagggc	SclBVEt_7320:967969..968022:+	chr_19
SclBVEt_7320_1015539	mir-2785-1	cctcgtgccgcactgaattaa	aatgcagtgcggaacgaggct	cctcgtgccgcactgaattaatataattttaatgcagtgcggaacgaggct	SclBVEt_7320:5921738..5921789:+	chr_19
SclBVEt_7320_1036170	mir-2786	aggttatgcaggcgaaggaata	ctctctcgcctccatgacctg	aggttatgcaggcgaaggaatatgtgcatcccaccggtactctctcgcctccatgacctg	SclBVEt_7320:6074487..6074547:-	chr_19
SclBVEt_7321_1044325	mir-279-2	ggtaggtgaatttctagtgcaag	tgactagattttcacttatcct	ggtaggtgaatttctagtgcaagtgtattatgacgtatcttgactagattttcacttatcct	SclBVEt_7321:657665..657727:+	chr_13
SclBVEt_7321_1045944	mir-2765	tggtaactccaccaccgttggc	caacgggggacgagttcctact	tggtaactccaccaccgttggcgtggtattggccaacgggggacgagttcctact	SclBVEt_7321:1559970..1560025:+	chr_13
SclBVEt_7321_1047239	mir-970	agccctgcgtgtgatcttattggta	tcataagacacacgcggctct	agccctgcgtgtgatcttattggtagtgtgatcggaatctatcataagacacacgcggctct	SclBVEt_7321:2085285..2085347:+	chr_13
SclBVEt_7323_1115221	mir-263-1	aatggcactggaagaattcacggg	cgtggtctcttagtggcatca	aatggcactggaagaattcacgggtttatttaacactcccgtggtctcttagtggcatca	SclBVEt_7323:2353474..2353534:-	chr_3
SclBVEt_7323_1120242	mir-1-1	ccgtgcttccttacttcccata	tggaatgtaaagaagtatggag	ccgtgcttccttacttcccatagtgcttttattcatatggaatgtaaagaagtatggag	SclBVEt_7323:4110812..4110871:-	chr_3
SclBVEt_7323_1094547	mir-1-2	ccatacttctttacattccata	tgggaagtaaggaagcacggaa	ccatacttctttacattccatatgaataaaagcactatgggaagtaaggaagcacggaa	SclBVEt_7323:4110814..4110873:+	chr_3
SclBVEt_7323_1125475	mir-10485	acagtctacccggacaggccga	tcggcctgtctcgatagac	acagtctacccggacaggccgacctgcactgtcggcctgtctcgatagac	SclBVEt_7323:5695125..5695175:-	chr_3
SclBVEt_7323_1126034	mir-932	tcaattccgtagtgcattgcagt	tgcaagcagtgcggaagtgagg	tcaattccgtagtgcattgcagtgcatcatgccccctgcaagcagtgcggaagtgagg	SclBVEt_7323:5862090..5862148:-	chr_3
SclBVEt_7323_1108843	mir-6094	atcagtggtggtctgggatacc	tattcgagacctctgctgatcc	atcagtggtggtctgggatacctgtggaccgtttccccgaagggtattcgagacctctgctgatcc	SclBVEt_7323:9861435..9861501:+	chr_3
SclBVEt_7325_1140988	let-7-1	tgaggtagtaggttgtatag	ctgtatagcctgctaactttac	tgaggtagtaggttgtatagtacagtattacaacatttaggagccactgtatagcctgctaactttac	SclBVEt_7325:2034090..2034158:+	chr_30
SclBVEt_7325_1140996	let-7-2	tgaggtagtaggttgtatag	ctgtatagcctgctaactttac	tgaggtagtaggttgtatagtacagtattacaacatttaggagccactgtatagcctgctaactttac	SclBVEt_7325:2036780..2036848:+	chr_30
SclBVEt_7329_1161587	mir-2796-1	aggggtttctttcggccttcag	gtaggccggcggaaactacttgc	aggggtttctttcggccttcagctgttaatagactgtaggccggcggaaactacttgc	SclBVEt_7329:216486..216544:+	chr_29
SclBVEt_7329_1180142	mir-2766	ccgtcattcgtctagattggcg	tcagtcttgtcgaatggtgggt	ccgtcattcgtctagattggcgttgaataccgtcagtcttgtcgaatggtgggt	SclBVEt_7329:1862317..1862371:-	chr_29
SclBVEt_7329_1181335	mir-1000	atattgtcctgtcacagcagt	ctgctttgcctggacaacct	atattgtcctgtcacagcagtacgtagaagctactgctttgcctggacaacct	SclBVEt_7329:2407002..2407055:-	chr_29
SclBVEt_7329_1184510	mir-2739	tgcaggagatgtggacctaatggt	cggtctagcaactaccaagtgt	tgcaggagatgtggacctaatggtgtggagggacagaagccgagtggcgtttgtctcgacataccacggtctagcaactaccaagtgt	SclBVEt_7329:3683723..3683811:-	chr_29
SclBVEt_7331_1207873	mir-193	ggggtcttggtgggcccgttag	tactggcctgctaagtcccaag	ggggtcttggtgggcccgttagtttgatctcttactggcctgctaagtcccaag	SclBVEt_7331:7874085..7874139:+	chr_10
SclBVEt_7331_1207875	mir-2788	tggggtttcctagaggcaagtgc	caatgcccttggaaatccca	tggggtttcctagaggcaagtgcctggacagcaatgcccttggaaatccca	SclBVEt_7331:7875039..7875090:+	chr_10
SclBVEt_7334_1235049	mir-2768-1	tgcaatattttgaccaatt	ttggttaagatattgcatcgtc	tgcaatattttgaccaattttaaccgacttgaaaaacaatgaattggttaagatattgcatcgtc	SclBVEt_7334:38145..38210:+	chr_28
SclBVEt_7334_1248188	mir-2768-2	tgcaatattttgaccaatt	ttggttaagatattgcatcgtc	tgcaatattttgaccaattttaaccgacttgaaaaacaatgaattggttaagatattgcatcgtc	SclBVEt_7334:43811..43876:-	chr_28
SclBVEt_7334_1240196	mir-282-1	tagcctctccttggctttgtct	acatagcctgttagaggttacg	tagcctctccttggctttgtctgtcgatatctcagacatagcctgttagaggttacg	SclBVEt_7334:2461255..2461312:+	chr_28
SclBVEt_7334_1253477	mir-282-2	tagcctctccttggctttgtct	acatagcctgttagaggttacg	tagcctctccttggctttgtctgtcgatatctcagacatagcctgttagaggttacg	SclBVEt_7334:2465476..2465533:-	chr_28
SclBVEt_7334_1254659	mir-281	aagagagctatccgtcgacagt	ctgtcatggagttgctctcttt	aagagagctatccgtcgacagtattgcatttaaacactgtcatggagttgctctcttt	SclBVEt_7334:3130036..3130094:-	chr_28
SclBVEt_7334_1242628	Novel4-2	gacgaccgcttggcgcagtagg	ttctgcgcgaagggtcgtgggt	gacgaccgcttggcgcagtaggtaatggcgcagtaggcgcacctgccttctgcgcgaagggtcgtgggt	SclBVEt_7334:3789328..3789397:+	chr_28
SclBVEt_7334_1245972	mir-190-1	agatatgtttgatattcttg	caggaatcaaacatattacaca	agatatgtttgatattcttggttgtttattttggtatcagccaggaatcaaacatattacaca	SclBVEt_7334:5364060..5364123:+	chr_28
SclBVEt_7334_1245982	mir-190-2	agatatgtttgatattcttg	caggaatcaaacatattacaca	agatatgtttgatattcttggttgtttattttggtatcagccaggaatcaaacatattacaca	SclBVEt_7334:5366978..5367041:+	chr_28
SclBVEt_7334_1259970	mir-184	ccttgtcattcttcttgccctgt	tggacggagaactgataagg	ccttgtcattcttcttgccctgtgtgttatacaactggacggagaactgataagg	SclBVEt_7334:5770633..5770688:-	chr_28
SclBVEt_7340_1316944	mir-2763	ccaaagcagtggacgtaatttatc	tattatgctcactactttggat	ccaaagcagtggacgtaatttatcgtgagttaatagatattatgctcactactttggat	SclBVEt_7340:1673952..1674011:-	chr_17
