# Supplementary material for: The genome and sex-dependent responses to temperature in the common yellow butterfly, Eurema hecabe
Source: BMC Biol. 2023 Sep 25;21:200. doi: 10.1186/s12915-023-01703-1 (PMC10521528; doi:10.1186/s12915-023-01703-1)
Supplement: Supplementary file 8 — Additional file 8. Expression data of neuropeptides [file 12915_2023_1703_MOESM8_ESM.xlsx]

## Sheet: Expression at different stages
Neuropeptide	Gene model ID	Transcriptome ID	Genome location	Sequence	Ehe_Egg_1	Ehe_L1_1	Ehe_L2_1	Ehe_L3_1	Ehe_L4_1	Ehe_L5_2	Ehe_Pupa_1	Yellow_Adult_1
Adipokinetic hormone (AKH)	/	Trinity_GG_6928_c0_g1	SclBVEt_3351:938466-939007:-	MYKIIFFLFVAACLCMTQAQLTFTSSWGGKRSMGPMPCRSDEAIAKIYRLIQNEAERLIMCQKP	2.413	2.787	3.1	4.245	1.141	0.713	1.891	15.246
Allatostatin A	Ehe_005067-T1	Trinity_GG_42587_c0_g1	SclBVEt_5387:7972207-7973714:+	MQYSPLVIILVIGAVTCAPERVDDHDANEHVDQTQDHEQDHATLEKRSPHYDFGLGKRAYSYVSEYKRLPVYNFGLGKRSRPYSFGLGKRSVDDEASEEEFTNVIEQPIIPEVLEYDDAPGYEMKRARPYSFGLGKRFVEDQDNEEKRARMYDFGLGKRPHLYSFGLGKRARNYNFGLGKRLSSKFNFGLGKRERDMHRFSFGLGKRSEIPEDSDNYLDV	18.329	20.789	12.225	8.612	4.961	4.762	0.769	5.496
Allatostatin B	Ehe_004855-T1	Trinity_GG_42290_c11_g2	SclBVEt_5387:4241049-4252331:+	MRRCVAALWLSALASLALADTAAPHDTPPQTENDLQMTEDDQRAWASLHGGGWGKRGWQDLNSAWGKRAWQDLNSAWGKRAWEDLNSPWGKRAWQDLNSAWGKRGWQDMSSAWGKRGWQDLNGAWGKRAWRDMSQIPWGKRAWQDLNTAWGKRGWQDMSSAWGKRGWQDMSSAWGKRTPDNWANLHGAWGKRSSEPDYEDYEYFADRIVPVQQIEADRVVESPEKKAWSSLHGAWGKRPIKQAQYNSGAYYWKREPGWTNLRGMWGKRASWPADHDHENATGEEA	27.324	43.393	18.696	9.692	5.634	3.165	1.577	29.651
Allatostatin C	Ehe_015113-T1	Trinity_GG_34883_c0_g1	SclBVEt_7319:7238791-7242126:+	MNFSTSYNNVALLMGTLALFLMTSLVVAAPMDNEEEQVENTLIARPDIGGDNDVSWDAINTAALRKMLMQMDAEDRFGISRESRSWPRQSRGWGARSLEGQMSRPWRADKRQARFRQCYFNPISCFRK	26.536	27.91	14.513	16.66	12.204	7.571	1.004	10.164
Allatostatin CC	Ehe_015112-T1	Trinity_GG_34879_c0_g1	SclBVEt_7319:7211923-7215184:+	MTPLVLISVCVALVMGLPAPASDEEYTLAMEPSNMHEQVIPQKRAALVLDRLLVALQKALREDGTQRYETDRDGPRTAPLRIANYDGNDLTGLQRRGQASGRGRVLRCYFNAITCF	3.889	4.283	1.462	2.404	1.712	1.782	0.102	0.292
Allototropin (AT)	Ehe_001281-T1	Trinity_GG_37579_c0_g1	SclBVEt_2823:6266207-6271135:+	MNLTMQLAVLVAVFLCVVESAPDGRMTRKQQRPTRGFKNVEMMTARGFGKRARTELYHLDNFWENLEASQDKDGQDSNDDKTVESIPLDWFVNEMMNNPDFTRSVVRKFIDINQDGVLSADELLRNVA	9.673	7.147	3.56	2.495	1.654	0.699	0.141	3.693
Apis-ITG-like	Ehe_019080-T1...Ehe_019079-T1	Trinity_GG_26975_c0_g1...Trinity_GG_26972_c7_g1	SclBVEt_7334:2947950-2973927:-	MFRVNMGITVLLLLACVGSGYAWGGLFNRFSSDMLANLGYARSPYRHYPYGQVEPEEIYAEALEGNRIEDAEETHCYSAPCISNGDCCRGLMCLETGMPFFLAGSRLKIALCDNSSPPRKARWNTGGFKSTLMGEICNRENQCDAGLVCEEVVPGDMHVCRPPTAGRKQYNEDCSVSSECDITRGLCCVMQRRHRQKPRKAINAHFGPGFGGFGGYGPGVGGFGFGGFYGGYRPFPPPLPYFYPPPPPPPLFFG	11.937	21.403	3.371	5.782	2.473	0.87	0.557	17.062
Bursicon alpha subunit	Ehe_016391-T1	Trinity_GG_40176_c1_g1	SclBVEt_7321:7795320-7797164:-	MAQYLNMLTKPDFAGSQKLRTECQMTPVIHVLQHPGCVPKPIPSYACIGKCSSYVQVSGSKIWQMERSCNCCQESGEREATVVLFCPKAKSEEKRYRKVTTKAPLECMCRPCGSIEESAIIPQEIAGYEEGPLHSQFIKSF	4.637	1.982	1.435	1.598	1.434	1.169	1.365	0
Bursicon alpha subunit	Ehe_016386-T1	Trinity_GG_17653_c14_g1	SclBVEt_7321:7766463-7768292:+	MSAQLDFQRQACFSCTTQVSGSKIWQMERSCNCCQESGEREATVVLFCPKAKSEEKRYRKVTTKAPLECMCRPCGSIEESAIIPQEIAGYEEGPLHSQFIKSF	1.257	1.381	1.625	0.73	0	0.499	0	0
CAPA	Ehe_004928-T1	Trinity_GG_19811_c0_g1	SclBVEt_5387:5648482-5654250:-	MQPTARMTLSVCLLATVVVAASHSGTKLRRDGVLNLYPFPRVGRSSHQTWQIPINDLLDEDMDKRQLYAFPRVGRSYPVQMSPRLEELLFGARSRGFVKRESEGTSDSTGMWFGPRLGRGFRSEEDDIPSNEDHSEPEQIEPDTSDRQKRQTNKHT	7.2	8.95	4.278	3.089	1.449	0.741	0.337	1.353
CAPA peptide	Ehe_004934-T1	Trinity_GG_19811_c0_g1	SclBVEt_5387:5648482-5654250:-	MQPTARMTLSVCLLATVVVAASHSGTKLRRDGVLNLYPFPRVGRSSHQTWQIPINDLLDEDMDKRQLYAFPRVGRSYPVQMSPRLEELLFGARSRGFVKRESEGTSDSTGMWFGPRLGRGFRSEEDDIPSNEDHSEPEQIEPDTSDRQKRQTNKHT	7.2	8.95	4.278	3.089	1.449	0.741	0.337	1.353
CCHamide	Ehe_004095-T1	Trinity_GG_32325_c0_g1	SclBVEt_5292:2078474-2080262:+	VNAKRGCSAFGHSCFGGHGKRSGDSPGNPSSEVLGRRQLGQEEIPPHPVYPHTGYGILPSGDDIIPVRDGGAYEREDNGVRDVMKMKLRNIVKYWMDNFRRSQQNEDGYYMENL	5.036	5.549	1.151	1.704	1.902	0.984	0	7.763
CCHamide	Ehe_004092-T1	Trinity_GG_9938_c0_g1	SclBVEt_5292:2062709-2064016:-	SGDSPGNPSSEVLGRRQLGQEEIPPHPVYPHTGYGILPSGDDIIPVRDGGVYEREDNGVRDVMKMKLRNIVKYWMDNFRRSQQNEDGYYMENL	7.031	10.356	2.058	3.621	1.771	0.627	0	2.108
Corazonin	Ehe_014387-T1	Trinity_GG_18391_c0_g1	SclBVEt_7318:4473287-4473894:-	MSNLSVLLIIATLTLVTSQTFQYSRGWTNGKRDGQKTGLDRILTPCQVEKLKYLLAGKPFTERLLIPCDDDDDESPPFRKHQENSDAFQ	2.633	2.391	0.907	1.339	1.727	0.271	0	0.158
Crustacean cardioactive peptide (CCAP)	Ehe_017930-T1	Trinity_GG_22835_c4_g1	SclBVEt_7329:2729997-2732140:+	MSVALRVSILLFAGLLISTCYSATIPRNFNPRLSDDIIITPKKRPFCNAFTGCGRKRSQSAPGMPLQEMMNQRQFIDEDLSYSDTDNAIEELTRQILSEAKLWEAIQEASAEIARRKQKDQ	12.286	17.107	6.295	7.729	1.975	0.613	2.503	1.597
Crustacean hyperglycemic hormone (CHH)	Ehe_009336-T1	Trinity_GG_5426_c0_g1	SclBVEt_7299:1241892-1242465:-	MHLSSLQVCTAVLTLALAASVPATPHHVARRSFFNLQCKGVFDAAIFARLDRICDDCYNLFREPQLYSLCRQDCFKTDYFKGCVEVLQETDQLEIFKKYIKQLNGADPRA	16.933	14.869	5.889	11.578	7.785	7.885	10.539	19.634
Crustacean hyperglycemic hormone (CHH)	Ehe_009344-T1	Trinity_GG_27789_c0_g1	SclBVEt_7299:1327039-1327750:+	MLIWMLALVPAVLGQDFAGSFIKLGCKGIFDSSIFARLDRMCDECHNLYRDVAIYNKCRDKCFTTDNFTGCMEALTYLDQRKEFEDKIDYTAGR	0	0	0	0	0	0	0	74.817
Crustacean hyperglycemic hormone (CHH)	Ehe_009345-T1	Trinity_GG_5413_c0_g1	SclBVEt_7299:1328739-1334504:-	MLIWMLALVPAVLGQDFAGSFIKLGCKGIFDSSIFARLDRMCDECHNLYRDVAIYNKCSCSCDGDTTFPSFKPRLRARRQSAHTYRFSVTRSESTPYRCYYPGTLRESSALLLMLSSRSTKISFSLH	0	0	0	0	0	0	0	123.261
Diapause hormone/PBAN/Pyrokinin	Ehe_002976-T1	Trinity_GG_22348_c0_g1	SclBVEt_3792:412-5219:-	MALIQKIIFYLLVVYSFMVGADDIKDDIQDRGAHSDRGGVWFGPRLGKRSLTFPNENKGSLLRLLEAADALKYYYERLPPSMQASADQGQGKVIFTPKLGRAADERQIMDNVEFTPRLGRRQSQNVASTPSEEDM	6.981	10.075	3.493	2.906	0.776	0.299	0.494	11.651
Diapause hormone/PBAN/Pyrokinin	Ehe_011232-T1	Trinity_GG_14665_c93_g1	SclBVEt_7306:5509702-5515564:+	MYSFFKWCLIFLMGYSVYGMDDIQDRGAHSDRGGVWFGPRLGKRSLTFPNENKGSLLRLLEAADALKYYYERLPPSMQASADQGQGKVIFTPKLGRAADERQIMDNVEFTPRLGRRQSQNVASTPSEEDL	0.259	0	0	0	0	0	0	6.727
Diuretic hormone 31	Ehe_015864-T1	Trinity_GG_17944_c0_g1	SclBVEt_7321:2847740-2850170:-	MVRLSCVVAFFLLGALLLATPATCYPRISGNYFLDDGPYEPEEIMDMLNRLDNYLQLERKVANYKDVISSEKRALDLGLNRGYSGALHAKHMMGVAAANFAGGPGRRRRDAQ	40.777	49.351	20.726	18.516	7.024	4.99	0.094	6.447
Diuretic hormone 34	Ehe_005681-T1	Trinity_GG_10187_c0_g1	SclBVEt_5466:6712542-6717759:-	MMWWALCCVAVVVGSVYAEAAPSSDFSHTIDWTQLEPAPDDESIEYAVSPGGRFPSAPLLYLLADLPRDSQGAGGRVKRRMPSLSIDLPMSVLRQKLSLEKDRKIHALRAAKNRNYLNDIGKRDARLYRKRYDISEYKGNAKVLNEYQKASLRPRLIRLYYVFANENRDLFLVVGSYVNSLLVLSKRSVAEVRESRARSKRKMPSLSINNPMEVLRQRLLLEVARKQMREASQRQAVANRVFLQNVGKRGCFKKRANIFLIGNPRIKLQIVKSCQTAREFMGGDDHYPSRGPPNRVWANSISSRYDN	10.102	16.033	6.647	2.678	2.341	1.369	0.761	6.776
Diuretic hormone 41 /Calcitonin-like peptide	Ehe_016107-T1	Trinity_GG_17944_c0_g1	SclBVEt_7321:2847740-2887668:-	AGLGGAVVFAYISPRKAGDTTLVGVPLTTSAVDSIDRMVRLSCVVAFFLLGALLLATPATCYPRISGNYFLDDGPYEPEEIMDMLNRLDNYLQLERKVANYKDVISSEKRALDLGLNRGYSGALHAKHMMGVAAANFAGGPGRRRRDAQ	40.777	49.351	20.726	18.516	7.024	4.99	0.094	6.447
Diuretic hormone 45 /Corticotropin releasing factor (CRF-DH)	Ehe_005664-T1	Trinity_GG_10187_c0_g1	SclBVEt_5466:6712262-6717759:-	MMWWALCCVAVVVGSVYAEAAPSSDFSHTIDWTQLEPAPDDESIEYAVSPGGRFPSAPLLYLLADLPRDSQSVAEVRESRARSKRKMPSLSINNPMEVLRQRLLLEVARKQMREASQRQAVANRVFLQNVGKRGVWANSISSRYDN	10.102	16.033	6.647	2.678	2.341	1.369	0.761	6.776
Eclosion hormone (EH)	Ehe_004408-T1	Trinity_GG_32228_c1_g1	SclBVEt_5292:7024141-7025969:+	MTVKISPILACLVLTIMVSYVYVEANPAIATGYDPLEICIENCAQCKKMLGAWFEGPLCAESCIKFKGKLIPECEDFASIAPFLNKL	28.521	0.537	0.135	2.663	0.541	1.255	0.322	0
Eclosion hormone (EH)	/	Trinity_GG_44796_c0_g1	SclBVEt_4158:7631557-7631814:+	MSVKFVFIIAVVVATVFVNANPSIVTGYDQLELCIENCAQCKKMLGNWFDGPLCAESCLKFRGKLIPDCEDFGSIAPFINKI	15.816	8.247	2.532	5.706	0	0.656	2.08	0
FMRFamide	Ehe_004990-T1	Trinity_GG_42284_c0_g1	SclBVEt_5387:6970894-6971867:+	MKSMKHIAAGVLLCVMAGAVANPVRRSPDLEARRRSAIDRSMIRFGRSYPPEPSAADIRESLQRPARRGNSFLRFGRSQPLTFTTDDLIALLRSYEDDYEPVKKSANFVRLGRDPKFIRLGRSISDEKPEYEQSSELFVNGYPQRKNRARDHFIRLGRDNEELNDVEEERKKRSVEKECQDCDA	7.679	7.684	3.1	3.362	0.658	0.599	0.228	2.023
Glycoprotein hormone alpha2 (GPA2)	Ehe_007489-T1	Trinity_GG_34173_c0_g1	SclBVEt_6729:4720021-4720874:+	MLLRSLLFSVFVSQTLAAESWKKPGCHRIGHTRTISIPDCLEFKITTNACRGFCESWSLPSIMLGFKRHPVTSLGQCCNIMESEDVPVKVLCLDGERNLIFKSALSCACYHCQKD	5.235	4.283	2.112	2.084	0.878	0.271	0	0.548
Glycoprotein hormone beta5 (GPB5)	Ehe_007354-T1	Trinity_GG_34148_c0_g1	SclBVEt_6729:3244244-3244947:+	MGGRSKVSVTIFGLLIYICLILTCIAAPSSARCKPKRYSHKAVQTDFNGLKCWDEVKIMSCWGYCLSYEISHWQFPYKESHHPVCVHGERKHSSVKLRHCDPGVEPGTDVYHYVEAASCKCQICSSEDTSCEWLPPDSNLIDGIIRDEIEEMELNK	4.986	7.697	2.329	2.008	1.361	3.237	0.047	1.633
IMFamide	/	Trinity_GG_4745_c0_g1	SclBVEt_7334:1406033-1406816:-	MVFQMAATLKYVFAVAIMAIICCIEISEANYKNAPMNGIMFGKRGPSEYDNQRKAFTALCEIATEACQTWFSSPENK	8.407	4.756	2.234	1.415	0	0.841	0.22	2.425
IMFamide	/	Trinity_GG_4745_c0_g1	SclBVEt_7334:1406033-1406816:-	MVFQMAATLKYVFAVAIMAIICCIEISEANYKNAPMNGIMFGKRGPSEYDNQRKAFTALCEIATEACQTWFSSPENK	8.407	4.756	2.234	1.415	0	0.841	0.22	2.425
Insect kinin	Ehe_002056-T1	Trinity_GG_6718_c0_g1	SclBVEt_3351:7478547-7479569:-	MAHYWIFVTFTWFGSASLQYINTAGADGEALMDPLDSTVHFPPLPYVNYFNYPRNDFDALQADENVEHNDFYPRDSDQAEVQRKRRTADEEKQDETKDHQWNPHIVDVDKTLYLRNEERASPFIFHSYSGKLAKNSTDLMNSIEKRSFSPWGGKRDAMEHMWTWKRSVGVREPSMPKRVRFSPWGGKRSGQMIYKPGSKASKVIFSANVPELTRIVSNYSPTGGRLDLAGFQYVPSLDKRHPIKILALSTQLDGKTAKDALPFNTFMESLPKSFKLGHPYLDVNLKKDGKRKVKFSAWGGKRSPPIIGPIWTPAPQDIKDSTLDTIVLIRNHENDDSSKVY	5.834	12.747	3.371	3.941	2.868	1.654	0.659	9.067
Insulin-like	Ehe_001432-T1	Trinity_GG_14683_c0_g1	SclBVEt_2823:8780170-8780523:-	MKLIVLSLFVLAVAAESGRNIYCGRRLSMAIAMLCYDGSEEKRSQRWSWQDQDIDTDYTNWNHLKDTSEDFRDSLPAIRGINPWLPSQKARALGRSKRQIVSECCMKPCSQEELLSYC	1.915	3.081	6.133	4.032	0	2.367	0.165	0
Insulin-like	Ehe_012543-T1	Trinity_GG_19315_c1_g1	SclBVEt_7311:9618034-9618730:-	MMSQTLSLSILAVLVSACCGHIGGEISLQNVNPQVYCGRTLARAMAMICFSNDYEKRSDSGTMYNSILAPYYKERESQHGWPWMPAHKARSMEGPARGKRQFIVNECCEKACSVSELISYC	8.088	11.174	7.92	7.699	1.273	1.697	0.463	4.57
Insulin-like	Ehe_015197-T1	Trinity_GG_12372_c1_g1	SclBVEt_7319:8464771-8465835:-	MKYYIALVLCFLTILSIDTTSGQGQIYCGRRLADTLAFLCENPLINRRSDPVDCASVQTFCNLISQLKSFYRNSNCSTGVSVNTCNKYLLK	0	0	0	0	0.351	0.271	0.22	1.487
Insulin-like	Ehe_006720-T1	Trinity_GG_20566_c0_g1	SclBVEt_6066:7239368-7240287:-	MNLSIKLGALLLCIMTVVRAQKETPVTLCGRQLANARLLLCFGEYVEKRNSPDSLLDALDDDKWIGGYMWGGRRGAIAADWARYKRDGLADECCLKPCTTDVILNYC	2.194	2.762	2.098	1.385	1.61	0	0.345	3.681
Ion-transport peptide	Ehe_009284-T1	Trinity_GG_5426_c0_g1	SclBVEt_7299:1241892-1242465:-	MHLSSLQVCTAVLTLALAASVPATPHHVARRSFFNLQCKGVFDAAIFARLDRICDDCYNLFREPQLYSLCRQDCFKTDYFKGCVEVLQETDQLEIFKKYIKQLNGADPRA	16.933	14.869	5.889	11.578	7.785	7.885	10.539	19.634
Ion-transport peptide	Ehe_009292-T1	Trinity_GG_27789_c0_g1	SclBVEt_7299:1327039-1327215:+	MLIWMLALVPAVLGQDFAGSFIKLGCKGIFDSSIFARLDRMCDECHNLYRDVAIYNKCRDKCFTTDNFTGCMEALTYLDQRKEFEDKIDYTAGR	0	0	0	0	0	0	0	74.817
ITG	Ehe_018749-T1	Trinity_GG_26972_c7_g1	SclBVEt_7334:2937355-2943551:+	MGEICNRENQCDAGLVCEEVVPGDMHVCRPPTAGRKQYNEDCSVSSECDITRGLCCVMQRRHRQKPRKAINAHFGPGFGGFGGYGPGVGGFGFGGFYGGYRPFPPPLPYFYPPPPPPPLFFG	73.078	115.042	32.518	17.086	4.609	0	0	33.405
Kinin	Ehe_002082-T1	Trinity_GG_6718_c0_g1	SclBVEt_3351:7478547-7479569:-	MAHYWIFVTFTWFGSASLQYINTAGADGEALMDPLDSTVHFPPLPYVNYFNYPRNDFDALQADENVEHNDFYPRDSDQAEVQRKRRTADEEKQDETKDHQWNPHIVDVDKTLYLRNEERASPFIFHSYSGKLAKNSTDLMNSIEKRSFSPWGGKRDAMEHMWTWKRSVGVREPSMPKRVRFSPWGGKRSGQMIYKPGSKASKVIFSANVPELTRIVSNYSPTGGRLDLAGFQYVPSLDKRHPIKILALSTQLDGKTAKDALPFNTFMESLPKSFKLGHPYLDVNLKKDGKRKVKFSAWGGKRSPPIIGPIWTPAPQDIKDSTLDTIVLIRNHENDDSSKVY	5.834	12.747	3.371	3.941	2.868	1.654	0.659	9.067
Myosuppressin (MS)	Ehe_002060-T1	Trinity_GG_6747_c0_g1	SclBVEt_3351:7554134-7577410:-	ETPTYDVVMAFGIVELSRVAVWLVVAWCVCARAAPAQLCAAAADDDPRAARFCQALNTFLELYAEAAGEQVPEYQALVRDYPQLLDSGMKRQDVVHSFLRFGRRR	49.672	66.113	31.11	51.837	27.73	21.872	8.177	45.044
Natalisin	Ehe_002010-T1	Trinity_GG_7070_c0_g1	SclBVEt_3351:5893171-5894691:-	MKKKLFVLLVLLLVSNDIAYGKDGNKTKAEPLPIKKNKTTKYKAIERSKRAAGDRGFHLPNDEDIISHSNLKLLETIKSDDIEDDPPFWGSRGRRDSSSSENLSELPHNSCHNCKSFCIPFNPNEVRDFPFWGNRGRRDSSSQSTENDVDSWDERVRRQDEEDDPFWASRGRRDEDPPFWASRGRREQSLRGKSQQMSPAKNSRWYDDEDEPFWGSRGRRKMDKGRTRQNEQDPFWASRGKKGKYKMQFTDEEREPFWGNRGRRKMGYSFGQDYPNDDIDSMLKSKRKEISTSFWTNRGRESKLKNLFAGSVRSQVKVEPSTSNELNKEVSKGYHLKPSEQNTVHDDRIYAEEPYYILIERSSRSSVEDDPYIITRGKKYSNFHLPKAVRDRRGAIEDI…	3.111	4.245	1.056	0.852	0.951	0.143	0.353	0.963
Neuroparsin	Ehe_004198-T1	Trinity_GG_32310_c2_g1	SclBVEt_5292:3184921-3189739 :-	MSRWLAMVALLVAVGVVRGYNCVCNPRECEVLGPSGCPGLGMVVWDPCRCCQVCARTVGEHCGGFQGTCEPGLRCKSGLCAPIKDGKDDDDDEEV	1.516	0.55	0	0	0	0	0.345	3.632
Neuroparsin	Ehe_004199-T1	Trinity_GG_9660_c0_g1	SclBVEt_5292:3189913-3194730:-	MSRWLAMVALLVAVGVVRGYNCVCNPRECEVLGPSGCPGLGMVVWDPCRCLSIITENDVVKYVRGQWVNTVEVSKVPVNLALGVRVAYVLP	26.158	9.589	3.168	4.001	0.805	0.941	5.234	14.759
Neuropeptide F 1	Ehe_004432-T1	Trinity_GG_9452_c0_g1	SclBVEt_5292:7477508-7490374:-	MLSKRIIVAMALLVAIVCIAEGREEGPHDMADALRMLQELDRYYTQAARPRIDRRDVAEMDRVDPDLLDRAVRLLQLQKLDRIYSYHTRPRFGKRSEAYPNWAKDLEKPDIPAWLAYARRR	63.075	86.966	49.197	72.072	49.724	47.723	12.203	14.795
Neuropeptide F 2	/	Trinity_GG_27287_c28_g1	SclBVEt_7334:6110024-6110137:+	YSVHGRGRYGKRQMHIADASVIFKEMPFFDHNGNDDSMFKNFGYN	3.45	0	1.381	2.587	0	4.178	0	2.693
Neuropeptide-like precursor 1	Ehe_008891-T1	Trinity_GG_2118_c0_g1	SclBVEt_7297:4616689-4626324:-	MDKRSEQGKRNSTKIIWDILFNEIRPTVEEIQEKLSDESANLIDSNTDKIWNVYKLCSDQIRKCVLIIIDVLKYNKEFHANEQDSLQCSIERLSCCYQKLISINMYLDNSSSKNKDYCSEESILSNTMYFVNWIDQTFEVLGKLSNILYRTDCETTAEECDIWKSELVTCVTVIHTCIDELLLCAMTLCKYCLPTDQLIVKARCQVVLREAKALLSDLIIGDVDSVFQATKETLKLPIKLSNINVLIDVLKDVLYVLETNTNTALLALLVHCFANNKSPPEILQEHYLNKKDDVCVCNNQDDCDYVKEFDLYNERLMQIGSFAISCSSDDQRVLNLRSGLASLEALDPHLVPAVMVAPLSYNAKLFLDIWMKEVDSIKENVFLIVDPSAFAQKAKQMMH…	5.595	0.575	4.522	0.213	0.615	0.285	6.772	0.487
Orcokinin	Ehe_015066-T1	Trinity_GG_34912_c0_g1	SclBVEt_7319:6513451-6515855:+	MIRASGAVAVALVTLVICCNADPRQEQEIADHNSADRYDNGNKPQNLDSVGVGNLVRQVREAHRMPHLGRRYEYISPYGSRSLLSPLEYGYYGEGFPKRNFDEIDR	15.746	27.284	14.418	17.071	10.477	8.099	0.33	3.388
Partner of bursicon (pburs)	Ehe_020858-T1	Trinity_GG_40176_c7_g1	SclBVEt_7321:7799581-7800141:-	MPLICYKYTFVILEIMLLTFINCYADENCETVPSEIHVTKEEYDEMGSLVRSCSGEVSVNKCEGFCNSQVQPSVVTPTGFLKECFCCKENYLRERLVTLTHCYDPDGLRFEDEDRATMEVRLREPAECKCYKCGDFSR	0.329	0	0.934	0	1.024	0	0.228	2.072
Partner of bursicon (pburs)	Ehe_016392-T1	Trinity_GG_17653_c11_g1	SclBVEt_7321:7763485-7764045:+	MPLICYKYTFVILEIMLLTFINCYADENCETVPSEIHVTKEEYDEMGSLVRSCSGEVSVNKCEGFCNSQVQPSVVTPTGFLKECFCCKENYLRERLVTLTHCYDPDGLRFEDEDRATMEVRLREPAECKCYKCGDFSR	5.814	3.797	1.638	2.404	0.322	1.298	0	0
Prothoracicotropic hormone (PTTH)	Ehe_013768-T1	Trinity_GG_16826_c0_g1	SclBVEt_7313:5214172-5215198:-	MGRHHCLFIELCIIFLLAIQMWIPTMASKKSNFDELMVENQRTHMRQNYVVQRALNDDLPEFDNIGVAYTTGALGPHSDPKELPALVVDYANMIRDDIILLDNSIETRTRKRGNIKMKKLNRGGLQETPCSCEERGEIIFLGPQYVPSTIESRRCNKDLCSSNFGCQRRVYNITVLKKREQFEEDSSELLPDDIKKHWVTVKKPITIACFCNSDFRERY	0	0.678	0.108	0	0.322	0	0.063	0.695
Ryamide	/	Trinity_GG_27063_c0_g1	SclBVEt_7334:5084108-5093121:+	GRGSRQSAITPVARHLWPELRGTAARRHGGTARRTTSYKQLLATLHRITVAVLCADSREQPSAGRYRQVQPGAGREMWAPMLAVALLCAALAAADHKREEREAKAGEGFWVGGRYGRSPRAPRAPHVSHVPHSLHALHAPRNDRFILSSRYGKRAPARWKRAVCRCAPPARPARPAPATYRALARRAA	1.825	1.317	0.934	0.38	0.98	0.955	0.063	0.207
Short Neuropeptide F (sNPF)	Ehe_006653-T1	Trinity_GG_43037_c0_g1	SclBVEt_6066:6205203-6210450:+	MSGNLAVLVAVCGLASLCSLPGASAQALSQYDASLDSQNNWDALGGLYALLAQHDALGGHALARKSVRSPSRRLRFGRRSDPDMPPQAPLDEMEELLSLRDVRTPVRLRFGRRSDERAVPHVFPQEEQERAVRAPSMRLRFGRRSDNNMFLLPFETAIPKEVKASSSVEDDRPQN	12.246	18.066	9.531	8.672	3.336	1.64	1.146	15.197
SIFamide	Ehe_018957-T1	Trinity_GG_27220_c0_g1	SclBVEt_7334:1409249-1409987:+	MRATIFIAFIVLMCYIEYSFASYKKLPFNGSIFGKRGYIEYDSNERALYALCEIASETCRAWYQVMENK	0.459	0	0	0	0	0	0.18	1.377
Sulfakinin	/	Trinity_GG_25191_c0_g1	SclBVEt_7323:4967656-4967865:+	MRLFTLIALALSVALVISVRCCVGASVRAIQMGEDEDDVRPRHVYRNYGLRSHYDAFDDYGHLRFGRSED	3.77	1.279	1.124	0.335	0.527	0.185	0.188	2.011
Tachykinin	Ehe_002053-T1	Trinity_GG_6720_c0_g1	SclBVEt_3351:7409147-7409764:-	MGSYRTYILIATLHLTHALALEEVKRSPHGFFGMRGKKYIETRDAEMFKRRPNFFVGVKGKRAFEYPEDVWSYKRTPMGFVGMRGKKEFTDFLPDSYEYQRSSLDTNDVPNREFMDEAINEYLQKLQSLDDSRMMEDKRAFYGVRGKKSIPEKRQNRPRGFIGVRGKKDVRYGKPAEIRFLLDGPWPKRKAQTGFLGMRGKKWTDDDSNSEQSSN	13.812	12.082	11.548	12.385	8.97	7.899	0.047	2.937
Trissin 1	Ehe_017616-T1	Trinity_GG_381_c1_g1	SclBVEt_7329:2735626-2737864:-	MSKVVIIFLVIICAMAALTAGHNCQSCGKECANACGSRYFRTCCFNYLRKKRGFEAVKIVSNIDDLPAKPKIIFENFKPIDEEMPFEVYEVDSGILED	1.994	3.26	0.677	0	0.351	0.342	0	0
Trissin 2	Ehe_017617-T1	Trinity_GG_381_c1_g2	SclBVEt_7329:2743434-2746210:-	MLKITAIISLFLIGSAVWGQGISCDSCGSECAAACGTRHFRSCCFNYLRKKRPDVKTRYYSDGKRPQEYPMYTENIPDDRYTWFYEKLPGNIDMFYDRD	0.917	0.332	0.474	0.837	0.805	0.171	0.102	2.474

## Sheet: Expression at different temp
Neuropeptide	Gene model ID	Transcriptome ID	Genome location	Sequence	25M_H	25F_H	25M_B	25F_B	30M_H	30F_H	30M_B	30F_B	18M_H	18F_H
Adipokinetic hormone (AKH)	/	Trinity_GG_6928_c0_g1	SclBVEt_3351:938466-939007:-	MYKIIFFLFVAACLCMTQAQLTFTSSWGGKRSMGPMPCRSDEAIAKIYRLIQNEAERLIMCQKP	36.6333	39.9393	0.0793333	0	25.087	34.8047	0.0643333	0	28.9903	52.5863
Allatostatin A	Ehe_005067-T1	Trinity_GG_42587_c0_g1	SclBVEt_5387:7972207-7973714:+	MQYSPLVIILVIGAVTCAPERVDDHDANEHVDQTQDHEQDHATLEKRSPHYDFGLGKRAYSYVSEYKRLPVYNFGLGKRSRPYSFGLGKRSVDDEASEEEFTNVIEQPIIPEVLEYDDAPGYEMKRARPYSFGLGKRFVEDQDNEEKRARMYDFGLGKRPHLYSFGLGKRARNYNFGLGKRLSSKFNFGLGKRERDMHRFSFGLGKRSEIPEDSDNYLDV	19.8303	16.933	2.107	1.50933	13.782	16.907	0.664667	1.622	20.601	26.544
Allatostatin B	Ehe_004855-T1	Trinity_GG_42290_c11_g2	SclBVEt_5387:4241049-4252331:+	MRRCVAALWLSALASLALADTAAPHDTPPQTENDLQMTEDDQRAWASLHGGGWGKRGWQDLNSAWGKRAWQDLNSAWGKRAWEDLNSPWGKRAWQDLNSAWGKRGWQDMSSAWGKRGWQDLNGAWGKRAWRDMSQIPWGKRAWQDLNTAWGKRGWQDMSSAWGKRGWQDMSSAWGKRTPDNWANLHGAWGKRSSEPDYEDYEYFADRIVPVQQIEADRVVESPEKKAWSSLHGAWGKRPIKQAQYNSGAYYWKREPGWTNLRGMWGKRASWPADHDHENATGEEA	57.757	59.0213	4.11433	5.30367	51.905	67.2903	6.751	3.79867	45.217	61.547
Allatostatin C	Ehe_015113-T1	Trinity_GG_34883_c0_g1	SclBVEt_7319:7238791-7242126:+	MNFSTSYNNVALLMGTLALFLMTSLVVAAPMDNEEEQVENTLIARPDIGGDNDVSWDAINTAALRKMLMQMDAEDRFGISRESRSWPRQSRGWGARSLEGQMSRPWRADKRQARFRQCYFNPISCFRK	12.7857	17.2973	2.086	1.07867	9.97833	14.546	1.41867	0.754	12.399	16.6553
Allatostatin CC	Ehe_015112-T1	Trinity_GG_34879_c0_g1	SclBVEt_7319:7211923-7215184:+	MTPLVLISVCVALVMGLPAPASDEEYTLAMEPSNMHEQVIPQKRAALVLDRLLVALQKALREDGTQRYETDRDGPRTAPLRIANYDGNDLTGLQRRGQASGRGRVLRCYFNAITCF	0.052	0.178333	1.14667	0.731	0.243	0.58	1.21133	0.566333	0.44	0.264667
Allototropin (AT)	Ehe_001281-T1	Trinity_GG_37579_c0_g1	SclBVEt_2823:6266207-6271135:+	MNLTMQLAVLVAVFLCVVESAPDGRMTRKQQRPTRGFKNVEMMTARGFGKRARTELYHLDNFWENLEASQDKDGQDSNDDKTVESIPLDWFVNEMMNNPDFTRSVVRKFIDINQDGVLSADELLRNVA	4.66033	5.15067	1.60533	2.01367	4.80167	4.97233	0.963333	5.892	3.38467	5.125
Apis-ITG-like	Ehe_019080-T1...Ehe_019079-T1	Trinity_GG_26975_c0_g1...Trinity_GG_26972_c7_g1	SclBVEt_7334:2947950-2973927:-	MFRVNMGITVLLLLACVGSGYAWGGLFNRFSSDMLANLGYARSPYRHYPYGQVEPEEIYAEALEGNRIEDAEETHCYSAPCISNGDCCRGLMCLETGMPFFLAGSRLKIALCDNSSPPRKARWNTGGFKSTLMGEICNRENQCDAGLVCEEVVPGDMHVCRPPTAGRKQYNEDCSVSSECDITRGLCCVMQRRHRQKPRKAINAHFGPGFGGFGGYGPGVGGFGFGGFYGGYRPFPPPLPYFYPPPPPPPLFFG	91.6633	119.683	10.7403	7.85467	98.4863	109.122	6.577	4.46167	104.962	147.615
Bursicon alpha subunit	Ehe_016391-T1	Trinity_GG_40176_c1_g1	SclBVEt_7321:7795320-7797164:-	MAQYLNMLTKPDFAGSQKLRTECQMTPVIHVLQHPGCVPKPIPSYACIGKCSSYVQVSGSKIWQMERSCNCCQESGEREATVVLFCPKAKSEEKRYRKVTTKAPLECMCRPCGSIEESAIIPQEIAGYEEGPLHSQFIKSF	0.255333	0.772667	0	0.181333	0.0406667	0.162	0	0.275333	1.78733	0.082
Bursicon alpha subunit	Ehe_016386-T1	Trinity_GG_17653_c14_g1	SclBVEt_7321:7766463-7768292:+	MSAQLDFQRQACFSCTTQVSGSKIWQMERSCNCCQESGEREATVVLFCPKAKSEEKRYRKVTTKAPLECMCRPCGSIEESAIIPQEIAGYEEGPLHSQFIKSF	0.106	0.0576667	0	0.199667	0.125	0.101	0	0	0	0
CAPA	Ehe_004928-T1	Trinity_GG_19811_c0_g1	SclBVEt_5387:5648482-5654250:-	MQPTARMTLSVCLLATVVVAASHSGTKLRRDGVLNLYPFPRVGRSSHQTWQIPINDLLDEDMDKRQLYAFPRVGRSYPVQMSPRLEELLFGARSRGFVKRESEGTSDSTGMWFGPRLGRGFRSEEDDIPSNEDHSEPEQIEPDTSDRQKRQTNKHT	2.29767	2.04367	1.91867	1.37833	1.29733	2.825	0.635667	1.25267	1.53133	2.20933
CAPA peptide	Ehe_004934-T1	Trinity_GG_19811_c0_g1	SclBVEt_5387:5648482-5654250:-	MQPTARMTLSVCLLATVVVAASHSGTKLRRDGVLNLYPFPRVGRSSHQTWQIPINDLLDEDMDKRQLYAFPRVGRSYPVQMSPRLEELLFGARSRGFVKRESEGTSDSTGMWFGPRLGRGFRSEEDDIPSNEDHSEPEQIEPDTSDRQKRQTNKHT	2.18033	1.84667	1.894	1.34367	1.21667	2.64967	0.634	1.19133	1.43567	2.057
CCHamide	Ehe_004095-T1	Trinity_GG_32325_c0_g1	SclBVEt_5292:2078474-2080262:+	VNAKRGCSAFGHSCFGGHGKRSGDSPGNPSSEVLGRRQLGQEEIPPHPVYPHTGYGILPSGDDIIPVRDGGAYEREDNGVRDVMKMKLRNIVKYWMDNFRRSQQNEDGYYMENL	9.12367	7.86233	0.760667	0.247	5.503	7.86133	0.684	0.728667	7.245	4.68767
CCHamide	Ehe_004092-T1	Trinity_GG_9938_c0_g1	SclBVEt_5292:2062709-2064016:-	SGDSPGNPSSEVLGRRQLGQEEIPPHPVYPHTGYGILPSGDDIIPVRDGGVYEREDNGVRDVMKMKLRNIVKYWMDNFRRSQQNEDGYYMENL	14.7943	15.599	1.015	0.183333	11.4783	13.1437	0.759333	0.530333	8.79133	16.6577
Corazonin	Ehe_014387-T1	Trinity_GG_18391_c0_g1	SclBVEt_7318:4473287-4473894:-	MSNLSVLLIIATLTLVTSQTFQYSRGWTNGKRDGQKTGLDRILTPCQVEKLKYLLAGKPFTERLLIPCDDDDDESPPFRKHQENSDAFQ	0.608	0.959333	0.0913333	0.184	0.66	1.18833	0.0963333	0.0716667	0.781333	1.322
Crustacean cardioactive peptide (CCAP)	Ehe_017930-T1	Trinity_GG_22835_c4_g1	SclBVEt_7329:2729997-2732140:+	MSVALRVSILLFAGLLISTCYSATIPRNFNPRLSDDIIITPKKRPFCNAFTGCGRKRSQSAPGMPLQEMMNQRQFIDEDLSYSDTDNAIEELTRQILSEAKLWEAIQEASAEIARRKQKDQ	4.28533	7.823	0.526	0.276333	4.52567	7.69467	0.272667	0.499333	6.219	7.84767
Crustacean hyperglycemic hormone (CHH)	Ehe_009336-T1	Trinity_GG_5426_c0_g1	SclBVEt_7299:1241892-1242465:-	MHLSSLQVCTAVLTLALAASVPATPHHVARRSFFNLQCKGVFDAAIFARLDRICDDCYNLFREPQLYSLCRQDCFKTDYFKGCVEVLQETDQLEIFKKYIKQLNGADPRA	17.6937	12.7503	23.6363	6.467	19.3773	17.5553	13.643	6.102	14.8593	9.04867
Crustacean hyperglycemic hormone (CHH)	Ehe_009344-T1	Trinity_GG_27789_c0_g1	SclBVEt_7299:1327039-1327750:+	MLIWMLALVPAVLGQDFAGSFIKLGCKGIFDSSIFARLDRMCDECHNLYRDVAIYNKCRDKCFTTDNFTGCMEALTYLDQRKEFEDKIDYTAGR	0	0	46.2153	0	0	0	44.5767	0	0	0
Crustacean hyperglycemic hormone (CHH)	Ehe_009345-T1	Trinity_GG_5413_c0_g1	SclBVEt_7299:1328739-1334504:-	MLIWMLALVPAVLGQDFAGSFIKLGCKGIFDSSIFARLDRMCDECHNLYRDVAIYNKCSCSCDGDTTFPSFKPRLRARRQSAHTYRFSVTRSESTPYRCYYPGTLRESSALLLMLSSRSTKISFSLH	0	0	93.291	0	0	0	61.8637	0	0	0
Diapause hormone/PBAN/Pyrokinin	Ehe_002976-T1	Trinity_GG_22348_c0_g1	SclBVEt_3792:412-5219:-	MALIQKIIFYLLVVYSFMVGADDIKDDIQDRGAHSDRGGVWFGPRLGKRSLTFPNENKGSLLRLLEAADALKYYYERLPPSMQASADQGQGKVIFTPKLGRAADERQIMDNVEFTPRLGRRQSQNVASTPSEEDM	11.838	15.4287	1.712	0.0773333	10.0123	19.386	0.651667	0	13.0843	19.0063
Diapause hormone/PBAN/Pyrokinin	Ehe_011232-T1	Trinity_GG_14665_c93_g1	SclBVEt_7306:5509702-5515564:+	MYSFFKWCLIFLMGYSVYGMDDIQDRGAHSDRGGVWFGPRLGKRSLTFPNENKGSLLRLLEAADALKYYYERLPPSMQASADQGQGKVIFTPKLGRAADERQIMDNVEFTPRLGRRQSQNVASTPSEEDL	0.139	0.385333	0.48	0	0.19	0.314	0.244667	0	0.195667	0.384333
Diuretic hormone 31	Ehe_015864-T1	Trinity_GG_17944_c0_g1	SclBVEt_7321:2847740-2850170:-	MVRLSCVVAFFLLGALLLATPATCYPRISGNYFLDDGPYEPEEIMDMLNRLDNYLQLERKVANYKDVISSEKRALDLGLNRGYSGALHAKHMMGVAAANFAGGPGRRRRDAQ	17.197	14.2733	5.741	2.33833	16.9907	11.596	2.77533	1.50067	17.3853	12.6823
Diuretic hormone 34	Ehe_005681-T1	Trinity_GG_10187_c0_g1	SclBVEt_5466:6712542-6717759:-	MMWWALCCVAVVVGSVYAEAAPSSDFSHTIDWTQLEPAPDDESIEYAVSPGGRFPSAPLLYLLADLPRDSQGAGGRVKRRMPSLSIDLPMSVLRQKLSLEKDRKIHALRAAKNRNYLNDIGKRDARLYRKRYDISEYKGNAKVLNEYQKASLRPRLIRLYYVFANENRDLFLVVGSYVNSLLVLSKRSVAEVRESRARSKRKMPSLSINNPMEVLRQRLLLEVARKQMREASQRQAVANRVFLQNVGKRGCFKKRANIFLIGNPRIKLQIVKSCQTAREFMGGDDHYPSRGPPNRVWANSISSRYDN	18.4223	23.868	1.68633	0.377667	20.638	23.2243	1.19233	0.561	18.763	23.499
Diuretic hormone 41 /Calcitonin-like peptide	Ehe_016107-T1	Trinity_GG_17944_c0_g1	SclBVEt_7321:2847740-2887668:-	AGLGGAVVFAYISPRKAGDTTLVGVPLTTSAVDSIDRMVRLSCVVAFFLLGALLLATPATCYPRISGNYFLDDGPYEPEEIMDMLNRLDNYLQLERKVANYKDVISSEKRALDLGLNRGYSGALHAKHMMGVAAANFAGGPGRRRRDAQ	18.18	15.758	5.90067	2.40167	18.0173	12.404	2.86533	1.60167	18.566	13.4497
Diuretic hormone 45 /Corticotropin releasing factor (CRF-DH)	Ehe_005664-T1	Trinity_GG_10187_c0_g1	SclBVEt_5466:6712262-6717759:-	MMWWALCCVAVVVGSVYAEAAPSSDFSHTIDWTQLEPAPDDESIEYAVSPGGRFPSAPLLYLLADLPRDSQSVAEVRESRARSKRKMPSLSINNPMEVLRQRLLLEVARKQMREASQRQAVANRVFLQNVGKRGVWANSISSRYDN	19.4857	26.3867	1.73033	0.386	21.979	24.529	1.23333	0.602667	20.0417	25.1537
Eclosion hormone (EH)	Ehe_004408-T1	Trinity_GG_32228_c1_g1	SclBVEt_5292:7024141-7025969:+	MTVKISPILACLVLTIMVSYVYVEANPAIATGYDPLEICIENCAQCKKMLGAWFEGPLCAESCIKFKGKLIPECEDFASIAPFLNKL	0.472667	0.0973333	0.120333	0.786333	0.345	0.119	0.71	0.491	1.21667	0
Eclosion hormone (EH)	/	Trinity_GG_44796_c0_g1	SclBVEt_4158:7631557-7631814:+	MSVKFVFIIAVVVATVFVNANPSIVTGYDQLELCIENCAQCKKMLGNWFDGPLCAESCLKFRGKLIPDCEDFGSIAPFINKI	2.64433	0	0	3.449	0.973667	0	0	0	0	0
FMRFamide	Ehe_004990-T1	Trinity_GG_42284_c0_g1	SclBVEt_5387:6970894-6971867:+	MKSMKHIAAGVLLCVMAGAVANPVRRSPDLEARRRSAIDRSMIRFGRSYPPEPSAADIRESLQRPARRGNSFLRFGRSQPLTFTTDDLIALLRSYEDDYEPVKKSANFVRLGRDPKFIRLGRSISDEKPEYEQSSELFVNGYPQRKNRARDHFIRLGRDNEELNDVEEERKKRSVEKECQDCDA	2.962	3.927	2.02267	0.83	3.477	4.18633	1.80433	0.490667	4.121	3.33033
Glycoprotein hormone alpha2 (GPA2)	Ehe_007489-T1	Trinity_GG_34173_c0_g1	SclBVEt_6729:4720021-4720874:+	MLLRSLLFSVFVSQTLAAESWKKPGCHRIGHTRTISIPDCLEFKITTNACRGFCESWSLPSIMLGFKRHPVTSLGQCCNIMESEDVPVKVLCLDGERNLIFKSALSCACYHCQKD	1.239	1.93733	2.039	2.23267	0.863667	2.64267	1.145	1.048	0.419	0.719667
Glycoprotein hormone beta5 (GPB5)	Ehe_007354-T1	Trinity_GG_34148_c0_g1	SclBVEt_6729:3244244-3244947:+	MGGRSKVSVTIFGLLIYICLILTCIAAPSSARCKPKRYSHKAVQTDFNGLKCWDEVKIMSCWGYCLSYEISHWQFPYKESHHPVCVHGERKHSSVKLRHCDPGVEPGTDVYHYVEAASCKCQICSSEDTSCEWLPPDSNLIDGIIRDEIEEMELNK	0.176333	0	1.66233	1.406	0.150333	0.168	0.715	1.12967	0.0723333	0.159
IMFamide	/	Trinity_GG_4745_c0_g1	SclBVEt_7334:1406033-1406816:-	MVFQMAATLKYVFAVAIMAIICCIEISEANYKNAPMNGIMFGKRGPSEYDNQRKAFTALCEIATEACQTWFSSPENK	10.439	12.1683	1.47067	0.220333	10.477	15.9863	0.285333	1.32733	11.0907	32.9193
IMFamide	/	Trinity_GG_4745_c0_g1	SclBVEt_7334:1406033-1406816:-	MVFQMAATLKYVFAVAIMAIICCIEISEANYKNAPMNGIMFGKRGPSEYDNQRKAFTALCEIATEACQTWFSSPENK	9.84233	10.9823	1.497	0.213667	9.90933	14.8347	0.268	1.24767	10.409	30.4413
Insect kinin	Ehe_002056-T1	Trinity_GG_6718_c0_g1	SclBVEt_3351:7478547-7479569:-	MAHYWIFVTFTWFGSASLQYINTAGADGEALMDPLDSTVHFPPLPYVNYFNYPRNDFDALQADENVEHNDFYPRDSDQAEVQRKRRTADEEKQDETKDHQWNPHIVDVDKTLYLRNEERASPFIFHSYSGKLAKNSTDLMNSIEKRSFSPWGGKRDAMEHMWTWKRSVGVREPSMPKRVRFSPWGGKRSGQMIYKPGSKASKVIFSANVPELTRIVSNYSPTGGRLDLAGFQYVPSLDKRHPIKILALSTQLDGKTAKDALPFNTFMESLPKSFKLGHPYLDVNLKKDGKRKVKFSAWGGKRSPPIIGPIWTPAPQDIKDSTLDTIVLIRNHENDDSSKVY	1.90633	2.07333	5.561	2.851	1.30667	1.641	3.948	1.554	1.53833	1.47767
Insulin-like	Ehe_001432-T1	Trinity_GG_14683_c0_g1	SclBVEt_2823:8780170-8780523:-	MKLIVLSLFVLAVAAESGRNIYCGRRLSMAIAMLCYDGSEEKRSQRWSWQDQDIDTDYTNWNHLKDTSEDFRDSLPAIRGINPWLPSQKARALGRSKRQIVSECCMKPCSQEELLSYC	17.4227	25.6417	8.52667	8.23733	13.4793	8.75167	0	0	0	0
Insulin-like	Ehe_012543-T1	Trinity_GG_19315_c1_g1	SclBVEt_7311:9618034-9618730:-	MMSQTLSLSILAVLVSACCGHIGGEISLQNVNPQVYCGRTLARAMAMICFSNDYEKRSDSGTMYNSILAPYYKERESQHGWPWMPAHKARSMEGPARGKRQFIVNECCEKACSVSELISYC	10.7623	9.56267	13.5207	14.7557	13.401	12.2113	0.062	0.0516667	0	0.0933333
Insulin-like	Ehe_015197-T1	Trinity_GG_12372_c1_g1	SclBVEt_7319:8464771-8465835:-	MKYYIALVLCFLTILSIDTTSGQGQIYCGRRLADTLAFLCENPLINRRSDPVDCASVQTFCNLISQLKSFYRNSNCSTGVSVNTCNKYLLK	2.267	2.38367	0.946	2.49667	2.65833	2.128	0	0	0	0
Insulin-like	Ehe_006720-T1	Trinity_GG_20566_c0_g1	SclBVEt_6066:7239368-7240287:-	MNLSIKLGALLLCIMTVVRAQKETPVTLCGRQLANARLLLCFGEYVEKRNSPDSLLDALDDDKWIGGYMWGGRRGAIAADWARYKRDGLADECCLKPCTTDVILNYC	3.58433	2.71467	4.85967	6.999	6.788	6.82367	0	0	0.0843333	0.150333
Ion-transport peptide	Ehe_009284-T1	Trinity_GG_5426_c0_g1	SclBVEt_7299:1241892-1242465:-	MHLSSLQVCTAVLTLALAASVPATPHHVARRSFFNLQCKGVFDAAIFARLDRICDDCYNLFREPQLYSLCRQDCFKTDYFKGCVEVLQETDQLEIFKKYIKQLNGADPRA	16.63	11.617	23.082	6.31133	18.159	16.844	13.5657	5.698	13.931	8.50233
Ion-transport peptide	Ehe_009292-T1	Trinity_GG_27789_c0_g1	SclBVEt_7299:1327039-1327215:+	MLIWMLALVPAVLGQDFAGSFIKLGCKGIFDSSIFARLDRMCDECHNLYRDVAIYNKCRDKCFTTDNFTGCMEALTYLDQRKEFEDKIDYTAGR	0	0	44.539	0	0	0	41.0313	0	0	0
ITG	Ehe_018749-T1	Trinity_GG_26972_c7_g1	SclBVEt_7334:2937355-2943551:+	MGEICNRENQCDAGLVCEEVVPGDMHVCRPPTAGRKQYNEDCSVSSECDITRGLCCVMQRRHRQKPRKAINAHFGPGFGGFGGYGPGVGGFGFGGFYGGYRPFPPPLPYFYPPPPPPPLFFG	86.5553	108.463	10.5803	7.651	92.801	102.043	6.18067	4.203	98.1867	138.849
Kinin	Ehe_002082-T1	Trinity_GG_6718_c0_g1	SclBVEt_3351:7478547-7479569:-	MAHYWIFVTFTWFGSASLQYINTAGADGEALMDPLDSTVHFPPLPYVNYFNYPRNDFDALQADENVEHNDFYPRDSDQAEVQRKRRTADEEKQDETKDHQWNPHIVDVDKTLYLRNEERASPFIFHSYSGKLAKNSTDLMNSIEKRSFSPWGGKRDAMEHMWTWKRSVGVREPSMPKRVRFSPWGGKRSGQMIYKPGSKASKVIFSANVPELTRIVSNYSPTGGRLDLAGFQYVPSLDKRHPIKILALSTQLDGKTAKDALPFNTFMESLPKSFKLGHPYLDVNLKKDGKRKVKFSAWGGKRSPPIIGPIWTPAPQDIKDSTLDTIVLIRNHENDDSSKVY	1.80633	1.86567	5.518	2.78067	1.227	1.572	3.78333	1.46533	1.445	1.39233
Myosuppressin (MS)	Ehe_002060-T1	Trinity_GG_6747_c0_g1	SclBVEt_3351:7554134-7577410:-	ETPTYDVVMAFGIVELSRVAVWLVVAWCVCARAAPAQLCAAAADDDPRAARFCQALNTFLELYAEAAGEQVPEYQALVRDYPQLLDSGMKRQDVVHSFLRFGRRR	120.709	140.772	23.0547	20.9427	98.4637	110.908	17.226	17.4537	134.321	145.199
Natalisin	Ehe_002010-T1	Trinity_GG_7070_c0_g1	SclBVEt_3351:5893171-5894691:-	MKKKLFVLLVLLLVSNDIAYGKDGNKTKAEPLPIKKNKTTKYKAIERSKRAAGDRGFHLPNDEDIISHSNLKLLETIKSDDIEDDPPFWGSRGRRDSSSSENLSELPHNSCHNCKSFCIPFNPNEVRDFPFWGNRGRRDSSSQSTENDVDSWDERVRRQDEEDDPFWASRGRRDEDPPFWASRGRREQSLRGKSQQMSPAKNSRWYDDEDEPFWGSRGRRKMDKGRTRQNEQDPFWASRGKKGKYKMQFTDEEREPFWGNRGRRKMGYSFGQDYPNDDIDSMLKSKRKEISTSFWTNRGRESKLKNLFAGSVRSQVKVEPSTSNELNKEVSKGYHLKPSEQNTVHDDRIYAEEPYYILIERSSRSSVEDDPYIITRGKKYSNFHLPKAVRDRRGAIEDI…	1.36167	0.966667	0.0256667	0.0323333	1.16533	1.60633	0.238	0	0.861333	0.938333
Neuroparsin	Ehe_004198-T1	Trinity_GG_32310_c2_g1	SclBVEt_5292:3184921-3189739 :-	MSRWLAMVALLVAVGVVRGYNCVCNPRECEVLGPSGCPGLGMVVWDPCRCCQVCARTVGEHCGGFQGTCEPGLRCKSGLCAPIKDGKDDDDDEEV	1.98533	1.92033	0.233333	0.450333	3.03533	2.77667	0.589667	0.0756667	1.79767	1.97133
Neuroparsin	Ehe_004199-T1	Trinity_GG_9660_c0_g1	SclBVEt_5292:3189913-3194730:-	MSRWLAMVALLVAVGVVRGYNCVCNPRECEVLGPSGCPGLGMVVWDPCRCLSIITENDVVKYVRGQWVNTVEVSKVPVNLALGVRVAYVLP	35.692	29.0207	3.398	3.09233	42.052	29.9	4.18767	2.68033	19.0907	20.6597
Neuropeptide F 1	Ehe_004432-T1	Trinity_GG_9452_c0_g1	SclBVEt_5292:7477508-7490374:-	MLSKRIIVAMALLVAIVCIAEGREEGPHDMADALRMLQELDRYYTQAARPRIDRRDVAEMDRVDPDLLDRAVRLLQLQKLDRIYSYHTRPRFGKRSEAYPNWAKDLEKPDIPAWLAYARRR	13.4273	14.8257	39.8943	24.5923	12.7097	12.512	20.3503	20.5937	12.1637	12.9087
Neuropeptide F 2	/	Trinity_GG_27287_c28_g1	SclBVEt_7334:6110024-6110137:+	YSVHGRGRYGKRQMHIADASVIFKEMPFFDHNGNDDSMFKNFGYN	2.42333	0.343667	2.14633	0.416	0	0	0.727	0	0	1.10433
Neuropeptide-like precursor 1	Ehe_008891-T1	Trinity_GG_2118_c0_g1	SclBVEt_7297:4616689-4626324:-	MDKRSEQGKRNSTKIIWDILFNEIRPTVEEIQEKLSDESANLIDSNTDKIWNVYKLCSDQIRKCVLIIIDVLKYNKEFHANEQDSLQCSIERLSCCYQKLISINMYLDNSSSKNKDYCSEESILSNTMYFVNWIDQTFEVLGKLSNILYRTDCETTAEECDIWKSELVTCVTVIHTCIDELLLCAMTLCKYCLPTDQLIVKARCQVVLREAKALLSDLIIGDVDSVFQATKETLKLPIKLSNINVLIDVLKDVLYVLETNTNTALLALLVHCFANNKSPPEILQEHYLNKKDDVCVCNNQDDCDYVKEFDLYNERLMQIGSFAISCSSDDQRVLNLRSGLASLEALDPHLVPAVMVAPLSYNAKLFLDIWMKEVDSIKENVFLIVDPSAFAQKAKQMMH…	0.363667	0.459	0.694667	1.94567	0.694667	0.274667	0.529	9.573	0.882333	0.488667
Orcokinin	Ehe_015066-T1	Trinity_GG_34912_c0_g1	SclBVEt_7319:6513451-6515855:+	MIRASGAVAVALVTLVICCNADPRQEQEIADHNSADRYDNGNKPQNLDSVGVGNLVRQVREAHRMPHLGRRYEYISPYGSRSLLSPLEYGYYGEGFPKRNFDEIDR	4.20167	8.432	13.737	10.0707	3.94967	5.44633	6.658	10.3437	4.19167	6.26433
Partner of bursicon (pburs)	Ehe_020858-T1	Trinity_GG_40176_c7_g1	SclBVEt_7321:7799581-7800141:-	MPLICYKYTFVILEIMLLTFINCYADENCETVPSEIHVTKEEYDEMGSLVRSCSGEVSVNKCEGFCNSQVQPSVVTPTGFLKECFCCKENYLRERLVTLTHCYDPDGLRFEDEDRATMEVRLREPAECKCYKCGDFSR	0.0726667	0.031	0.698667	0	0.176667	0.392333	1.44667	0.0313333	0.103	0.208
Partner of bursicon (pburs)	Ehe_016392-T1	Trinity_GG_17653_c11_g1	SclBVEt_7321:7763485-7764045:+	MPLICYKYTFVILEIMLLTFINCYADENCETVPSEIHVTKEEYDEMGSLVRSCSGEVSVNKCEGFCNSQVQPSVVTPTGFLKECFCCKENYLRERLVTLTHCYDPDGLRFEDEDRATMEVRLREPAECKCYKCGDFSR	0	0.401667	0.773	0	0.018	0.0796667	0.0643333	0.0156667	1.69933	0.104
Prothoracicotropic hormone (PTTH)	Ehe_013768-T1	Trinity_GG_16826_c0_g1	SclBVEt_7313:5214172-5215198:-	MGRHHCLFIELCIIFLLAIQMWIPTMASKKSNFDELMVENQRTHMRQNYVVQRALNDDLPEFDNIGVAYTTGALGPHSDPKELPALVVDYANMIRDDIILLDNSIETRTRKRGNIKMKKLNRGGLQETPCSCEERGEIIFLGPQYVPSTIESRRCNKDLCSSNFGCQRRVYNITVLKKREQFEEDSSELLPDDIKKHWVTVKKPITIACFCNSDFRERY	0.472	0.190333	0.498333	0.118333	0.724333	0.130667	0.202333	0.0626667	0.452333	0.077
Ryamide	/	Trinity_GG_27063_c0_g1	SclBVEt_7334:5084108-5093121:+	GRGSRQSAITPVARHLWPELRGTAARRHGGTARRTTSYKQLLATLHRITVAVLCADSREQPSAGRYRQVQPGAGREMWAPMLAVALLCAALAAADHKREEREAKAGEGFWVGGRYGRSPRAPRAPHVSHVPHSLHALHAPRNDRFILSSRYGKRAPARWKRAVCRCAPPARPARPAPATYRALARRAA	0.114333	0.353667	0.564333	0.134667	0.106667	0.136667	0.337667	0	0.158	0.312
Short Neuropeptide F (sNPF)	Ehe_006653-T1	Trinity_GG_43037_c0_g1	SclBVEt_6066:6205203-6210450:+	MSGNLAVLVAVCGLASLCSLPGASAQALSQYDASLDSQNNWDALGGLYALLAQHDALGGHALARKSVRSPSRRLRFGRRSDPDMPPQAPLDEMEELLSLRDVRTPVRLRFGRRSDERAVPHVFPQEEQERAVRAPSMRLRFGRRSDNNMFLLPFETAIPKEVKASSSVEDDRPQN	24.236	27.7003	13.4113	3.54167	17.256	19.818	4.808	4.80333	19.7407	25.344
SIFamide	Ehe_018957-T1	Trinity_GG_27220_c0_g1	SclBVEt_7334:1409249-1409987:+	MRATIFIAFIVLMCYIEYSFASYKKLPFNGSIFGKRGYIEYDSNERALYALCEIASETCRAWYQVMENK	1.36367	3.87333	0	0.140333	0.841667	2.55833	0.155667	0	1.84	4.967
Sulfakinin	/	Trinity_GG_25191_c0_g1	SclBVEt_7323:4967656-4967865:+	MRLFTLIALALSVALVISVRCCVGASVRAIQMGEDEDDVRPRHVYRNYGLRSHYDAFDDYGHLRFGRSED	3.24867	2.183	1.06833	1.37633	2.31867	2.10967	0.146	0.399333	3.54233	2.736
Tachykinin	Ehe_002053-T1	Trinity_GG_6720_c0_g1	SclBVEt_3351:7409147-7409764:-	MGSYRTYILIATLHLTHALALEEVKRSPHGFFGMRGKKYIETRDAEMFKRRPNFFVGVKGKRAFEYPEDVWSYKRTPMGFVGMRGKKEFTDFLPDSYEYQRSSLDTNDVPNREFMDEAINEYLQKLQSLDDSRMMEDKRAFYGVRGKKSIPEKRQNRPRGFIGVRGKKDVRYGKPAEIRFLLDGPWPKRKAQTGFLGMRGKKWTDDDSNSEQSSN	4.293	4.553	3.81633	2.273	3.72033	3.458	1.64733	1.543	4.89533	5.01767
Trissin 1	Ehe_017616-T1	Trinity_GG_381_c1_g1	SclBVEt_7329:2735626-2737864:-	MSKVVIIFLVIICAMAALTAGHNCQSCGKECANACGSRYFRTCCFNYLRKKRGFEAVKIVSNIDDLPAKPKIIFENFKPIDEEMPFEVYEVDSGILED	1.92167	2.08067	0.12	0	0.972667	2.77667	0	0	1.339	1.91767
Trissin 2	Ehe_017617-T1	Trinity_GG_381_c1_g2	SclBVEt_7329:2743434-2746210:-	MLKITAIISLFLIGSAVWGQGISCDSCGSECAAACGTRHFRSCCFNYLRKKRPDVKTRYYSDGKRPQEYPMYTENIPDDRYTWFYEKLPGNIDMFYDRD	3.84767	3.24	0.054	0.0476667	1.871	2.58933	0.045	0.0433333	1.693	2.87367
