# Supplementary material for: The genome and sex-dependent responses to temperature in the common yellow butterfly, Eurema hecabe
Source: BMC Biol. 2023 Sep 25;21:200. doi: 10.1186/s12915-023-01703-1 (PMC10521528; doi:10.1186/s12915-023-01703-1)
Supplement: Supplementary file 9 — Additional file 9. Comparative sex-biased analysis. [file 12915_2023_1703_MOESM9_ESM.xlsx]

## Sheet: 18°C 
Biased in	Gene model ID	Sequence	NCBI nr database
Female	Ehe_001062	MFIVNLAMFDLLMMFEMPHLIVNSFYQKMLGYQLGCDIYAALGSVSGIGAAITNAVIAYDRYKTISCPIDGRINKVQASILIAFTWFWSLPFTILPLLKIWGKFVPEGFLTTCSFDFFSDDQDTKVFVACIFVWSYCIPMTLICTFYSKLFSAVRLHEKMLQEQAKKMNVKSLASNKEDAGKSVEIRIAKVAFTIFFLFVCAWTPYAVVTMIGAFGDRSLLTPHVTMIPAVFAKSVSCIDPWVYAINHPRYRAELQKRLPWMGVREADPDSQSTNASTTTQSQSADA	B-sensitive opsin
Female	Ehe_011720	MRFHRRCGDRVTLLHDNTTAVRNFVEFNHGLILSAEPMRDDVIFEVCIDRKVNVWNGSLEIGVTTLDPEYMELPATATKLRNTAWIMSGNSIVKDGVTLINSYGPELDSLHEGDCLGVMRTSKGELMFYVNGRCLGPAARDMPSRLFAVIDLYGQCVQVSIMHTNIMRTIMENSLDQIEEDPNNDDTLTSSEIETSPVPQTSQAKTCREVYVPMNGEGACALVAQDRLRFHPRCGILVKLSANNKSAERARPLDDYNNGVVMTHRPLYNNELFEIRIDRLVDKWSGSIEVGVTSHNPATIRFPSTMTNMDSGTIMISGCKVLLNGHGTCMEYGNFNLDELREGDKVGMMRKSSGKLHYFINGIDQGVATDKVDQQVWGVVDLYGMTVKVSIVDPCEEMD…	neuralized-like protein 4
Female	Ehe_011719	MALDLEDVNEQSVLTLHFRFNSDLVVDLDGRVLGIIGSVSRLHSHVYPLVDLYGKVCQVSVLLHPYSITSGTSLDLPIIAENRREETLAELELEQETENRLKRKNRAYSQNNLVEDFESPQPGSSFDVGIPDNEVRKDPTPGRVMHQSLILPQDNKGLEYRCVQKSHSTHNFSTNEYDGDIRAPRSENRFCDTNIQHNDRYPEANDVDNLDNEIMDALTLETGNLPDLTEEQSSSLDESTRRDDTSELLSVENLNYLNRILCLDQESEGSLESEWEAFGEGCEHLHLVLKYWNFLVLPYPELRRAVSWGQVKCYCSNCVPDAEPPFAGKFIIYCL	neuralized-like protein 4

## Sheet: 25°C 
Biased in	Gene model ID	Sequence	NCBI nr database
Female	Ehe_001062	MFIVNLAMFDLLMMFEMPHLIVNSFYQKMLGYQLGCDIYAALGSVSGIGAAITNAVIAYDRYKTISCPIDGRINKVQASILIAFTWFWSLPFTILPLLKIWGKFVPEGFLTTCSFDFFSDDQDTKVFVACIFVWSYCIPMTLICTFYSKLFSAVRLHEKMLQEQAKKMNVKSLASNKEDAGKSVEIRIAKVAFTIFFLFVCAWTPYAVVTMIGAFGDRSLLTPHVTMIPAVFAKSVSCIDPWVYAINHPRYRAELQKRLPWMGVREADPDSQSTNASTTTQSQSADA	blue-sensitive opsin
Female	Ehe_017030	MMRTSKLEEFQIETKPSRKTTRQKFSDFFYNDEEGSFMGRTPESWAKIVLFYLIFYAALVALFSICMVTFLQQFINPRVPRLQQDGGLIGTSPGLGFRPLPPDVRSTLIWYKGTGYDSYKYWEDQLIDFLLDYKQKGQTAGAGQNIFNCDFRNPPPQGKVCDVDIRGFEPCVQENHFSFHKSSPCIFLKLNRIYGWRPEYYNDTSNLPLGMPPQLQQYIKNITATNRDAANMIWVSCQGETPTDQENIGPITYLPYPGFPGYFYPYNNAEGYLSPLVAVHLQSPATGIVINIECRAWARNIKYDRREKLGVVHFELMIE	sodium/potassium-transporting ATPase subunit beta-2
Female	Ehe_006061	LSYSKMPPKKDTKSSAKQPQKTQKKKEGSGGGKAKKKKWSKGKVRDKLNNQVLFDKPTYEKLYKEVPQYKLITPAVVSERLKVRGSLARRALIELREKGQFSLFFNLL	40S ribosomal protein S25
Female	Ehe_016427	MPSPDYSIELNLGEPPPELQEYAQSKCGEDPNTRLQAIYELREMIYERGECTPHRMDDEFLIRFLRARNFIPQRAHRLMVNYYNFKEDNPELFENVYPLDLRNIGDANVVSVPPYRDQNGRRLLLYRIGCWDTKTIPADDIFKATIFALEIGVLEVRTQILGGVALFDLEDIGMQHAWQVTPSVASKIVKLLVSSFPATTYAIHIINHSWIFDKMYSIFKPFLTADMQARIYFHGYDVTSLHKHIKPEYLPKRYGGVWPDFNYTGWLESLKDNYTIAKEVIACGYKFREEEIGCEVVRRLKEEGIKLC	alpha-tocopherol transfer protein
Female	Ehe_010259	MKFLIVAALALAAVAAEEAKKTEKRGVSGLGYGGVGYGGYSGLGGYSGLGGYGGYGGYGGYGGYGGYGGYGGYGGYGGYSAPVAVSKVSYTTNHGGYGGYGLGGYGGYGGYGSGYSGLGGYGGYGGYGSGYGSGYGYGSGYGSGYGGYGHGLGYGYH	prisilkin-39
Female	Ehe_000792	MPEELNYQPVPNLDKPFEINVDGGRIVSLSLPTLPLAHENLLKGLIGALQVDLSTHRNIHSSYDTYDNENQQGQFRKMETDVTGDCETLYTVSPVASEWRRELPMFVNNEEPFEVTKSKSYGHCRHRVDYHFGVPEGAEWTRTAHSTKEDQLIKRSTVSRYLMGKNGPIYKAETTSTVNVHPLMYGKQQAEVHSKISLQLVGYEDDSQPEWEVPEAAREIQNLLYSLTPKQVTIDDSSSSSESQESSDPRAEQKQSSRVRRSSKAKSSIVAINKIISNKRSEEDSNSHSSSSSSDSKSSYVNDDVPKPNEPAYAALYMNPQPRGDKKQNPMNVQKLVQEMAQQLQAPSTMLKSDFLSKFNILVRIVSSMSYGQLTQSSRSMESGKSSADAMKADMWRIY…	vitellogenin-like
Female	Ehe_009486	MKTVLVLAALVAVAVAYPADTYNPEYDNFNAQELVENPRLLKNYGKCFLGQGPCTNEGKDFKRVIPEALRTSCAKCTPKQRELVRTVVRGFQAKLPEQWDELVKKEDPKGEFTKAFNDFLNASD	allergen Tha p 1-like
Female	Ehe_005094	MAITAVYDTRYNQKQEGQIPAQASQQADTSPNSNARRDSIAKQAGAGINNGRVHILDMSASFEGPQKLQYVLTAAIGSSDVDPKVQYSAFAARNSEQFGNSQINSVGKLIRPNPSSINYAEALKNELKMPFEADIQFGAKENIHIKGSAERSTKYVEELQRQTLSQQCLEEIANNNYLQEACHKILIIAQAPDTYRVSANYNVNPSVRNFGYQVVRIIKGLELWQTEENPLKPTPDGQLEVMADLSYLSGSMNVGLNSRYGELRIKNIELPEATSRVLSNYAVLGPSERVLNHYTKNQYQPYCAVDGSKVRTFSNRRYNYTVSRNWHVVISNKNDNGDDYVVLARRPSNDNQEVYISYRTQNGNDFEMEIKPSAEGQKNYDVQVNTNSKKVSEGDVTSY…	vitellogenin-like
Female	Ehe_013585	MVSHRSHHPLLLTWSSHSKIMSTLLFIVCIFAIKVLQIGAQCSLSPCEVLHMLTTKGTSRTGTVAFAEDLKWRQLDRRLQAIEQPAWTISLSQSRWRQCSKSVCRCDAAHRSLNCWRSGLTSLNPDLIVPVDIYNIDLGTNKLRTLHKSTFKGMRSLTELDMFDNHVEYLPSGIFDSLINLRILRLQRNYLEEIDSEAFRFTKKLFHVDLSNNFLYTLPERLFANNTYLETVDISNNQIVYIPSDTFLGLRSLLILDLSNNKIQQIQNGTFHLINLQILKLSNNQISNITETAFESLLSLETLLLDKNDLRHIPANLFCNLFCLTFLDLSNNNLMSLTGLEFRHLRYLRFLNLKENLLSELPDDAFLNCSSLEKLDLSKNKLKFLNVTTFTGLENLTSL…	carboxypeptidase N subunit 2-like
Female	Ehe_011719	MALDLEDVNEQSVLTLHFRFNSDLVVDLDGRVLGIIGSVSRLHSHVYPLVDLYGKVCQVSVLLHPYSITSGTSLDLPIIAENRREETLAELELEQETENRLKRKNRAYSQNNLVEDFESPQPGSSFDVGIPDNEVRKDPTPGRVMHQSLILPQDNKGLEYRCVQKSHSTHNFSTNEYDGDIRAPRSENRFCDTNIQHNDRYPEANDVDNLDNEIMDALTLETGNLPDLTEEQSSSLDESTRRDDTSELLSVENLNYLNRILCLDQESEGSLESEWEAFGEGCEHLHLVLKYWNFLVLPYPELRRAVSWGQVKCYCSNCVPDAEPPFAGKFIIYCL	neuralized-like protein 4
Female	Ehe_008044	MIALLVLALVAAASANVYHDGSCPEVKPVDNFDWSNYNGKWYEVAKYDNDVEKFAKCGWAEYTPDGKGVKVKNVHVVNGKEYYIEGSAAPAGEPKIGKIFHKLSYGGVVRENLFNVLATDNKNFIIGYYCKYDEEKKGHQDFAWILSKSKVLTGEVKTAVENYLAGSPVIDNSKLAWNDFSEEACKVTK	bilin-binding protein-like
Female	Ehe_020594	MAKFMIVALALVAVAAAYPGYGGNHGGFGHDSGFGGGHGGHDSGFGGGHGGLGGHDSGFGGGHGGHDSGFGGGHGGHDSGFGGGHGGHDSGFGGGHGGHNSGFGGGHGGHDSGFGGGHGGHDSGFGGGHGGHGHEGGGYGHGSHGGHGGHY	N/A
Female	Ehe_011720	MRFHRRCGDRVTLLHDNTTAVRNFVEFNHGLILSAEPMRDDVIFEVCIDRKVNVWNGSLEIGVTTLDPEYMELPATATKLRNTAWIMSGNSIVKDGVTLINSYGPELDSLHEGDCLGVMRTSKGELMFYVNGRCLGPAARDMPSRLFAVIDLYGQCVQVSIMHTNIMRTIMENSLDQIEEDPNNDDTLTSSEIETSPVPQTSQAKTCREVYVPMNGEGACALVAQDRLRFHPRCGILVKLSANNKSAERARPLDDYNNGVVMTHRPLYNNELFEIRIDRLVDKWSGSIEVGVTSHNPATIRFPSTMTNMDSGTIMISGCKVLLNGHGTCMEYGNFNLDELREGDKVGMMRKSSGKLHYFINGIDQGVATDKVDQQVWGVVDLYGMTVKVSIVDPCEEMD…	neuralized-like protein 4
Female	Ehe_001110	MMKLVVLSCMLAAASASNLLAGYYSPLAYAAPLIQPYNYRGPLSLAPGQPANILGADGRPLDTIEVNLDRSAHYTAKALSGDFHLLKKRSVYAAPLASYVSPYVYAAPLIQPSNYRGPLSLAPGQPASILGADGRPLDTLDVNLDRAAHYTAKALNGAHILKKRSAILAPVAPLVSHVAVARTPLITPSYTYTSSYTAPLARINHISYATPFAHYY	hypothetical protein
Female	Ehe_013647	MKSFVVLSALVALSCAAPQFNYQPQQYQGQVIPILRQSQEINPDGSYQWSYETGNGIAAQEQGYLKNAGIKDAEAQVAQGSFTYTSPEGIPIAVSYVADENGFRPEGAHLPTPPPIPAAIARALQYIQSQPQQPQQVFQPQAFRG	endocuticle structural glycoprotein SgAbd-2-like
Female	Ehe_014761	MTSYTDKGRKPEDGKFVCFHHITYWVSNAKQAASYYITRFGFEPVGYQGLETGSRKITSHAVRLNKIVFVFQAQYEPEETEFVNEVAYHGDFVKDVAFEVENLDYIVEYAKKQGAVVVKDLWEETDEYGVVRMATLKTYGDNSHTLIDRSKYRGPFLPGYQALKNDPIQKFLPKVEINFIDHVVGNQPDNEMEPAASWYERCLQFHRFWSVDDSQICTQYSALRSIVMANWEETVKMPINEPATGKRKSQIQEYVEYHGGAGVQHIALNTEDIITAIKNLRARGVEFLSIPSAYYRIIKERLANSKVRVAESIDELEKLNILIDYDDDGYLLQIFTKNTQDRPTLFIEVIQRRNHNGFGAGNFKTLFESIELEQERRGNL	4-hydroxyphenylpyruvate dioxygenase-like
Female	Ehe_010599	MVYKMGNFKYTPLLVFQILLMVLYFIFVKYGGDTDHDIRGFEDTHVMIFIGFGYLMTFLKKYCYSALGFTWFLAALVIQWALLCQNFFDMKDNTILVTKKHLLEADIMSATVLITFGAVLGVASGLQLLFIAIIETVVGCFNFWLVEHVFKAADVGGSIAIHAFGAYFGLGVSFALKLRKKTDAANPPAVNLNAPSYVSDVTAMIGSIFLWIYWPSFNSALTTSDEAYQRAVVNSYLSLAAATVTTFVMSSMVSHHGGKLDMVHVQNSTLAGGVAVGSVCNMHVGAGGAIAVGIGAGALSVLGYRFLTPLLTRVGVADTCGVHNLHGAPGVYSGLLTVLFAALATKEQYGKDLHGVFEAMKEDGTGRTASEQALNQLLALIVTVVISCITGFLTDAKSP…	ammonium transporter Rh type B-A
Female	Ehe_018840	MSPWSSSVTNCFPVLPEFILCALAVVALAREYPAGVHPAICPNYPFCEPGILARFTPEGQPIPEWVYNPSILPVAPADPNAAAAREYPAGVNPASCPNYPYCW	cuticle protein 1
Female	Ehe_019855	MSLNNTFRSNQGLPLKRNTKITILSNHEAKLGQFPHMAALGWRKRSYKWVFLCGGSLISPNFVLTAAHCTSLSDSNLLDLEPQIVRLGTRDIQRSRFEMPVDVSIKKLIKSPLWESPNRYYDIALVELARSVEFSKLIQPACLPGQYLKSRHNVTVTGWGISDVNSQRRSSVLQLGRVDIIDSKYCDSLFDMYHDRNWWGLMDHQICAGKIEGGVDTCQGDSGGPLQVLLKETQHEGSMHMVLGITSFGVQRKCGVENQPGIYTNISSFLDWIESVALKNWCHFNWFIFSTGVLCNEQITTESVTTKRNQRISERACDVYKYQFHTVVKVIFGGKNAKPGSMPHMGAIGWRSKFDSPQWVFKCGGSLISARFLVTAAHCSWISLRTHFDVVSNEPEIVR…	serine protease snake-like
Female	Ehe_005027	MILFQVEMVLFKATVNLAINAGRGCMKTNGNIRLRPLLSCAPVAMTLSDRSAHTQDVTKNIQYISNDKVKLTADPKTMKLDKQLNRPVCIMINWLLARQKHVQKYANLYLERGFDVVSVSCTPWQLMWPLKGSQLVAGDLIRFIHANENDQPLVVHGFSVGGYLWGEVCVHVMQNRELYQPVLERVAAQVWDSAADITEITIGVPAAVFPKNKIMQKTLKAYMEYHLKTFHDAATTHYIRSSQLFHTNLCHAPALFLLSKSDPVGAERSNRAVYDSWVKMGMKCNWHCWDRSPHVQHFTKHRDEYVSLVHAHLAAHVPALQDQQQQQQKQQTRRAV	hypothetical protein
Female	Ehe_009776	MQLFILVSIIGACAAGAINYNLPQYRQYYAERPRASLERNAAILRSVSDVNESGYHYAYDTENGIQAEETGVESNGNQAQGGYSYTGDDGQVYSVRYTADVNGFQPVGAHIPTPPPVPEAIAKALQENARDEANGIFDDGSYHEGKYDSGVFAARAHNAQRYVAPAYRPYRF	cuticle protein 3-like
Female	Ehe_016123	MYASIVGHLAIRYGGRVELGRERAPTYRRRKRQLLYLLVVFDVKCCVDIMRTLVILSLCAVTVFAQFDGPTPPRLQIPGAIPVGGARQGGFRQGRLQGGQIPVARVRRPGLARPSFKSVDAAPRPSLQSLDEPAKPVTEEPEDEIEINTPTAYGNVYSTPEPQNDFFDITTTSQPKPPSIFNSSPYAQTTPSLPKFEPVRPTQYRPLLPQSFAPIRNEPQPRPQPARLQPSRPQRPSIRPEPKPFVDEEDIQPIRQYSRPQEPIRAAPVKAVPQKYASSNPREKKPVAQIIRKYRDENEDGSITWGFENDDGTFKEETIGVDCITRGKYGYVDPDGLRREYNYETGIACDKAKEEQDQKGFVDYQENKAVLPNGITIDLNAMGKKSKRPFRSAVNH	protein piccolo
Female	Ehe_010862	MRYHLVFRDGHYSPVQDGSHGIYEPLDPGTIDQTSLEDLKVPLQLKDYPYIEFPKTLKYYQNLKNKYKSITNTIKFLPCDTPVVNSTIDDVKINKFENLPTTFEGILRTEDARQKEKELAVKRIVDRLKFIQSLTKRSHNKYDDVQYVEKIERKDIFKEESYKEKKFKETKKDIRVEDSKNALQNIKLAAFNIVDENIKRAVTVAEEIKREIDVEITDRYKHKKTESEKSQTNNQLKQQDVKNKTAGSFKSLTEQRAFSLGVKAIPYMKTYMRDNNFKTFTIKSIFLHLTKFLVSLSKHVLNKQSRGIDQYINYRNENNFYNDQEFYEERILSGAEMSRKFGKTPLDFTERMDRVIFEIEAKSGIERTTRSRSRSRSRLGENRTSDWEDEDEITNEMRK…	hypothetical protein
Female	Ehe_014100	MFENLKADLKQKWRQYLAASFASYGSLCTGMSMGWTSPVFPQLRSDNSPLPREPTLQEENWIGSLLVLGGLLGPLITVPLSNRIGRRWTIIGSNIPLLLGWLLAGVATSLPTLYAARVMWGCATGMQFATIPLYIGEIAEDKIRGALSALFLLFINVGFLLAYAIGPFSTYWGLTAAGGILSLFYIPFTWLIPETPFFLVYKGNIEEASDVLQKLRGLPKAGVQEELEGLQAMIAREFRTEPSVKDLWATRGNLKALGICIWLAMLLQLSGIDVLLFYMEELLQKVGTRISAADGTIIMGVVQVVTSCVTPLVVDRLGRKLLMWTTSLGLTIFLFIIGVYALLDSHYKYDMAPYAFLPLLCLIIYMVLFTLGKSLIFCITLQFLIAIKMITIIILHPSL…	facilitated trehalose transporter Tret1-like
Male	Ehe_011178	MADNFTDGPVAFPYKMVSGEIQNHMLGWNIPPEHQGLVHEHWKQFPDVDKFSHYLLALIYFILMVMSVTGNGLVIWIFSTSKSLRSPSNMFVINLALFDIAMMFEMPHLIANSFYQRMLGWELGCDIYAVFGSLSGIGGSITNAVIAYDRYKTISSPIDGRINRTQATLLVIFTWLYATPFSVLPMTGIWGRFVTEGFLTTCSFDFLSDDVRTFVMCITIWSYVIPMSLICTFYMKLFAAVRHHERMLKEQAKKMNVKSLASNKEDAGKSVEIRIAKVAFTIFFLFICSWTPYGIVASIGAFGDRSLLTPVVTMIPAVFCKAVSCIDPWVYAINHPRFRVELEKRVPWMGVREPDPDTQSTNASTATGAAEA	blue-sensitive opsin
Male	Ehe_011179	MQSAVNVSVSYDPYNFLSSLNLIKSHAKIDIKVQERLPSAQVGSDNQCRTAHFVNLQPDRTETLKTMAHNLTMDGPVAYPFRMVSDVIQEGMLGWNIPPEDQDLVHEHWRQFPAVDKFSHYLLALIYFILMISSITGNGLVVWIFSTSKSLRSASNMFIVNLAIFDLMMMLEMPHLIINSFYQRMLGNQFGCDLYSVFGALSGIGGSITNAVIAYDRYKTISCPIDGRINKVQASILIAITWMYAMPFTITPWIRLWGRYVPEGFLTTCSFDFLSEDQDTKAFVACIFVWSYVIPMSLICTFYSKLFVAVRHHERMLKEQAKKMNVKSLASNKEDAGKSVEIRIAKVAFTIFFLFICSWTPYGIVAMIGAFGDRSLLTPVVTMIPAVFCKAVSCIDPWV…	blue-sensitive opsin
Male	Ehe_010401	MCLFDILVIPNAWAPSTPTINNILFGEKLEDVHKSGYNIEKYEEVEGTNVLDEFITFKDYNKSSIEEIEINSQAEYSTGDSVVQQVNEDVIEVNENQENNEELNNDDIFKKPLSPVENNCAARGDAPLALHWTHRGARLDLDTYRYTATPARAATPPHTTHRLTVNGVLHRWTISEVRTAEGVRSTLTLRAAERGDAGEYRCHAANQYGRSDLLLFLHVEEPPGAPQSLQLWGVGGRWARVRWRGPLARALHYSALLAPLHSPPQPHQPPQPLSPLPQDIGADAKRATYNLTLEPTDDMVEVGGLSEGILSAKIENLQAATAYAVRLLAANHVGQSPASEALIFTTLEEESWNGALLGYVVSWRELSESGEGGGGGGGAAGEGGAAGSAVARGWSSGEL…	Down syndrome cell adhesion molecule-like protein Dscam2
Male	Ehe_000370	KWSKGKVRDKLNNQVLFDKPTYEKLYKEVPQYKLITPAVVSERLKVRGSLARRALIELREKGLIKQVVQHHGQVIYTRATKGDDPVA	40S ribosomal protein S25

## Sheet: 30°C 
Biased in	Gene model ID	Sequence	NCBI nr database
Female	Ehe_001062	MFIVNLAMFDLLMMFEMPHLIVNSFYQKMLGYQLGCDIYAALGSVSGIGAAITNAVIAYDRYKTISCPIDGRINKVQASILIAFTWFWSLPFTILPLLKIWGKFVPEGFLTTCSFDFFSDDQDTKVFVACIFVWSYCIPMTLICTFYSKLFSAVRLHEKMLQEQAKKMNVKSLASNKEDAGKSVEIRIAKVAFTIFFLFVCAWTPYAVVTMIGAFGDRSLLTPHVTMIPAVFAKSVSCIDPWVYAINHPRYRAELQKRLPWMGVREADPDSQSTNASTTTQSQSADA	B-sensitive opsin
Female	Ehe_006990	VELERVRVQLEGQTLSVEERTRLLDEVDYSLRVHDSKRALAEDIATTVVAKDNELALWQRRALDSCRQYKQALIQLAPSCPTLLALAVDETELMEARCGEAVSAAVEQLRGTASALAAQRTEREEARAKITELKSAIEREQQGLESETAKENADASNWKLRSKQRDYKKVDDELQMWEEQDQM	GRIP1-associated protein
Female	Ehe_011132	MNGWLYVDKDEVSRLRRDYLTKCWIRVELERVRVQLEGQTLSVEERTRLLDEVDYSLRVHDSKRALAEDIAKTVVAKDNELALWQRRALDSCRQYKQALIQLAPSCPTLLALAVDETLVLHSPLINIEHDPGHD	GRIP1-associated protein
Female	Ehe_004239	MLATCPCSQELIYVSHIVDPQQLFVQRACLQPRVDELLRESRNAVSAPAPAAHHVAEGVTPTKKQWNTASVALLKKFEGRVLDLHVDDNRNRNSLGVTLYDKADDDNVLCINELMIRHKFAVTFGVFMFNKSFEKENPTKNNNIPVRENKPQPEQNIKTILKRPANAEEKQIKNKSLKAKDKGPLKLEVKTVKPKENWNVGDRCCTLCIQSKTWRRAVILEILSDQAKVFYSDFACVETVPLNSLKELTKEFMSVGNGAIMCHLYGVMPAVGEEWPSLTKEYLRDLIDAYPRIFFTKTGKFKGKSMPVELWVYHTIQGGALDPDVSEWRCLNKKIVEQGLGIPDKSEEVTSDNDSAESKSESLSFLENTGWVKDLLQLEPVPSKSASDTSVNNSIEEEE…	RING finger protein 17
Female	Ehe_009322	MLLRRNKTTITNLLLILNAIAVSSQGHGCDFTYDINTCIATAVCVGYISYSDSIPHDFRINCFNKYNENTVPHMIIYKDTTDEEIREIPVVRNYFSIVTIFSLELSYNEYTFIPLLSEMRNLKLLNVSHNMISTAVLSSERQFSNLEEIDISYNLIERIEMDENNYIFDSLIKLNISHNNLIDIDEGVFRHFDALKKLDLSYNNISYLTEISFNGLSINLEYLNLAHNKIVELNGSLSRLSKLQYLFLEYNKMKHLLLNDFKYANNLQQMDCSYNFISTVDKDVFNYMLKLKAINLKYNLIKNLDKTMFVNTTLESIDLSHNEIEGIPKCTFINLNLTYFEIQGNNLTGAISQGTFAGLSSILKLNLSMQSINTLNDYAFFGLDNLEELCLDSNNIQNI…	slit homolog 3 protein-like
Female	Ehe_011720	MRFHRRCGDRVTLLHDNTTAVRNFVEFNHGLILSAEPMRDDVIFEVCIDRKVNVWNGSLEIGVTTLDPEYMELPATATKLRNTAWIMSGNSIVKDGVTLINSYGPELDSLHEGDCLGVMRTSKGELMFYVNGRCLGPAARDMPSRLFAVIDLYGQCVQVSIMHTNIMRTIMENSLDQIEEDPNNDDTLTSSEIETSPVPQTSQAKTCREVYVPMNGEGACALVAQDRLRFHPRCGILVKLSANNKSAERARPLDDYNNGVVMTHRPLYNNELFEIRIDRLVDKWSGSIEVGVTSHNPATIRFPSTMTNMDSGTIMISGCKVLLNGHGTCMEYGNFNLDELREGDKVGMMRKSSGKLHYFINGIDQGVATDKVDQQVWGVVDLYGMTVKVSIVDPCEEMD…	neuralized-like protein 4
Male	Ehe_011178	MADNFTDGPVAFPYKMVSGEIQNHMLGWNIPPEHQGLVHEHWKQFPDVDKFSHYLLALIYFILMVMSVTGNGLVIWIFSTSKSLRSPSNMFVINLALFDIAMMFEMPHLIANSFYQRMLGWELGCDIYAVFGSLSGIGGSITNAVIAYDRYKTISSPIDGRINRTQATLLVIFTWLYATPFSVLPMTGIWGRFVTEGFLTTCSFDFLSDDVRTFVMCITIWSYVIPMSLICTFYMKLFAAVRHHERMLKEQAKKMNVKSLASNKEDAGKSVEIRIAKVAFTIFFLFICSWTPYGIVASIGAFGDRSLLTPVVTMIPAVFCKAVSCIDPWVYAINHPRFRVELEKRVPWMGVREPDPDTQSTNASTATGAAEA	B-sensitive opsin

## Sheet: Summary
F: female-biased; M: male-biased; NB: Not sex-biased; P: present in transcriptome but no information on sex-biased
	B-sensitive opsin	neuralized-like protein 4	sodium/potassium-transporting ATPase subunit beta-2	40S ribosomal protein S25	alpha-tocopherol transfer protein	prisilkin-39	vitellogenin-like	allergen Tha p 1-like	carboxypeptidase N subunit 2-like	bilin-binding protein-like	endocuticle structural glycoprotein SgAbd-2-like	4-hydroxyphenylpyruvate dioxygenase-like	ammonium transporter Rh type B-A	cuticle protein 1	serine protease snake-like	cuticle protein 3-like	protein piccolo	facilitated trehalose transporter Tret1-like	Down syndrome cell adhesion molecule-like protein Dscam2	GRIP1-associated protein	RING finger protein 17	slit homolog 3 protein-like
	BRh	NEURL4	ATP1B	RPS25	α-TTP	prisilkin-39	Vg	Tha p 1	CPN2	BBP	SgAbd-2	HPPD	AMTRh(B-A)	CP1	CP3	SP	PCLO	Tret1-1	Dscam2	GRIPAP1	RNF17	SLIT3
E. hecabe (18°C)	F	F	NB	NB	NB	NB	NB	NB	NB	NB	NB	NB	NB	NB	NB	NB	NB	NB	NB	NB	NB	NB
E. hecabe (25°C)	FM	F	F	FM	F	F	F	F	F	F	F	F	F	F	F	F	F	F	M	NB	NB	NB
E. hecabe (30°C)	FM	F	NB	NB	NB	NB	NB	NB	NB	NB	NB	NB	NB	NB	NB	NB	NB	NB	NB	F	F	F
H. hortense	NB	NB	NB	NB	NB	NB	NB	NB	NB	NB	NB	NB	NB	NB	NB	NB	NB	NB	NB	NB	NB	NB
H. cydno	NB	NB	NB	NB	NB	NB	NB	NB	NB	NB	NB	NB	NB	NB	NB	NB	NB	NB	NB	NB	NB	NB
H. sara	NB	NB	NB	NB	NB	NB	NB	NB	NB	NB	NB	NB	NB	NB	NB	NB	NB	NB	NB	NB	NB	NB
H. doris	NB	NB	NB	NB	NB	NB	NB	NB	NB	NB	NB	NB	NB	NB	NB	NB	NB	NB	NB	NB	NB	NB
H. hecale	NB	NB	NB	NB	NB	NB	NB	NB	NB	NB	NB	NB	NB	NB	NB	NB	NB	NB	NB	NB	NB	NB
H. erato	NB	NB	NB	NB	NB	NB	NB	NB	NB	NB	NB	NB	NB	NB	NB	NB	NB	F	NB	NB	NB	NB
H. melpomene	NB	NB	NB	NB	NB	NB	NB	NB	NB	NB	NB	NB	NB	M	NB	NB	NB	NB	NB	NB	NB	NB
D. iulia	NB	NB	NB	NB	NB	NB	NB	NB	NB	NB	NB	NB	NB	NB	NB	NB	NB	NB	NB	NB	NB	NB
B. anynana	NB	F	NB	NB	NB	NB	NB	NB	NB	NB	NB	NB	NB	NB	NB	NB	NB	M	NB	NB	NB	NB
P. xuthus	P	P	P	P	P	P	P	P	P	P	P	P	P	P	P	P	P	P	P	P	P	P
