# Supplementary material for: The genome and sex-dependent responses to temperature in the common yellow butterfly, Eurema hecabe
Source: BMC Biol. 2023 Sep 25;21:200. doi: 10.1186/s12915-023-01703-1 (PMC10521528; doi:10.1186/s12915-023-01703-1)
Supplement: Supplementary file 10 — Additional file 10. Sequencing data. [file 12915_2023_1703_MOESM10_ESM.xlsx]

## Sheet: Additional file 10A
Locations of the collected Eurema hecabe samples
Sample ID	Date of collection	Locations	Latitude	Longitude
1d	2014-09-19	Mui Tsz Lam	22.3933	114.233
3b	2014-10-17	Ma Liu Shui	22.4123	114.21
4d	2014-10-17	Pak Shek Kok	22.4284	114.202
6b	2014-10-30	Ngau Liu	22.3946	114.269
8c	2014-10-30	Tai Chik Sha	22.2892	114.276
8f	2014-10-30	Tai Chik Sha	22.2892	114.276
9c	2014-11-18	Siu Lang Shui	22.3712	113.933
10c	2014-11-28	Chung Hom Kok	22.2144	114.205
12c	2015-08-26	She Shan	22.451	114.141
12d	2015-08-26	She Shan	22.451	114.141
13a	2015-05-27	Kam Tin	22.4431	114.066
13c	2015-08-26	Kam Tin	22.4431	114.066
13d	2015-08-26	Kam Tin	22.4431	114.066
15b	2015-06-17	Tin Shui Wai	22.4744	113.999
15e	2015-06-17	Tin Shui Wai	22.4744	113.999
15f	2015-11-09	Tin Shui Wai	22.4744	113.999
16a	2015-06-24	Tung Tsz	22.4688	114.204
17a	2015-06-24	Luk Keng	22.5234	114.216
18f	2015-07-03	Wong Lung Hang	22.2746	113.945

## Sheet: Additional file 10B
Information and accession numbers of Eurema hecabe genomic data generated in this study
Platform	Read length(bp)	Library size	Reads	Bases	Coverage (X)	accession
HiseqXten 150PE	150	50kp	239274938	35891240700	121	SRR12799420
(Chromium WGS)
CHiCAGO	150	1-100kb	242984874	36447731100	123	SRR14454188
Hi-C	150	100-1000kb	244378104	36656715600	124	SRR14455865

## Sheet: Additional file 10C
Information and accession numbers of Eurema hecabe transcriptomic data generated in this study
Library	Samples	Replicas	Reads	Bases	Accession
NovaSeq 6000 PE150	Yellow_Adult	Yellow_Adult	43774904	6566216433	SAMN31370487
NovaSeq 6000 PE150	Ehe_Egg	Ehe_Egg_1	40945236	6141711508	SAMN31370488
NovaSeq 6000 PE150	Ehe_L1	Ehe_L1_1	39966072	5994814488	SAMN31370489
NovaSeq 6000 PE150	Ehe_L2	Ehe_L2_1	41505194	6225700249	SAMN31370490
NovaSeq 6000 PE150	Ehe_L3	Ehe_L3_1	41782322	6267346123	SAMN31370491
NovaSeq 6000 PE150	Ehe_L4	Ehe_L4_1	42056126	6308416501	SAMN31370492
NovaSeq 6000 PE150	Ehe_L5	Ehe_L5_2	39705808	5955868505	SAMN31370493
NovaSeq 6000 PE150	Ehe_Pupa	Ehe_Pupa_1	42581108	6387100365	SAMN31370494
NovaSeq 6000 PE150	Female.Body_18C	Female.Body_18C.1m	45751690	6862743767	SAMN31370495
NovaSeq 6000 PE150	Female.Body_18C	Female.Body_18C.2m	49409068	7411349068	SAMN31370496
NovaSeq 6000 PE150	Female.Body_18C	Female.Body_18C.3m	48423938	7263580433	SAMN31370497
NovaSeq 6000 PE150	Female.Body_25C	Female.Body_25C.1	41196504	6179401209	SAMN31370498
NovaSeq 6000 PE150	Female.Body_25C	Female.Body_25C.2	41170786	6175524738	SAMN31370499
NovaSeq 6000 PE150	Female.Body_25C	Female.Body_25C.3m	43296878	6494489576	SAMN31370500
NovaSeq 6000 PE150	Female.Body_30C	Female.Body_30C.1	40624860	6093645321	SAMN31370501
NovaSeq 6000 PE150	Female.Body_30C	Female.Body_30C.2	40456486	6068384346	SAMN31370502
NovaSeq 6000 PE150	Female.Body_30C	Female.Body_30C.3m	40229832	6034435942	SAMN31370503
NovaSeq 6000 PE150	Female.Head_18C	Female.Head_18C.1	40830494	6124477609	SAMN31370504
NovaSeq 6000 PE150	Female.Head_18C	Female.Head_18C.2	42783480	6417451457	SAMN31370505
NovaSeq 6000 PE150	Female.Head_18C	Female.Head_18C.3m	46452544	6967837585	SAMN31370506
NovaSeq 6000 PE150	Female.Head_25C	Female.Head_25C.1	45041458	6756112900	SAMN31370507
NovaSeq 6000 PE150	Female.Head_25C	Female.Head_25C.2	41236346	6185365933	SAMN31370508
NovaSeq 6000 PE150	Female.Head_25C	Female.Head_25C.3m	43938024	6590664460	SAMN31370509
NovaSeq 6000 PE150	Female.Head_30C	Female.Head_30C.1	41460184	6218947443	SAMN31370510
NovaSeq 6000 PE150	Female.Head_30C	Female.Head_30C.2	40265816	6039872400	SAMN31370511
NovaSeq 6000 PE150	Female.Head_30C	Female.Head_30C.3m	50095832	7514327871	SAMN31370512
NovaSeq 6000 PE150	Male.Body_18C	Male.Body_18C.1m	38128154	5719214527	SAMN31370513
NovaSeq 6000 PE150	Male.Body_18C	Male.Body_18C.2m	45824120	6873607871	SAMN31370514
NovaSeq 6000 PE150	Male.Body_18C	Male.Body_18C.3m	56372324	8455835779	SAMN31370515
NovaSeq 6000 PE150	Male.Body_25C	Male.Body_25C.1	42415922	6362300955	SAMN31370516
NovaSeq 6000 PE150	Male.Body_25C	Male.Body_25C.2	41018654	6152721624	SAMN31370517
NovaSeq 6000 PE150	Male.Body_25C	Male.Body_25C.3m	40586714	6088005960	SAMN31370518
NovaSeq 6000 PE150	Male.Body_30C	Male.Body_30C.1	41202288	6180260287	SAMN31370519
NovaSeq 6000 PE150	Male.Body_30C	Male.Body_30C.2	42601014	6390078051	SAMN31370520
NovaSeq 6000 PE150	Male.Body_30C	Male.Body_30C.3m	47414928	7112132733	SAMN31370521
NovaSeq 6000 PE150	Male.Head_18C	Male.Head_18C.1	43022648	6453309646	SAMN31370522
NovaSeq 6000 PE150	Male.Head_18C	Male.Head_18C.2	42793268	6418911777	SAMN31370523
NovaSeq 6000 PE150	Male.Head_18C	Male.Head_18C.3m	41370644	6205595520	SAMN31370524
NovaSeq 6000 PE150	Male.Head_25C	Male.Head_25C.1	40459826	6068877550	SAMN31370525
NovaSeq 6000 PE150	Male.Head_25C	Male.Head_25C.2	39326576	5898908594	SAMN31370526
NovaSeq 6000 PE150	Male.Head_25C	Male.Head_25C.3m	45334386	6800156799	SAMN31370527
NovaSeq 6000 PE150	Male.Head_30C	Male.Head_30C.1	40669002	6100263259	SAMN31370528
NovaSeq 6000 PE150	Male.Head_30C	Male.Head_30C.2	38742620	5811297197	SAMN31370529
NovaSeq 6000 PE150	Male.Head_30C	Male.Head_30C.3m	41321766	6198263758	SAMN31370530

## Sheet: Additional file 10D
Information and accession numbers of Eurema hecabe small RNA library generated in this study
Library	Samples	Replicates	Reads	Bases	Accession
Novaseq SE50	Yellow_Adult	Yellow_Adu_S_B_2	22424543	1121227150	SAMN31360872
Novaseq SE50	Yellow_Adult	Yellow_Adu_S_h_2	34571367	1728568350	SAMN31360873
Novaseq SE50	Ehe_Egg	Ehe_Egg_1s	34650810	1732540500	SAMN31360874
Novaseq SE50	Ehe_L1	Ehe_L1_1s	40771260	2038563000	SAMN31360875
Novaseq SE50	Ehe_L2	Ehe_L2_1s	41169030	2058451500	SAMN31360876
Novaseq SE50	Ehe_L3	Ehe_L3_1s	41501380	2075069000	SAMN31360877
Novaseq SE50	Ehe_L4	Ehe_L4_1s	35433100	1771655000	SAMN31360878
Novaseq SE50	Ehe_L5	Ehe_L5_2s	33424477	1671223850	SAMN31360879
Novaseq SE50	Ehe_Pupa	Ehe_Pupa_1s	37402462	1870123100	SAMN31360880
Novaseq SE50	Female.Body_18C	Female.Body_18C.1s	37064865	1853243250	SAMN31360881
Novaseq SE50	Female.Body_18C	Female.Body_18C.2s	29444030	1472201500	SAMN31360882
Novaseq SE50	Female.Body_18C	Female.Body_18C.3s	19631548	981577400	SAMN31360883
Novaseq SE50	Female.Body_25C	Female.Body_25C.1s	32346334	1617316700	SAMN31360884
Novaseq SE50	Female.Body_25C	Female.Body_25C.2s	45039188	2251959400	SAMN31360885
Novaseq SE50	Female.Body_25C	Female.Body_25C.3s	23223327	1161166350	SAMN31360886
Novaseq SE50	Female.Body_30C	Female.Body_30C.1s	37488391	1874419550	SAMN31360887
Novaseq SE50	Female.Body_30C	Female.Body_30C.2s	37770138	1888506900	SAMN31360888
Novaseq SE50	Female.Body_30C	Female.Body_30C.3s	22627691	1131384550	SAMN31360889
Novaseq SE50	Female.Head_18C	Female.Head_18C.1s	37881448	1894072400	SAMN31360890
Novaseq SE50	Female.Head_18C	Female.Head_18C.2s	35400472	1770023600	SAMN31360891
Novaseq SE50	Female.Head_18C	Female.Head_18C.3s	25669433	1283471650	SAMN31360892
Novaseq SE50	Female.Head_25C	Female.Head_25C.1s	34497307	1724865350	SAMN31360893
Novaseq SE50	Female.Head_25C	Female.Head_25C.2s	44987686	2249384300	SAMN31360894
Novaseq SE50	Female.Head_25C	Female.Head_25C.3s	22300721	1115036050	SAMN31360895
Novaseq SE50	Female.Head_30C	Female.Head_30C.1s	34697474	1734873700	SAMN31360896
Novaseq SE50	Female.Head_30C	Female.Head_30C.2s	40883924	2044196200	SAMN31360897
Novaseq SE50	Female.Head_30C	Female.Head_30C.3s	23600273	1180013650	SAMN31360898
Novaseq SE50	Male.Body_18C	Male.Body_18C.1s	27026601	1351330050	SAMN31360899
Novaseq SE50	Male.Body_18C	Male.Body_18C.2s	29954695	1497734750	SAMN31360900
Novaseq SE50	Male.Body_18C	Male.Body_18C.3s	24616585	1230829250	SAMN31360901
Novaseq SE50	Male.Body_25C	Male.Body_25C.1s	41302695	2065134750	SAMN31360902
Novaseq SE50	Male.Body_25C	Male.Body_25C.2s	36164576	1808228800	SAMN31360903
Novaseq SE50	Male.Body_25C	Male.Body_25C.3s	24103638	1205181900	SAMN31360904
Novaseq SE50	Male.Body_30C	Male.Body_30C.1s	34847560	1742378000	SAMN31360905
Novaseq SE50	Male.Body_30C	Male.Body_30C.2s	48387210	2419360500	SAMN31360906
Novaseq SE50	Male.Body_30C	Male.Body_30C.3s	26861168	1343058400	SAMN31360907
Novaseq SE50	Male.Head_18C	Male.Head_18C.1s	38762192	1938109600	SAMN31360908
Novaseq SE50	Male.Head_18C	Male.Head_18C.2s	50025435	2501271750	SAMN31360909
Novaseq SE50	Male.Head_18C	Male.Head_18C.3s	25717903	1285895150	SAMN31360910
Novaseq SE50	Male.Head_25C	Male.Head_25C.1s	27636459	1381822950	SAMN31360911
Novaseq SE50	Male.Head_25C	Male.Head_25C.2s	33438242	1671912100	SAMN31360912
Novaseq SE50	Male.Head_25C	Male.Head_25C.3s	20668884	1033444200	SAMN31360913
Novaseq SE50	Male.Head_30C	Male.Head_30C.1s	45135500	2256775000	SAMN31360914
Novaseq SE50	Male.Head_30C	Male.Head_30C.2s	36011190	1800559500	SAMN31360915
Novaseq SE50	Male.Head_30C	Male.Head_30C.3s	20267737	1013386850	SAMN31360916
